# Supplementary material for: Genetic Architecture of Abdominal Pigmentation in Drosophila melanogaster
Source: PLoS Genet. 2015 May 1;11(5):e1005163. doi: 10.1371/journal.pgen.1005163 (PMC4416719; doi:10.1371/journal.pgen.1005163)
Supplement: S1 Table — Sheet (A) DGRP Tergite 5 and 6 line means and standard errors. (B) DGRP raw data. (XLSX) [file pgen.1005163.s007.xlsx]

## Sheet: A. DGRP Summary Statistics
DGRP line	Sample size	T5 line mean	T5 standard error	T6 line mean	T6 standard error
DGRP_340	10	1	0	0	0
DGRP_589	10	0.9	0.1	0.3	0.133333
DGRP_859	10	1	0	0.4	0.266667
DGRP_808	10	0.7	0.152753	0.45	0.157233
DGRP_217	10	0.8	0.133333	0.45	0.157233
DGRP_142	10	1.3	0.152753	0.45	0.157233
DGRP_370	10	1	0	0.7	0.213437
DGRP_352	10	1	0	1	0
DGRP_365	10	1	0	1	0
DGRP_563	10	1	0	1	0
DGRP_900	10	1	0	1	0
DGRP_907	10	1	0	1	0
DGRP_181	10	1.15	0.106719	1	0
DGRP_385	10	1.2	0.133333	1	0
DGRP_911	10	1.25	0.111803	1	0
DGRP_721	10	1	0	1.1	0.1
DGRP_426	10	1	0	1.15	0.0763763
DGRP_818	10	1	0	1.2	0.133333
DGRP_101	10	1	0	1.3	0.152753
DGRP_373	10	1	0	1.3	0.133333
DGRP_317	10	1.05	0.05	1.3	0.152753
DGRP_379	10	1.1	0.1	1.3	0.152753
DGRP_235	10	1.15	0.106719	1.3	0.110554
DGRP_486	9	1	0	1.33333	0.144338
DGRP_765	5	1	0	1.4	0.244949
DGRP_801	10	1	0	1.4	0.163299
DGRP_802	10	1	0	1.4	0.163299
DGRP_21	10	1	0	1.5	0.166667
DGRP_492	10	1	0	1.5	0.166667
DGRP_332	10	1.1	0.1	1.5	0.166667
DGRP_786	10	1.6	0.163299	1.5	0.166667
DGRP_109	10	1	0	1.55	0.157233
DGRP_502	10	1	0	1.55	0.157233
DGRP_819	10	1.25	0.134371	1.55	0.157233
DGRP_336	10	1	0	1.6	0.163299
DGRP_509	5	1	0	1.6	0.244949
DGRP_732	10	1.05	0.05	1.6	0.145297
DGRP_42	10	1.1	0.1	1.6	0.163299
DGRP_705	10	1	0	1.6	0.163299
DGRP_783	10	1	0	1.65	0.15
DGRP_362	10	1	0	1.7	0.152753
DGRP_382	10	1	0	1.7	0.152753
DGRP_787	10	1	0	1.7	0.152753
DGRP_375	10	1.3	0.152753	1.7	0.133333
DGRP_318	10	1.4	0.163299	1.7	0.152753
DGRP_843	10	1.05	0.05	1.75	0.134371
DGRP_303	10	1.25	0.134371	1.75	0.111803
DGRP_774	9	1.44444	0.175682	1.77778	0.146986
DGRP_306	10	1.1	0.1	1.8	0.133333
DGRP_707	5	1.2	0.2	1.8	0.2
DGRP_338	10	1.35	0.15	1.8	0.133333
DGRP_399	10	1.1	0.1	1.9	0.163299
DGRP_227	10	1.2	0.133333	1.9	0.1
DGRP_367	10	1.1	0.0666667	2	0
DGRP_879	10	1.1	0.0666667	2	0
DGRP_325	10	1.3	0.152753	2	0
DGRP_381	10	1.5	0.166667	2	0.149071
DGRP_358	10	1.3	0.152753	2.05	0.157233
DGRP_857	6	1.16667	0.166667	2.08333	0.0833333
DGRP_356	10	1.4	0.145297	2.1	0.0666667
DGRP_855	10	1.55	0.138444	2.1	0.1
DGRP_517	10	1	0	2.2	0.2
DGRP_646	10	1.35	0.15	2.2	0.133333
DGRP_810	10	1.4	0.163299	2.2	0.133333
DGRP_712	10	1.6	0.163299	2.2	0.133333
DGRP_391	10	1	0	2.3	0.152753
DGRP_796	10	1	0	2.3	0.133333
DGRP_383	10	1.1	0.1	2.3	0.152753
DGRP_437	10	1.6	0.163299	2.3	0.152753
DGRP_748	10	1.1	0.1	2.35	0.211476
DGRP_703	10	1.9	0.1	2.4	0.163299
DGRP_360	7	2	0	2.42857	0.202031
DGRP_136	10	1	0	2.6	0.124722
DGRP_531	10	1	0	2.6	0.145297
DGRP_821	10	1.1	0.0666667	2.6	0.163299
DGRP_820	10	1.2	0.133333	2.6	0.163299
DGRP_441	10	1.5	0.166667	2.6	0.163299
DGRP_223	10	1.75	0.134371	2.7	0.152753
DGRP_49	10	1.85	0.106719	2.7	0.133333
DGRP_177	10	1	0	2.8	0.133333
DGRP_350	10	1	0	2.8	0.133333
DGRP_57	10	1.5	0.149071	2.8	0.133333
DGRP_357	10	1.6	0.163299	2.8	0.133333
DGRP_239	10	2.2	0.133333	2.8	0.133333
DGRP_45	10	1	0	2.85	0.0763763
DGRP_822	10	1.65	0.130171	2.85	0.106719
DGRP_727	10	1	0	2.9	0.0666667
DGRP_805	10	1.1	0.0666667	2.9	0.1
DGRP_228	10	1.3	0.152753	2.9	0.1
DGRP_229	10	1.45	0.157233	2.9	0.1
DGRP_313	10	1.55	0.157233	2.9	0.1
DGRP_237	10	2	0	2.9	0.1
DGRP_392	10	2.1	0.1	2.9	0.1
DGRP_26	10	1	0	3	0
DGRP_73	10	1	0	3	0
DGRP_105	10	1	0	3	0
DGRP_832	10	1	0	3	0
DGRP_894	10	1.05	0.05	3	0
DGRP_882	10	1.1	0.0666667	3	0
DGRP_908	10	1.15	0.106719	3	0
DGRP_304	10	1.2	0.133333	3	0
DGRP_359	10	1.2	0.133333	3	0
DGRP_440	10	1.2	0.133333	3	0
DGRP_716	10	1.2	0.133333	3	0
DGRP_335	10	1.4	0.163299	3	0
DGRP_738	10	1.4	0.163299	3	0
DGRP_41	10	1.45	0.116667	3	0
DGRP_28	10	1.55	0.157233	3	0
DGRP_301	10	1.6	0.163299	3	0
DGRP_386	10	1.6	0.163299	3	0
DGRP_280	10	1.7	0.110554	3	0
DGRP_59	10	1.85	0.106719	3	0
DGRP_161	10	1.9	0.1	3	0
DGRP_208	10	1.9	0.1	3	0
DGRP_371	10	2	0	3	0
DGRP_374	10	2.3	0.213437	3	0
DGRP_491	10	1.3	0.152753	3.05	0.05
DGRP_555	10	1.4	0.163299	3.05	0.05
DGRP_812	10	1.4	0.145297	3.05	0.05
DGRP_85	10	1.45	0.157233	3.05	0.05
DGRP_377	10	1.5	0.166667	3.05	0.05
DGRP_427	10	1.5	0.166667	3.05	0.05
DGRP_461	10	1.1	0.0666667	3.1	0.0666667
DGRP_380	10	1.2	0.110554	3.1	0.0666667
DGRP_849	10	1.2	0.133333	3.1	0.0666667
DGRP_443	10	1.35	0.15	3.1	0.0666667
DGRP_897	10	2	0	3.1	0.0666667
DGRP_189	9	2.22222	0.146986	3.11111	0.0734931
DGRP_88	10	1	0	3.15	0.106719
DGRP_730	10	1	0	3.15	0.0763763
DGRP_790	10	1.45	0.157233	3.15	0.106719
DGRP_75	10	1.7	0.133333	3.15	0.106719
DGRP_508	10	2	0	3.15	0.0763763
DGRP_176	10	1	0	3.2	0.110554
DGRP_409	10	1.2	0.133333	3.2	0.0816497
DGRP_310	10	1.6	0.163299	3.2	0.110554
DGRP_324	10	1.8	0.133333	3.2	0.133333
DGRP_535	10	2.1	0.163299	3.2	0.133333
DGRP_799	10	1	0	3.25	0.0833333
DGRP_307	10	1	0	3.3	0.133333
DGRP_256	10	1.6	0.266667	3.3	0.152753
DGRP_861	10	2.2	0.133333	3.3	0.110554
DGRP_852	10	1.1	0.1	3.35	0.130171
DGRP_761	10	1.7	0.152753	3.4	0.145297
DGRP_309	10	1.65	0.15	3.45	0.157233
DGRP_853	10	1.9	0.1	3.45	0.138444
DGRP_737	10	1	0	3.5	0.105409
DGRP_315	10	1.7	0.152753	3.55	0.157233
DGRP_776	10	1.7	0.152753	3.55	0.138444
DGRP_804	10	2.4	0.163299	3.55	0.138444
DGRP_642	10	1.2	0.133333	3.6	0.124722
DGRP_38	10	1.5	0.166667	3.6	0.145297
DGRP_129	10	2.9	0.233333	3.6	0.163299
DGRP_584	10	1.6	0.163299	3.7	0.110554
DGRP_595	10	2.4	0.163299	3.7	0.110554
DGRP_890	10	2.5	0.166667	3.7	0.152753
DGRP_138	10	2.1	0.1	3.75	0.134371
DGRP_837	10	1.8	0.133333	3.8	0.0816497
DGRP_195	10	2.4	0.163299	3.8	0.133333
DGRP_714	10	2.65	0.15	3.8	0.133333
DGRP_639	10	2.7	0.152753	3.8	0.133333
DGRP_153	10	1.45	0.138444	3.85	0.0763763
DGRP_850	10	1.8	0.2	3.85	0.106719
DGRP_93	10	2.5	0.166667	3.85	0.0763763
DGRP_757	10	2	0	3.9	0.1
DGRP_91	10	2.3	0.260342	3.9	0.0666667
DGRP_149	10	2	0.149071	3.95	0.05
DGRP_887	10	1.05	0.05	4	0
DGRP_233	10	1.8	0.2	4	0
DGRP_913	10	2	0	4	0
DGRP_319	10	2.3	0.152753	4	0
DGRP_361	10	2.3	0.133333	4	0
DGRP_892	10	3	0.129099	4	0
DGRP_158	10	3.2	0.133333	4	0
DGRP_83	10	3.3	0.152753	4	0

## Sheet: B. DGRP Raw Data
DGRP line	Vial	Individual	Tergite 5	Tergite 6
DGRP_21	1	1	1	2
DGRP_21	1	2	1	2
DGRP_21	1	3	1	2
DGRP_21	1	4	1	1
DGRP_21	1	5	1	1
DGRP_21	2	1	1	1
DGRP_21	2	2	1	1
DGRP_21	2	3	1	2
DGRP_21	2	4	1	2
DGRP_21	2	5	1	1
DGRP_26	1	1	1	3
DGRP_26	1	2	1	3
DGRP_26	1	3	1	3
DGRP_26	1	4	1	3
DGRP_26	1	5	1	3
DGRP_26	2	1	1	3
DGRP_26	2	2	1	3
DGRP_26	2	3	1	3
DGRP_26	2	4	1	3
DGRP_26	2	5	1	3
DGRP_28	1	1	2	3
DGRP_28	1	2	2	3
DGRP_28	1	3	2	3
DGRP_28	1	4	1	3
DGRP_28	1	5	1	3
DGRP_28	2	1	2	3
DGRP_28	2	2	2	3
DGRP_28	2	3	1	3
DGRP_28	2	4	1.5	3
DGRP_28	2	5	1	3
DGRP_38	1	1	2	4
DGRP_38	1	2	2	4
DGRP_38	1	3	2	4
DGRP_38	1	4	1	3
DGRP_38	1	5	1	3
DGRP_38	2	1	1	3.5
DGRP_38	2	2	2	4
DGRP_38	2	3	1	3.5
DGRP_38	2	4	2	4
DGRP_38	2	5	1	3
DGRP_41	1	1	1	3
DGRP_41	1	2	1	3
DGRP_41	1	3	1	3
DGRP_41	1	4	1.5	3
DGRP_41	1	5	1.5	3
DGRP_41	2	1	1.5	3
DGRP_41	2	2	2	3
DGRP_41	2	3	1.5	3
DGRP_41	2	4	2	3
DGRP_41	2	5	1.5	3
DGRP_42	1	1	1	1
DGRP_42	1	2	1	2
DGRP_42	1	3	1	2
DGRP_42	1	4	1	1
DGRP_42	1	5	2	2
DGRP_42	2	1	1	2
DGRP_42	2	2	1	2
DGRP_42	2	3	1	1
DGRP_42	2	4	1	2
DGRP_42	2	5	1	1
DGRP_45	1	1	1	3
DGRP_45	1	2	1	3
DGRP_45	1	3	1	2.5
DGRP_45	1	4	1	2.5
DGRP_45	1	5	1	3
DGRP_45	2	1	1	3
DGRP_45	2	2	1	3
DGRP_45	2	3	1	2.5
DGRP_45	2	4	1	3
DGRP_45	2	5	1	3
DGRP_49	1	1	2	3
DGRP_49	1	2	2	3
DGRP_49	1	3	2	3
DGRP_49	1	4	1	3
DGRP_49	1	5	1.5	2.5
DGRP_49	2	1	2	2
DGRP_49	2	2	2	2
DGRP_49	2	3	2	3
DGRP_49	2	4	2	2.5
DGRP_49	2	5	2	3
DGRP_57	1	1	1	2
DGRP_57	1	2	1	2
DGRP_57	1	3	1	3
DGRP_57	1	4	1.5	3
DGRP_57	1	5	2	3
DGRP_57	2	1	2	3
DGRP_57	2	2	2	3
DGRP_57	2	3	1	3
DGRP_57	2	4	1.5	3
DGRP_57	2	5	2	3
DGRP_59	1	1	2	3
DGRP_59	1	2	2	3
DGRP_59	1	3	2	3
DGRP_59	1	4	2	3
DGRP_59	1	5	2	3
DGRP_59	2	1	2	3
DGRP_59	2	2	2	3
DGRP_59	2	3	1	3
DGRP_59	2	4	1.5	3
DGRP_59	2	5	2	3
DGRP_73	1	1	1	3
DGRP_73	1	2	1	3
DGRP_73	1	3	1	3
DGRP_73	1	4	1	3
DGRP_73	1	5	1	3
DGRP_73	2	1	1	3
DGRP_73	2	2	1	3
DGRP_73	2	3	1	3
DGRP_73	2	4	1	3
DGRP_73	2	5	1	3
DGRP_75	1	1	1	3
DGRP_75	1	2	1	3
DGRP_75	1	3	1.5	3
DGRP_75	1	4	2	4
DGRP_75	1	5	2	3.5
DGRP_75	2	1	2	3
DGRP_75	2	2	1.5	3
DGRP_75	2	3	2	3
DGRP_75	2	4	2	3
DGRP_75	2	5	2	3
DGRP_83	1	1	4	4
DGRP_83	1	2	3	4
DGRP_83	1	3	3	4
DGRP_83	1	4	4	4
DGRP_83	1	5	3	4
DGRP_83	2	1	3	4
DGRP_83	2	2	3	4
DGRP_83	2	3	4	4
DGRP_83	2	4	3	4
DGRP_83	2	5	3	4
DGRP_85	1	1	1	3.5
DGRP_85	1	2	1	3
DGRP_85	1	3	2	3
DGRP_85	1	4	2	3
DGRP_85	1	5	2	3
DGRP_85	2	1	1	3
DGRP_85	2	2	2	3
DGRP_85	2	3	1	3
DGRP_85	2	4	1	3
DGRP_85	2	5	1.5	3
DGRP_88	1	1	1	3
DGRP_88	1	2	1	3
DGRP_88	1	3	1	3
DGRP_88	1	4	1	4
DGRP_88	1	5	1	3
DGRP_88	2	1	1	3
DGRP_88	2	2	1	3
DGRP_88	2	3	1	3
DGRP_88	2	4	1	3
DGRP_88	2	5	1	3.5
DGRP_91	1	1	3	4
DGRP_91	1	2	3	4
DGRP_91	1	3	3	4
DGRP_91	1	4	3	4
DGRP_91	1	5	2	4
DGRP_91	2	1	3	4
DGRP_91	2	2	2	4
DGRP_91	2	3	2	4
DGRP_91	2	4	1	3.5
DGRP_91	2	5	1	3.5
DGRP_93	1	1	3	4
DGRP_93	1	2	3	4
DGRP_93	1	3	2	4
DGRP_93	1	4	2	4
DGRP_93	1	5	3	4
DGRP_93	2	1	2	3.5
DGRP_93	2	2	3	4
DGRP_93	2	3	3	4
DGRP_93	2	4	2	3.5
DGRP_93	2	5	2	3.5
DGRP_101	1	1	1	1
DGRP_101	1	2	1	1
DGRP_101	1	3	1	2
DGRP_101	1	4	1	1
DGRP_101	1	5	1	1
DGRP_101	2	1	1	2
DGRP_101	2	2	1	2
DGRP_101	2	3	1	1
DGRP_101	2	4	1	1
DGRP_101	2	5	1	1
DGRP_105	1	1	1	3
DGRP_105	1	2	1	3
DGRP_105	1	3	1	3
DGRP_105	1	4	1	3
DGRP_105	1	5	1	3
DGRP_105	2	1	1	3
DGRP_105	2	2	1	3
DGRP_105	2	3	1	3
DGRP_105	2	4	1	3
DGRP_105	2	5	1	3
DGRP_109	1	1	1	2
DGRP_109	1	2	1	2
DGRP_109	1	3	1	2
DGRP_109	1	4	1	1
DGRP_109	1	5	1	1
DGRP_109	2	1	1	2
DGRP_109	2	2	1	2
DGRP_109	2	3	1	1
DGRP_109	2	4	1	1
DGRP_109	2	5	1	1.5
DGRP_129	1	1	3	4
DGRP_129	1	2	3	4
DGRP_129	1	3	2	3
DGRP_129	1	4	2	3
DGRP_129	1	5	3	4
DGRP_129	2	1	4	4
DGRP_129	2	2	3	4
DGRP_129	2	3	3	3
DGRP_129	2	4	4	4
DGRP_129	2	5	2	3
DGRP_136	1	1	1	2.5
DGRP_136	1	2	1	2.5
DGRP_136	1	3	1	2
DGRP_136	1	4	1	2.5
DGRP_136	1	5	1	2
DGRP_136	2	1	1	3
DGRP_136	2	2	1	3
DGRP_136	2	3	1	3
DGRP_136	2	4	1	2.5
DGRP_136	2	5	1	3
DGRP_138	1	1	2	4
DGRP_138	1	2	3	4
DGRP_138	1	3	2	4
DGRP_138	1	4	2	4
DGRP_138	1	5	2	3.5
DGRP_138	2	1	2	4
DGRP_138	2	2	2	4
DGRP_138	2	3	2	4
DGRP_138	2	4	2	3
DGRP_138	2	5	2	3
DGRP_142	1	1	1	0
DGRP_142	1	2	1	0
DGRP_142	1	3	1	0.5
DGRP_142	1	4	1	0
DGRP_142	1	5	1	0
DGRP_142	2	1	2	1
DGRP_142	2	2	1	0
DGRP_142	2	3	2	1
DGRP_142	2	4	2	1
DGRP_142	2	5	1	1
DGRP_149	1	1	2	4
DGRP_149	1	2	2	3.5
DGRP_149	1	3	2	4
DGRP_149	1	4	2	4
DGRP_149	1	5	3	4
DGRP_149	2	1	2	4
DGRP_149	2	2	2	4
DGRP_149	2	3	2	4
DGRP_149	2	4	2	4
DGRP_149	2	5	1	4
DGRP_153	1	1	1	3.5
DGRP_153	1	2	1	4
DGRP_153	1	3	2	4
DGRP_153	1	4	2	4
DGRP_153	1	5	1.5	3.5
DGRP_153	2	1	1	4
DGRP_153	2	2	1.5	4
DGRP_153	2	3	2	4
DGRP_153	2	4	1.5	3.5
DGRP_153	2	5	1	4
DGRP_158	1	1	3	4
DGRP_158	1	2	3	4
DGRP_158	1	3	3	4
DGRP_158	1	4	4	4
DGRP_158	1	5	4	4
DGRP_158	2	1	3	4
DGRP_158	2	2	3	4
DGRP_158	2	3	3	4
DGRP_158	2	4	3	4
DGRP_158	2	5	3	4
DGRP_161	1	1	2	3
DGRP_161	1	2	1	3
DGRP_161	1	3	2	3
DGRP_161	1	4	2	3
DGRP_161	1	5	2	3
DGRP_161	2	1	2	3
DGRP_161	2	2	2	3
DGRP_161	2	3	2	3
DGRP_161	2	4	2	3
DGRP_161	2	5	2	3
DGRP_176	1	1	1	3.5
DGRP_176	1	2	1	3
DGRP_176	1	3	1	3
DGRP_176	1	4	1	4
DGRP_176	1	5	1	3.5
DGRP_176	2	1	1	3
DGRP_176	2	2	1	3
DGRP_176	2	3	1	3
DGRP_176	2	4	1	3
DGRP_176	2	5	1	3
DGRP_177	1	1	1	3
DGRP_177	1	2	1	3
DGRP_177	1	3	1	2
DGRP_177	1	4	1	2
DGRP_177	1	5	1	3
DGRP_177	2	1	1	3
DGRP_177	2	2	1	3
DGRP_177	2	3	1	3
DGRP_177	2	4	1	3
DGRP_177	2	5	1	3
DGRP_181	1	1	1	1
DGRP_181	1	2	1	1
DGRP_181	1	3	1	1
DGRP_181	1	4	1	1
DGRP_181	1	5	1	1
DGRP_181	2	1	1	1
DGRP_181	2	2	1	1
DGRP_181	2	3	1	1
DGRP_181	2	4	2	1
DGRP_181	2	5	1.5	1
DGRP_189	1	1	3	3
DGRP_189	1	2	3	3.5
DGRP_189	1	3	2	3
DGRP_189	1	4	2	3
DGRP_189	1	5	2	3
DGRP_189	2	1	2	3.5
DGRP_189	2	2	2	3
DGRP_189	2	3	2	3
DGRP_189	2	4	2	3
DGRP_195	1	1	2	4
DGRP_195	1	2	2	4
DGRP_195	1	3	2	4
DGRP_195	1	4	2	3
DGRP_195	1	5	2	3
DGRP_195	2	1	3	4
DGRP_195	2	2	3	4
DGRP_195	2	3	3	4
DGRP_195	2	4	2	4
DGRP_195	2	5	3	4
DGRP_208	1	1	2	3
DGRP_208	1	2	2	3
DGRP_208	1	3	2	3
DGRP_208	1	4	2	3
DGRP_208	1	5	2	3
DGRP_208	2	1	2	3
DGRP_208	2	2	2	3
DGRP_208	2	3	2	3
DGRP_208	2	4	2	3
DGRP_208	2	5	1	3
DGRP_217	1	1	1	0
DGRP_217	1	2	1	0
DGRP_217	1	3	1	1
DGRP_217	1	4	0	0.5
DGRP_217	1	5	1	1
DGRP_217	2	1	1	1
DGRP_217	2	2	1	1
DGRP_217	2	3	0	0
DGRP_217	2	4	1	0
DGRP_217	2	5	1	0
DGRP_223	1	1	2	3
DGRP_223	1	2	2	3
DGRP_223	1	3	2	2
DGRP_223	1	4	2	3
DGRP_223	1	5	1	3
DGRP_223	2	1	2	3
DGRP_223	2	2	1	3
DGRP_223	2	3	2	2
DGRP_223	2	4	2	3
DGRP_223	2	5	1.5	2
DGRP_227	1	1	1	2
DGRP_227	1	2	1	1
DGRP_227	1	3	1	2
DGRP_227	1	4	1	2
DGRP_227	1	5	1	2
DGRP_227	2	1	1	2
DGRP_227	2	2	2	2
DGRP_227	2	3	1	2
DGRP_227	2	4	2	2
DGRP_227	2	5	1	2
DGRP_228	1	1	1	3
DGRP_228	1	2	1	3
DGRP_228	1	3	2	3
DGRP_228	1	4	2	3
DGRP_228	1	5	1	3
DGRP_228	2	1	1	3
DGRP_228	2	2	1	2
DGRP_228	2	3	1	3
DGRP_228	2	4	1	3
DGRP_228	2	5	2	3
DGRP_229	1	1	1	3
DGRP_229	1	2	1	3
DGRP_229	1	3	2	3
DGRP_229	1	4	1	3
DGRP_229	1	5	1.5	2
DGRP_229	2	1	1	3
DGRP_229	2	2	1	3
DGRP_229	2	3	2	3
DGRP_229	2	4	2	3
DGRP_229	2	5	2	3
DGRP_233	1	1	2	4
DGRP_233	1	2	2	4
DGRP_233	1	3	2	4
DGRP_233	1	4	3	4
DGRP_233	1	5	1	4
DGRP_233	2	1	2	4
DGRP_233	2	2	2	4
DGRP_233	2	3	2	4
DGRP_233	2	4	1	4
DGRP_233	2	5	1	4
DGRP_235	1	1	1	1
DGRP_235	1	2	1	1
DGRP_235	1	3	1	1
DGRP_235	1	4	1	1
DGRP_235	1	5	1	1.5
DGRP_235	2	1	1	2
DGRP_235	2	2	1	1
DGRP_235	2	3	1	1.5
DGRP_235	2	4	2	1.5
DGRP_235	2	5	1.5	1.5
DGRP_237	1	1	2	3
DGRP_237	1	2	2	3
DGRP_237	1	3	2	3
DGRP_237	1	4	2	3
DGRP_237	1	5	2	3
DGRP_237	2	1	2	3
DGRP_237	2	2	2	3
DGRP_237	2	3	2	3
DGRP_237	2	4	2	2
DGRP_237	2	5	2	3
DGRP_239	1	1	2	3
DGRP_239	1	2	2	3
DGRP_239	1	3	2	3
DGRP_239	1	4	2	2
DGRP_239	1	5	2	2
DGRP_239	2	1	2	3
DGRP_239	2	2	2	3
DGRP_239	2	3	2	3
DGRP_239	2	4	3	3
DGRP_239	2	5	3	3
DGRP_256	1	1	1	3
DGRP_256	1	2	1	3
DGRP_256	1	3	1	3
DGRP_256	1	4	3	4
DGRP_256	1	5	3	4
DGRP_256	2	1	2	4
DGRP_256	2	2	1	3
DGRP_256	2	3	1	3
DGRP_256	2	4	1	3
DGRP_256	2	5	2	3
DGRP_280	1	1	2	3
DGRP_280	1	2	2	3
DGRP_280	1	3	1.5	3
DGRP_280	1	4	1.5	3
DGRP_280	1	5	1	3
DGRP_280	2	1	2	3
DGRP_280	2	2	1.5	3
DGRP_280	2	3	2	3
DGRP_280	2	4	2	3
DGRP_280	2	5	1.5	3
DGRP_301	1	1	1	3
DGRP_301	1	2	1	3
DGRP_301	1	3	2	3
DGRP_301	1	4	1	3
DGRP_301	1	5	2	3
DGRP_301	2	1	1	3
DGRP_301	2	2	2	3
DGRP_301	2	3	2	3
DGRP_301	2	4	2	3
DGRP_301	2	5	2	3
DGRP_303	1	1	1	2
DGRP_303	1	2	1	2
DGRP_303	1	3	2	2
DGRP_303	1	4	1	1.5
DGRP_303	1	5	1	2
DGRP_303	2	1	1	1.5
DGRP_303	2	2	2	2
DGRP_303	2	3	1.5	1.5
DGRP_303	2	4	1	1
DGRP_303	2	5	1	2
DGRP_304	1	1	1	3
DGRP_304	1	2	1	3
DGRP_304	1	3	2	3
DGRP_304	1	4	1	3
DGRP_304	1	5	1	3
DGRP_304	2	1	1	3
DGRP_304	2	2	1	3
DGRP_304	2	3	1	3
DGRP_304	2	4	2	3
DGRP_304	2	5	1	3
DGRP_306	1	1	1	2
DGRP_306	1	2	1	2
DGRP_306	1	3	1	2
DGRP_306	1	4	1	1
DGRP_306	1	5	1	1
DGRP_306	2	1	1	2
DGRP_306	2	2	1	2
DGRP_306	2	3	2	2
DGRP_306	2	4	1	2
DGRP_306	2	5	1	2
DGRP_307	1	1	1	3
DGRP_307	1	2	1	3
DGRP_307	1	3	1	3
DGRP_307	1	4	1	3.5
DGRP_307	1	5	1	4
DGRP_307	2	1	1	3
DGRP_307	2	2	1	3
DGRP_307	2	3	1	3
DGRP_307	2	4	1	4
DGRP_307	2	5	1	3.5
DGRP_309	1	1	2	3
DGRP_309	1	2	2	3
DGRP_309	1	3	2	4
DGRP_309	1	4	1	3
DGRP_309	1	5	1.5	3
DGRP_309	2	1	2	4
DGRP_309	2	2	2	4
DGRP_309	2	3	2	4
DGRP_309	2	4	1	3.5
DGRP_309	2	5	1	3
DGRP_310	1	1	2	3
DGRP_310	1	2	2	3
DGRP_310	1	3	2	3.5
DGRP_310	1	4	2	3.5
DGRP_310	1	5	2	4
DGRP_310	2	1	1	3
DGRP_310	2	2	1	3
DGRP_310	2	3	1	3
DGRP_310	2	4	1	3
DGRP_310	2	5	2	3
DGRP_313	1	1	1	3
DGRP_313	1	2	1	3
DGRP_313	1	3	2	3
DGRP_313	1	4	2	3
DGRP_313	1	5	1	3
DGRP_313	2	1	2	3
DGRP_313	2	2	2	2
DGRP_313	2	3	1	3
DGRP_313	2	4	1.5	3
DGRP_313	2	5	2	3
DGRP_315	1	1	2	4
DGRP_315	1	2	2	3.5
DGRP_315	1	3	2	4
DGRP_315	1	4	2	3
DGRP_315	1	5	2	3
DGRP_315	2	1	1	3
DGRP_315	2	2	1	3
DGRP_315	2	3	2	4
DGRP_315	2	4	1	4
DGRP_315	2	5	2	4
DGRP_317	1	1	1	1
DGRP_317	1	2	1	2
DGRP_317	1	3	1.5	2
DGRP_317	1	4	1	1
DGRP_317	1	5	1	1
DGRP_317	2	1	1	1
DGRP_317	2	2	1	1
DGRP_317	2	3	1	2
DGRP_317	2	4	1	1
DGRP_317	2	5	1	1
DGRP_318	1	1	2	2
DGRP_318	1	2	1	2
DGRP_318	1	3	1	2
DGRP_318	1	4	1	1
DGRP_318	1	5	1	2
DGRP_318	2	1	2	2
DGRP_318	2	2	2	2
DGRP_318	2	3	1	1
DGRP_318	2	4	1	1
DGRP_318	2	5	2	2
DGRP_319	1	1	2	4
DGRP_319	1	2	2	4
DGRP_319	1	3	2	4
DGRP_319	1	4	2	4
DGRP_319	1	5	2	4
DGRP_319	2	1	3	4
DGRP_319	2	2	3	4
DGRP_319	2	3	2	4
DGRP_319	2	4	2	4
DGRP_319	2	5	3	4
DGRP_324	1	1	2	3
DGRP_324	1	2	2	3
DGRP_324	1	3	1	3
DGRP_324	1	4	2	3
DGRP_324	1	5	2	4
DGRP_324	2	1	2	3
DGRP_324	2	2	1	3
DGRP_324	2	3	2	3
DGRP_324	2	4	2	4
DGRP_324	2	5	2	3
DGRP_325	1	1	1	2
DGRP_325	1	2	1	2
DGRP_325	1	3	1	2
DGRP_325	1	4	1	2
DGRP_325	1	5	2	2
DGRP_325	2	1	1	2
DGRP_325	2	2	1	2
DGRP_325	2	3	2	2
DGRP_325	2	4	2	2
DGRP_325	2	5	1	2
DGRP_332	1	1	1	1
DGRP_332	1	2	1	1
DGRP_332	1	3	1	2
DGRP_332	1	4	1	1
DGRP_332	1	5	1	1
DGRP_332	2	1	1	1
DGRP_332	2	2	1	2
DGRP_332	2	3	1	2
DGRP_332	2	4	2	2
DGRP_332	2	5	1	2
DGRP_335	1	1	2	3
DGRP_335	1	2	2	3
DGRP_335	1	3	2	3
DGRP_335	1	4	1	3
DGRP_335	1	5	1	3
DGRP_335	2	1	1	3
DGRP_335	2	2	1	3
DGRP_335	2	3	1	3
DGRP_335	2	4	2	3
DGRP_335	2	5	1	3
DGRP_336	1	1	1	2
DGRP_336	1	2	1	2
DGRP_336	1	3	1	2
DGRP_336	1	4	1	2
DGRP_336	1	5	1	1
DGRP_336	2	1	1	1
DGRP_336	2	2	1	1
DGRP_336	2	3	1	2
DGRP_336	2	4	1	1
DGRP_336	2	5	1	2
DGRP_338	1	1	1	2
DGRP_338	1	2	1	1
DGRP_338	1	3	1	2
DGRP_338	1	4	2	2
DGRP_338	1	5	1	1
DGRP_338	2	1	2	2
DGRP_338	2	2	2	2
DGRP_338	2	3	1	2
DGRP_338	2	4	1	2
DGRP_338	2	5	1.5	2
DGRP_340	1	1	1	0
DGRP_340	1	2	1	0
DGRP_340	1	3	1	0
DGRP_340	1	4	1	0
DGRP_340	1	5	1	0
DGRP_340	2	1	1	0
DGRP_340	2	2	1	0
DGRP_340	2	3	1	0
DGRP_340	2	4	1	0
DGRP_340	2	5	1	0
DGRP_350	1	1	1	2
DGRP_350	1	2	1	2
DGRP_350	1	3	1	3
DGRP_350	1	4	1	3
DGRP_350	1	5	1	3
DGRP_350	2	1	1	3
DGRP_350	2	2	1	3
DGRP_350	2	3	1	3
DGRP_350	2	4	1	3
DGRP_350	2	5	1	3
DGRP_352	1	1	1	1
DGRP_352	1	2	1	1
DGRP_352	1	3	1	1
DGRP_352	1	4	1	1
DGRP_352	1	5	1	1
DGRP_352	2	1	1	1
DGRP_352	2	2	1	1
DGRP_352	2	3	1	1
DGRP_352	2	4	1	1
DGRP_352	2	5	1	1
DGRP_356	1	1	2	2
DGRP_356	1	2	2	2
DGRP_356	1	3	1	2
DGRP_356	1	4	1	2
DGRP_356	1	5	2	2
DGRP_356	2	1	1	2.5
DGRP_356	2	2	1	2.5
DGRP_356	2	3	1	2
DGRP_356	2	4	1.5	2
DGRP_356	2	5	1.5	2
DGRP_357	1	1	2	3
DGRP_357	1	2	2	3
DGRP_357	1	3	1	3
DGRP_357	1	4	1	3
DGRP_357	1	5	2	2
DGRP_357	2	1	2	3
DGRP_357	2	2	2	2
DGRP_357	2	3	2	3
DGRP_357	2	4	1	3
DGRP_357	2	5	1	3
DGRP_358	1	1	2	3
DGRP_358	1	2	2	2.5
DGRP_358	1	3	1	2
DGRP_358	1	4	1	2
DGRP_358	1	5	1	2
DGRP_358	2	1	1	2
DGRP_358	2	2	1	1
DGRP_358	2	3	1	2
DGRP_358	2	4	2	2
DGRP_358	2	5	1	2
DGRP_359	1	1	1	3
DGRP_359	1	2	1	3
DGRP_359	1	3	1	3
DGRP_359	1	4	1	3
DGRP_359	1	5	1	3
DGRP_359	2	1	1	3
DGRP_359	2	2	1	3
DGRP_359	2	3	2	3
DGRP_359	2	4	2	3
DGRP_359	2	5	1	3
DGRP_360	1	1	2	3
DGRP_360	1	2	2	2
DGRP_360	1	3	2	2
DGRP_360	1	4	2	3
DGRP_360	1	5	2	3
DGRP_360	2	1	2	2
DGRP_360	2	2	2	2
DGRP_361	1	1	2	4
DGRP_361	1	2	2	4
DGRP_361	1	3	2	4
DGRP_361	1	4	2.5	4
DGRP_361	1	5	2	4
DGRP_361	2	1	2.5	4
DGRP_361	2	2	3	4
DGRP_361	2	3	2	4
DGRP_361	2	4	3	4
DGRP_361	2	5	2	4
DGRP_362	1	1	1	2
DGRP_362	1	2	1	2
DGRP_362	1	3	1	2
DGRP_362	1	4	1	1
DGRP_362	1	5	1	2
DGRP_362	2	1	1	2
DGRP_362	2	2	1	1
DGRP_362	2	3	1	2
DGRP_362	2	4	1	2
DGRP_362	2	5	1	1
DGRP_365	1	1	1	1
DGRP_365	1	2	1	1
DGRP_365	1	3	1	1
DGRP_365	1	4	1	1
DGRP_365	1	5	1	1
DGRP_365	2	1	1	1
DGRP_365	2	2	1	1
DGRP_365	2	3	1	1
DGRP_365	2	4	1	1
DGRP_365	2	5	1	1
DGRP_367	1	1	1	2
DGRP_367	1	2	1	2
DGRP_367	1	3	1	2
DGRP_367	1	4	1	2
DGRP_367	1	5	1	2
DGRP_367	2	1	1	2
DGRP_367	2	2	1.5	2
DGRP_367	2	3	1	2
DGRP_367	2	4	1.5	2
DGRP_367	2	5	1	2
DGRP_370	1	1	1	0
DGRP_370	1	2	1	1
DGRP_370	1	3	1	0
DGRP_370	1	4	1	2
DGRP_370	1	5	1	1
DGRP_370	2	1	1	1
DGRP_370	2	2	1	0
DGRP_370	2	3	1	0
DGRP_370	2	4	1	1
DGRP_370	2	5	1	1
DGRP_371	1	1	2	3
DGRP_371	1	2	2	3
DGRP_371	1	3	2	3
DGRP_371	1	4	2	3
DGRP_371	1	5	2	3
DGRP_371	2	1	2	3
DGRP_371	2	2	2	3
DGRP_371	2	3	2	3
DGRP_371	2	4	2	3
DGRP_371	2	5	2	3
DGRP_373	1	1	1	1
DGRP_373	1	2	1	1
DGRP_373	1	3	1	1
DGRP_373	1	4	1	1
DGRP_373	1	5	1	1.5
DGRP_373	2	1	1	2
DGRP_373	2	2	1	2
DGRP_373	2	3	1	1.5
DGRP_373	2	4	1	1
DGRP_373	2	5	1	1
DGRP_374	1	1	2	3
DGRP_374	1	2	3	3
DGRP_374	1	3	2	3
DGRP_374	1	4	2	3
DGRP_374	1	5	3	3
DGRP_374	2	1	2	3
DGRP_374	2	2	3	3
DGRP_374	2	3	2	3
DGRP_374	2	4	3	3
DGRP_374	2	5	1	3
DGRP_375	1	1	2	2
DGRP_375	1	2	1	2
DGRP_375	1	3	1	1.5
DGRP_375	1	4	1	1.5
DGRP_375	1	5	2	2
DGRP_375	2	1	2	2
DGRP_375	2	2	1	1
DGRP_375	2	3	1	2
DGRP_375	2	4	1	2
DGRP_375	2	5	1	1
DGRP_377	1	1	1	3
DGRP_377	1	2	1	3
DGRP_377	1	3	2	3
DGRP_377	1	4	2	3
DGRP_377	1	5	1	3.5
DGRP_377	2	1	2	3
DGRP_377	2	2	1	3
DGRP_377	2	3	2	3
DGRP_377	2	4	2	3
DGRP_377	2	5	1	3
DGRP_379	1	1	1	2
DGRP_379	1	2	1	2
DGRP_379	1	3	1	1
DGRP_379	1	4	1	1
DGRP_379	1	5	1	2
DGRP_379	2	1	1	1
DGRP_379	2	2	1	1
DGRP_379	2	3	2	1
DGRP_379	2	4	1	1
DGRP_379	2	5	1	1
DGRP_380	1	1	1	3
DGRP_380	1	2	1	3
DGRP_380	1	3	2	3
DGRP_380	1	4	1	3
DGRP_380	1	5	1	3
DGRP_380	2	1	1	3
DGRP_380	2	2	1	3.5
DGRP_380	2	3	1	3
DGRP_380	2	4	1.5	3
DGRP_380	2	5	1.5	3.5
DGRP_381	1	1	2	2
DGRP_381	1	2	2	2
DGRP_381	1	3	2	3
DGRP_381	1	4	1	2
DGRP_381	1	5	2	2
DGRP_381	2	1	1	2
DGRP_381	2	2	1	1
DGRP_381	2	3	2	2
DGRP_381	2	4	1	2
DGRP_381	2	5	1	2
DGRP_382	1	1	1	2
DGRP_382	1	2	1	2
DGRP_382	1	3	1	2
DGRP_382	1	4	1	1
DGRP_382	1	5	1	1
DGRP_382	2	1	1	2
DGRP_382	2	2	1	2
DGRP_382	2	3	1	2
DGRP_382	2	4	1	1
DGRP_382	2	5	1	2
DGRP_383	1	1	1	3
DGRP_383	1	2	1	3
DGRP_383	1	3	1	2
DGRP_383	1	4	1	2
DGRP_383	1	5	1	3
DGRP_383	2	1	1	2
DGRP_383	2	2	1	2
DGRP_383	2	3	1	2
DGRP_383	2	4	1	2
DGRP_383	2	5	2	2
DGRP_385	1	1	1	1
DGRP_385	1	2	1	1
DGRP_385	1	3	1	1
DGRP_385	1	4	1	1
DGRP_385	1	5	2	1
DGRP_385	2	1	1	1
DGRP_385	2	2	1	1
DGRP_385	2	3	2	1
DGRP_385	2	4	1	1
DGRP_385	2	5	1	1
DGRP_386	1	1	2	3
DGRP_386	1	2	2	3
DGRP_386	1	3	1	3
DGRP_386	1	4	2	3
DGRP_386	1	5	1	3
DGRP_386	2	1	2	3
DGRP_386	2	2	2	3
DGRP_386	2	3	1	3
DGRP_386	2	4	1	3
DGRP_386	2	5	2	3
DGRP_391	1	1	1	2
DGRP_391	1	2	1	2
DGRP_391	1	3	1	3
DGRP_391	1	4	1	3
DGRP_391	1	5	1	2
DGRP_391	2	1	1	2
DGRP_391	2	2	1	2
DGRP_391	2	3	1	2
DGRP_391	2	4	1	3
DGRP_391	2	5	1	2
DGRP_392	1	1	2	3
DGRP_392	1	2	3	3
DGRP_392	1	3	2	3
DGRP_392	1	4	2	3
DGRP_392	1	5	2	3
DGRP_392	2	1	2	3
DGRP_392	2	2	2	3
DGRP_392	2	3	2	2
DGRP_392	2	4	2	3
DGRP_392	2	5	2	3
DGRP_399	1	1	2	2.5
DGRP_399	1	2	1	2
DGRP_399	1	3	1	2.5
DGRP_399	1	4	1	2
DGRP_399	1	5	1	2
DGRP_399	2	1	1	2
DGRP_399	2	2	1	2
DGRP_399	2	3	1	1
DGRP_399	2	4	1	1
DGRP_399	2	5	1	2
DGRP_409	1	1	1	3
DGRP_409	1	2	1	3
DGRP_409	1	3	2	3.5
DGRP_409	1	4	1	3.5
DGRP_409	1	5	1	3
DGRP_409	2	1	2	3.5
DGRP_409	2	2	1	3
DGRP_409	2	3	1	3.5
DGRP_409	2	4	1	3
DGRP_409	2	5	1	3
DGRP_426	1	1	1	1
DGRP_426	1	2	1	1
DGRP_426	1	3	1	1.5
DGRP_426	1	4	1	1
DGRP_426	1	5	1	1
DGRP_426	2	1	1	1.5
DGRP_426	2	2	1	1.5
DGRP_426	2	3	1	1
DGRP_426	2	4	1	1
DGRP_426	2	5	1	1
DGRP_427	1	1	1	3
DGRP_427	1	2	2	3
DGRP_427	1	3	1	3
DGRP_427	1	4	2	3.5
DGRP_427	1	5	2	3
DGRP_427	2	1	1	3
DGRP_427	2	2	2	3
DGRP_427	2	3	2	3
DGRP_427	2	4	1	3
DGRP_427	2	5	1	3
DGRP_437	1	1	1	2
DGRP_437	1	2	1	2
DGRP_437	1	3	2	2
DGRP_437	1	4	2	3
DGRP_437	1	5	2	3
DGRP_437	2	1	2	2
DGRP_437	2	2	2	2
DGRP_437	2	3	1	2
DGRP_437	2	4	2	3
DGRP_437	2	5	1	2
DGRP_440	1	1	1	3
DGRP_440	1	2	1	3
DGRP_440	1	3	2	3
DGRP_440	1	4	1	3
DGRP_440	1	5	1	3
DGRP_440	2	1	2	3
DGRP_440	2	2	1	3
DGRP_440	2	3	1	3
DGRP_440	2	4	1	3
DGRP_440	2	5	1	3
DGRP_441	1	1	1	3
DGRP_441	1	2	1	3
DGRP_441	1	3	1	2
DGRP_441	1	4	2	3
DGRP_441	1	5	2	3
DGRP_441	2	1	1	2
DGRP_441	2	2	1	2
DGRP_441	2	3	2	3
DGRP_441	2	4	2	3
DGRP_441	2	5	2	2
DGRP_443	1	1	2	3
DGRP_443	1	2	1	3
DGRP_443	1	3	2	3.5
DGRP_443	1	4	1	3
DGRP_443	1	5	1	3
DGRP_443	2	1	1	3
DGRP_443	2	2	2	3
DGRP_443	2	3	1.5	3
DGRP_443	2	4	1	3
DGRP_443	2	5	1	3.5
DGRP_461	1	1	1	3
DGRP_461	1	2	1	3
DGRP_461	1	3	1.5	3
DGRP_461	1	4	1	3
DGRP_461	1	5	1	3.5
DGRP_461	2	1	1	3
DGRP_461	2	2	1	3
DGRP_461	2	3	1	3
DGRP_461	2	4	1.5	3
DGRP_461	2	5	1	3.5
DGRP_486	1	1	1	2
DGRP_486	1	2	1	1
DGRP_486	1	3	1	1
DGRP_486	1	4	1	1
DGRP_486	1	5	1	1.5
DGRP_486	2	1	1	1
DGRP_486	2	2	1	1
DGRP_486	2	3	1	1.5
DGRP_486	2	4	1	2
DGRP_491	1	1	2	3
DGRP_491	1	2	1	3
DGRP_491	1	3	2	3.5
DGRP_491	1	4	1	3
DGRP_491	1	5	1	3
DGRP_491	2	1	1	3
DGRP_491	2	2	1	3
DGRP_491	2	3	1	3
DGRP_491	2	4	2	3
DGRP_491	2	5	1	3
DGRP_492	1	1	1	2
DGRP_492	1	2	1	2
DGRP_492	1	3	1	2
DGRP_492	1	4	1	1
DGRP_492	1	5	1	2
DGRP_492	2	1	1	1
DGRP_492	2	2	1	1
DGRP_492	2	3	1	2
DGRP_492	2	4	1	1
DGRP_492	2	5	1	1
DGRP_502	1	1	1	2
DGRP_502	1	2	1	2
DGRP_502	1	3	1	1
DGRP_502	1	4	1	2
DGRP_502	1	5	1	2
DGRP_502	2	1	1	1
DGRP_502	2	2	1	2
DGRP_502	2	3	1	1.5
DGRP_502	2	4	1	1
DGRP_502	2	5	1	1
DGRP_508	1	1	2	3
DGRP_508	1	2	2	3.5
DGRP_508	1	3	2	3
DGRP_508	1	4	2	3
DGRP_508	1	5	2	3
DGRP_508	2	1	2	3
DGRP_508	2	2	2	3
DGRP_508	2	3	2	3
DGRP_508	2	4	2	3.5
DGRP_508	2	5	2	3.5
DGRP_509	1	1	1	1
DGRP_509	1	2	1	1
DGRP_509	1	3	1	2
DGRP_509	1	4	1	2
DGRP_509	1	5	1	2
DGRP_517	1	1	1	2
DGRP_517	1	2	1	3
DGRP_517	1	3	1	2
DGRP_517	1	4	1	2
DGRP_517	1	5	1	1
DGRP_517	2	1	1	3
DGRP_517	2	2	1	2
DGRP_517	2	3	1	2
DGRP_517	2	4	1	3
DGRP_517	2	5	1	2
DGRP_531	1	1	1	2.5
DGRP_531	1	2	1	2
DGRP_531	1	3	1	3
DGRP_531	1	4	1	3
DGRP_531	1	5	1	3
DGRP_531	2	1	1	2
DGRP_531	2	2	1	2
DGRP_531	2	3	1	3
DGRP_531	2	4	1	3
DGRP_531	2	5	1	2.5
DGRP_535	1	1	3	4
DGRP_535	1	2	3	4
DGRP_535	1	3	2	3
DGRP_535	1	4	2	3
DGRP_535	1	5	2	3
DGRP_535	2	1	1.5	3
DGRP_535	2	2	2	3
DGRP_535	2	3	1.5	3
DGRP_535	2	4	2	3
DGRP_535	2	5	2	3
DGRP_555	1	1	1	3
DGRP_555	1	2	1	3.5
DGRP_555	1	3	1	3
DGRP_555	1	4	2	3
DGRP_555	1	5	2	3
DGRP_555	2	1	2	3
DGRP_555	2	2	2	3
DGRP_555	2	3	1	3
DGRP_555	2	4	1	3
DGRP_555	2	5	1	3
DGRP_563	1	1	1	1
DGRP_563	1	2	1	1
DGRP_563	1	3	1	1
DGRP_563	1	4	1	1
DGRP_563	1	5	1	1
DGRP_563	2	1	1	1
DGRP_563	2	2	1	1
DGRP_563	2	3	1	1
DGRP_563	2	4	1	1
DGRP_563	2	5	1	1
DGRP_584	1	1	2	4
DGRP_584	1	2	2	4
DGRP_584	1	3	1	3.5
DGRP_584	1	4	2	3.5
DGRP_584	1	5	1	3
DGRP_584	2	1	2	4
DGRP_584	2	2	2	3.5
DGRP_584	2	3	1	3.5
DGRP_584	2	4	1	4
DGRP_584	2	5	2	4
DGRP_589	1	1	1	0
DGRP_589	1	2	1	0
DGRP_589	1	3	1	0.5
DGRP_589	1	4	1	1
DGRP_589	1	5	1	1
DGRP_589	2	1	1	0
DGRP_589	2	2	1	0
DGRP_589	2	3	1	0.5
DGRP_589	2	4	0	0
DGRP_589	2	5	1	0
DGRP_595	1	1	2	3.5
DGRP_595	1	2	2	3.5
DGRP_595	1	3	3	4
DGRP_595	1	4	3	4
DGRP_595	1	5	2	3
DGRP_595	2	1	3	4
DGRP_595	2	2	3	4
DGRP_595	2	3	2	4
DGRP_595	2	4	2	3.5
DGRP_595	2	5	2	3.5
DGRP_639	1	1	3	4
DGRP_639	1	2	3	4
DGRP_639	1	3	3	3
DGRP_639	1	4	2	4
DGRP_639	1	5	3	4
DGRP_639	2	1	3	4
DGRP_639	2	2	3	3
DGRP_639	2	3	2	4
DGRP_639	2	4	2	4
DGRP_639	2	5	3	4
DGRP_642	1	1	1	3.5
DGRP_642	1	2	1	3.5
DGRP_642	1	3	1	4
DGRP_642	1	4	1	4
DGRP_642	1	5	1	3
DGRP_642	2	1	1	4
DGRP_642	2	2	1	3
DGRP_642	2	3	2	3.5
DGRP_642	2	4	2	3.5
DGRP_642	2	5	1	4
DGRP_646	1	1	1	2
DGRP_646	1	2	1	2
DGRP_646	1	3	1	2
DGRP_646	1	4	2	2
DGRP_646	1	5	2	2
DGRP_646	2	1	1	3
DGRP_646	2	2	2	3
DGRP_646	2	3	1	2
DGRP_646	2	4	1	2
DGRP_646	2	5	1.5	2
DGRP_703	1	1	2	3
DGRP_703	1	2	2	2
DGRP_703	1	3	2	2
DGRP_703	1	4	2	3
DGRP_703	1	5	2	2
DGRP_703	2	1	2	2
DGRP_703	2	2	2	2
DGRP_703	2	3	1	2
DGRP_703	2	4	2	3
DGRP_703	2	5	2	3
DGRP_705	1	1	1	2
DGRP_705	1	2	1	2
DGRP_705	1	3	1	1
DGRP_705	1	4	1	2
DGRP_705	1	5	1	1
DGRP_705	2	1	1	2
DGRP_705	2	2	1	1
DGRP_705	2	3	1	2
DGRP_705	2	4	1	2
DGRP_705	2	5	1	1
DGRP_707	1	1	1	2
DGRP_707	1	2	1	2
DGRP_707	1	3	1	2
DGRP_707	1	4	2	2
DGRP_707	1	5	1	1
DGRP_712	1	1	1	2
DGRP_712	1	2	1	2
DGRP_712	1	3	2	3
DGRP_712	1	4	1	2
DGRP_712	1	5	1	2
DGRP_712	2	1	2	2
DGRP_712	2	2	2	3
DGRP_712	2	3	2	2
DGRP_712	2	4	2	2
DGRP_712	2	5	2	2
DGRP_714	1	1	3	4
DGRP_714	1	2	3	4
DGRP_714	1	3	3	4
DGRP_714	1	4	3	4
DGRP_714	1	5	3	4
DGRP_714	2	1	3	4
DGRP_714	2	2	2	4
DGRP_714	2	3	2	3
DGRP_714	2	4	2.5	4
DGRP_714	2	5	2	3
DGRP_716	1	1	1	3
DGRP_716	1	2	1	3
DGRP_716	1	3	1	3
DGRP_716	1	4	1	3
DGRP_716	1	5	1	3
DGRP_716	2	1	2	3
DGRP_716	2	2	2	3
DGRP_716	2	3	1	3
DGRP_716	2	4	1	3
DGRP_716	2	5	1	3
DGRP_721	1	1	1	1
DGRP_721	1	2	1	1
DGRP_721	1	3	1	1
DGRP_721	1	4	1	1
DGRP_721	1	5	1	1
DGRP_721	2	1	1	1
DGRP_721	2	2	1	1
DGRP_721	2	3	1	2
DGRP_721	2	4	1	1
DGRP_721	2	5	1	1
DGRP_727	1	1	1	3
DGRP_727	1	2	1	3
DGRP_727	1	3	1	3
DGRP_727	1	4	1	3
DGRP_727	1	5	1	3
DGRP_727	2	1	1	2.5
DGRP_727	2	2	1	3
DGRP_727	2	3	1	3
DGRP_727	2	4	1	3
DGRP_727	2	5	1	2.5
DGRP_730	1	1	1	3
DGRP_730	1	2	1	3
DGRP_730	1	3	1	3.5
DGRP_730	1	4	1	3.5
DGRP_730	1	5	1	3
DGRP_730	2	1	1	3
DGRP_730	2	2	1	3
DGRP_730	2	3	1	3
DGRP_730	2	4	1	3.5
DGRP_730	2	5	1	3
DGRP_732	1	1	1	2
DGRP_732	1	2	1	1
DGRP_732	1	3	1	1
DGRP_732	1	4	1	1
DGRP_732	1	5	1	1.5
DGRP_732	2	1	1	2
DGRP_732	2	2	1	2
DGRP_732	2	3	1.5	1.5
DGRP_732	2	4	1	2
DGRP_732	2	5	1	2
DGRP_737	1	1	1	3.5
DGRP_737	1	2	1	3
DGRP_737	1	3	1	4
DGRP_737	1	4	1	3.5
DGRP_737	1	5	1	3.5
DGRP_737	2	1	1	3.5
DGRP_737	2	2	1	3.5
DGRP_737	2	3	1	3
DGRP_737	2	4	1	3.5
DGRP_737	2	5	1	4
DGRP_738	1	1	1	3
DGRP_738	1	2	2	3
DGRP_738	1	3	2	3
DGRP_738	1	4	1	3
DGRP_738	1	5	1	3
DGRP_738	2	1	1	3
DGRP_738	2	2	1	3
DGRP_738	2	3	2	3
DGRP_738	2	4	1	3
DGRP_738	2	5	2	3
DGRP_748	1	1	1	2
DGRP_748	1	2	1	2
DGRP_748	1	3	1	3
DGRP_748	1	4	1	1
DGRP_748	1	5	1	2
DGRP_748	2	1	1	2
DGRP_748	2	2	1	2.5
DGRP_748	2	3	2	3
DGRP_748	2	4	1	3
DGRP_748	2	5	1	3
DGRP_757	1	1	2	4
DGRP_757	1	2	2	4
DGRP_757	1	3	2	4
DGRP_757	1	4	2	3
DGRP_757	1	5	2	4
DGRP_757	2	1	2	4
DGRP_757	2	2	2	4
DGRP_757	2	3	2	4
DGRP_757	2	4	2	4
DGRP_757	2	5	2	4
DGRP_761	1	1	2	3.5
DGRP_761	1	2	2	3
DGRP_761	1	3	1	3
DGRP_761	1	4	1	3.5
DGRP_761	1	5	2	3
DGRP_761	2	1	2	4
DGRP_761	2	2	2	3
DGRP_761	2	3	1	3
DGRP_761	2	4	2	4
DGRP_761	2	5	2	4
DGRP_765	1	1	1	1
DGRP_765	1	2	1	1
DGRP_765	1	3	1	1
DGRP_765	1	4	1	2
DGRP_765	1	5	1	2
DGRP_774	1	1	1	1
DGRP_774	1	2	1	1
DGRP_774	1	3	1	2
DGRP_774	1	4	2	2
DGRP_774	1	5	2	2
DGRP_774	2	1	2	2
DGRP_774	2	2	2	2
DGRP_774	2	3	1	2
DGRP_774	2	4	1	2
DGRP_776	1	1	1	3.5
DGRP_776	1	2	1	3.5
DGRP_776	1	3	1	3
DGRP_776	1	4	2	3
DGRP_776	1	5	2	3
DGRP_776	2	1	2	4
DGRP_776	2	2	2	4
DGRP_776	2	3	2	3.5
DGRP_776	2	4	2	4
DGRP_776	2	5	2	4
DGRP_783	1	1	1	2
DGRP_783	1	2	1	2
DGRP_783	1	3	1	1
DGRP_783	1	4	1	1
DGRP_783	1	5	1	1
DGRP_783	2	1	1	2
DGRP_783	2	2	1	2
DGRP_783	2	3	1	2
DGRP_783	2	4	1	1.5
DGRP_783	2	5	1	2
DGRP_786	1	1	1	2
DGRP_786	1	2	2	2
DGRP_786	1	3	2	2
DGRP_786	1	4	1	1
DGRP_786	1	5	1	2
DGRP_786	2	1	2	1
DGRP_786	2	2	2	2
DGRP_786	2	3	1	1
DGRP_786	2	4	2	1
DGRP_786	2	5	2	1
DGRP_787	1	1	1	2
DGRP_787	1	2	1	2
DGRP_787	1	3	1	1
DGRP_787	1	4	1	1
DGRP_787	1	5	1	2
DGRP_787	2	1	1	2
DGRP_787	2	2	1	2
DGRP_787	2	3	1	2
DGRP_787	2	4	1	2
DGRP_787	2	5	1	1
DGRP_790	1	1	2	3
DGRP_790	1	2	2	3
DGRP_790	1	3	1	3
DGRP_790	1	4	1	3
DGRP_790	1	5	1	4
DGRP_790	2	1	2	3.5
DGRP_790	2	2	1.5	3
DGRP_790	2	3	1	3
DGRP_790	2	4	1	3
DGRP_790	2	5	2	3
DGRP_796	1	1	1	2
DGRP_796	1	2	1	2
DGRP_796	1	3	1	2
DGRP_796	1	4	1	2
DGRP_796	1	5	1	2.5
DGRP_796	2	1	1	3
DGRP_796	2	2	1	3
DGRP_796	2	3	1	2
DGRP_796	2	4	1	2
DGRP_796	2	5	1	2.5
DGRP_799	1	1	1	3.5
DGRP_799	1	2	1	3.5
DGRP_799	1	3	1	3
DGRP_799	1	4	1	3
DGRP_799	1	5	1	3
DGRP_799	2	1	1	3.5
DGRP_799	2	2	1	3
DGRP_799	2	3	1	3.5
DGRP_799	2	4	1	3
DGRP_799	2	5	1	3.5
DGRP_801	1	1	1	1
DGRP_801	1	2	1	1
DGRP_801	1	3	1	2
DGRP_801	1	4	1	1
DGRP_801	1	5	1	2
DGRP_801	2	1	1	1
DGRP_801	2	2	1	1
DGRP_801	2	3	1	2
DGRP_801	2	4	1	2
DGRP_801	2	5	1	1
DGRP_802	1	1	1	1
DGRP_802	1	2	1	1
DGRP_802	1	3	1	2
DGRP_802	1	4	1	2
DGRP_802	1	5	1	1
DGRP_802	2	1	1	1
DGRP_802	2	2	1	1
DGRP_802	2	3	1	2
DGRP_802	2	4	1	1
DGRP_802	2	5	1	2
DGRP_804	1	1	3	4
DGRP_804	1	2	3	3.5
DGRP_804	1	3	3	3.5
DGRP_804	1	4	2	3
DGRP_804	1	5	3	3
DGRP_804	2	1	2	4
DGRP_804	2	2	2	4
DGRP_804	2	3	2	3.5
DGRP_804	2	4	2	4
DGRP_804	2	5	2	3
DGRP_805	1	1	1	3
DGRP_805	1	2	1.5	3
DGRP_805	1	3	1.5	3
DGRP_805	1	4	1	3
DGRP_805	1	5	1	3
DGRP_805	2	1	1	3
DGRP_805	2	2	1	3
DGRP_805	2	3	1	3
DGRP_805	2	4	1	3
DGRP_805	2	5	1	2
DGRP_808	1	1	1	1
DGRP_808	1	2	1	1
DGRP_808	1	3	1	1
DGRP_808	1	4	1	0.5
DGRP_808	1	5	1	0
DGRP_808	2	1	0	0
DGRP_808	2	2	0	0
DGRP_808	2	3	0	0
DGRP_808	2	4	1	0
DGRP_808	2	5	1	1
DGRP_810	1	1	1	2
DGRP_810	1	2	1	2
DGRP_810	1	3	2	3
DGRP_810	1	4	1	2
DGRP_810	1	5	1	2
DGRP_810	2	1	2	3
DGRP_810	2	2	2	2
DGRP_810	2	3	2	2
DGRP_810	2	4	1	2
DGRP_810	2	5	1	2
DGRP_812	1	1	1	3
DGRP_812	1	2	1	3
DGRP_812	1	3	1	3
DGRP_812	1	4	1.5	3
DGRP_812	1	5	1	3
DGRP_812	2	1	2	3
DGRP_812	2	2	2	3
DGRP_812	2	3	1	3
DGRP_812	2	4	1.5	3
DGRP_812	2	5	2	3.5
DGRP_818	1	1	1	2
DGRP_818	1	2	1	1
DGRP_818	1	3	1	2
DGRP_818	1	4	1	1
DGRP_818	1	5	1	1
DGRP_818	2	1	1	1
DGRP_818	2	2	1	1
DGRP_818	2	3	1	1
DGRP_818	2	4	1	1
DGRP_818	2	5	1	1
DGRP_819	1	1	1	2
DGRP_819	1	2	1	2
DGRP_819	1	3	1	1
DGRP_819	1	4	1	1
DGRP_819	1	5	1	1
DGRP_819	2	1	2	2
DGRP_819	2	2	2	2
DGRP_819	2	3	1.5	1.5
DGRP_819	2	4	1	1
DGRP_819	2	5	1	2
DGRP_820	1	1	1	3
DGRP_820	1	2	1	3
DGRP_820	1	3	2	3
DGRP_820	1	4	1	2
DGRP_820	1	5	1	3
DGRP_820	2	1	1	2
DGRP_820	2	2	1	2
DGRP_820	2	3	1	3
DGRP_820	2	4	2	3
DGRP_820	2	5	1	2
DGRP_821	1	1	1.5	3
DGRP_821	1	2	1.5	3
DGRP_821	1	3	1	3
DGRP_821	1	4	1	3
DGRP_821	1	5	1	2
DGRP_821	2	1	1	3
DGRP_821	2	2	1	3
DGRP_821	2	3	1	2
DGRP_821	2	4	1	2
DGRP_821	2	5	1	2
DGRP_822	1	1	2	2
DGRP_822	1	2	1.5	3
DGRP_822	1	3	2	3
DGRP_822	1	4	1	3
DGRP_822	1	5	2	3
DGRP_822	2	1	2	3
DGRP_822	2	2	2	3
DGRP_822	2	3	1	3
DGRP_822	2	4	1.5	3
DGRP_822	2	5	1.5	2.5
DGRP_832	1	1	1	3
DGRP_832	1	2	1	3
DGRP_832	1	3	1	3
DGRP_832	1	4	1	3
DGRP_832	1	5	1	3
DGRP_832	2	1	1	3
DGRP_832	2	2	1	3
DGRP_832	2	3	1	3
DGRP_832	2	4	1	3
DGRP_832	2	5	1	3
DGRP_837	1	1	2	4
DGRP_837	1	2	2	4
DGRP_837	1	3	2	3.5
DGRP_837	1	4	2	3.5
DGRP_837	1	5	1	3.5
DGRP_837	2	1	2	4
DGRP_837	2	2	2	4
DGRP_837	2	3	1	3.5
DGRP_837	2	4	2	4
DGRP_837	2	5	2	4
DGRP_843	1	1	1	2
DGRP_843	1	2	1	2
DGRP_843	1	3	1	2
DGRP_843	1	4	1	2
DGRP_843	1	5	1	2
DGRP_843	2	1	1	2
DGRP_843	2	2	1	2
DGRP_843	2	3	1	1
DGRP_843	2	4	1	1
DGRP_843	2	5	1.5	1.5
DGRP_849	1	1	2	3.5
DGRP_849	1	2	1	3
DGRP_849	1	3	1	3
DGRP_849	1	4	1	3
DGRP_849	1	5	1	3
DGRP_849	2	1	1	3
DGRP_849	2	2	1	3
DGRP_849	2	3	2	3
DGRP_849	2	4	1	3
DGRP_849	2	5	1	3.5
DGRP_850	1	1	2	4
DGRP_850	1	2	3	4
DGRP_850	1	3	2	4
DGRP_850	1	4	2	4
DGRP_850	1	5	2	4
DGRP_850	2	1	2	4
DGRP_850	2	2	1	4
DGRP_850	2	3	1	4
DGRP_850	2	4	2	3
DGRP_850	2	5	1	3.5
DGRP_852	1	1	1	3.5
DGRP_852	1	2	1	3
DGRP_852	1	3	2	3
DGRP_852	1	4	1	3
DGRP_852	1	5	1	3.5
DGRP_852	2	1	1	3.5
DGRP_852	2	2	1	3
DGRP_852	2	3	1	3
DGRP_852	2	4	1	4
DGRP_852	2	5	1	4
DGRP_853	1	1	2	3.5
DGRP_853	1	2	2	4
DGRP_853	1	3	2	3
DGRP_853	1	4	2	3
DGRP_853	1	5	2	3
DGRP_853	2	1	2	4
DGRP_853	2	2	2	4
DGRP_853	2	3	2	3.5
DGRP_853	2	4	1	3
DGRP_853	2	5	2	3.5
DGRP_855	1	1	1	2
DGRP_855	1	2	1	2
DGRP_855	1	3	1.5	2
DGRP_855	1	4	1.5	2
DGRP_855	1	5	1	2
DGRP_855	2	1	2	2
DGRP_855	2	2	2	2
DGRP_855	2	3	2	3
DGRP_855	2	4	2	2
DGRP_855	2	5	1.5	2
DGRP_857	1	1	1	2
DGRP_857	1	2	1	2
DGRP_857	1	3	1	2
DGRP_857	1	4	1	2
DGRP_857	1	5	1	2
DGRP_857	2	1	2	2.5
DGRP_859	1	1	1	0
DGRP_859	1	2	1	0
DGRP_859	1	3	1	2
DGRP_859	1	4	1	0
DGRP_859	1	5	1	2
DGRP_859	2	1	1	0
DGRP_859	2	2	1	0
DGRP_859	2	3	1	0
DGRP_859	2	4	1	0
DGRP_859	2	5	1	0
DGRP_861	1	1	2	3.5
DGRP_861	1	2	2	3.5
DGRP_861	1	3	2	3
DGRP_861	1	4	2	3
DGRP_861	1	5	2	3
DGRP_861	2	1	3	4
DGRP_861	2	2	3	3.5
DGRP_861	2	3	2	3.5
DGRP_861	2	4	2	3
DGRP_861	2	5	2	3
DGRP_879	1	1	1	2
DGRP_879	1	2	1	2
DGRP_879	1	3	1	2
DGRP_879	1	4	1.5	2
DGRP_879	1	5	1.5	2
DGRP_879	2	1	1	2
DGRP_879	2	2	1	2
DGRP_879	2	3	1	2
DGRP_879	2	4	1	2
DGRP_879	2	5	1	2
DGRP_882	1	1	1	3
DGRP_882	1	2	1	3
DGRP_882	1	3	1.5	3
DGRP_882	1	4	1	3
DGRP_882	1	5	1	3
DGRP_882	2	1	1	3
DGRP_882	2	2	1	3
DGRP_882	2	3	1.5	3
DGRP_882	2	4	1	3
DGRP_882	2	5	1	3
DGRP_887	1	1	1	4
DGRP_887	1	2	1	4
DGRP_887	1	3	1	4
DGRP_887	1	4	1.5	4
DGRP_887	1	5	1	4
DGRP_887	2	1	1	4
DGRP_887	2	2	1	4
DGRP_887	2	3	1	4
DGRP_887	2	4	1	4
DGRP_887	2	5	1	4
DGRP_890	1	1	3	4
DGRP_890	1	2	3	4
DGRP_890	1	3	3	4
DGRP_890	1	4	2	3
DGRP_890	1	5	2	3
DGRP_890	2	1	2	3
DGRP_890	2	2	2	4
DGRP_890	2	3	2	4
DGRP_890	2	4	3	4
DGRP_890	2	5	3	4
DGRP_892	1	1	3	4
DGRP_892	1	2	3	4
DGRP_892	1	3	2	4
DGRP_892	1	4	3	4
DGRP_892	1	5	3	4
DGRP_892	2	1	3.5	4
DGRP_892	2	2	3.5	4
DGRP_892	2	3	3	4
DGRP_892	2	4	3	4
DGRP_892	2	5	3	4
DGRP_894	1	1	1	3
DGRP_894	1	2	1	3
DGRP_894	1	3	1	3
DGRP_894	1	4	1	3
DGRP_894	1	5	1	3
DGRP_894	2	1	1	3
DGRP_894	2	2	1.5	3
DGRP_894	2	3	1	3
DGRP_894	2	4	1	3
DGRP_894	2	5	1	3
DGRP_897	1	1	2	3
DGRP_897	1	2	2	3
DGRP_897	1	3	2	3
DGRP_897	1	4	2	3.5
DGRP_897	1	5	2	3.5
DGRP_897	2	1	2	3
DGRP_897	2	2	2	3
DGRP_897	2	3	2	3
DGRP_897	2	4	2	3
DGRP_897	2	5	2	3
DGRP_900	1	1	1	1
DGRP_900	1	2	1	1
DGRP_900	1	3	1	1
DGRP_900	1	4	1	1
DGRP_900	1	5	1	1
DGRP_900	2	1	1	1
DGRP_900	2	2	1	1
DGRP_900	2	3	1	1
DGRP_900	2	4	1	1
DGRP_900	2	5	1	1
DGRP_907	1	1	1	1
DGRP_907	1	2	1	1
DGRP_907	1	3	1	1
DGRP_907	1	4	1	1
DGRP_907	1	5	1	1
DGRP_907	2	1	1	1
DGRP_907	2	2	1	1
DGRP_907	2	3	1	1
DGRP_907	2	4	1	1
DGRP_907	2	5	1	1
DGRP_908	1	1	1	3
DGRP_908	1	2	1	3
DGRP_908	1	3	1	3
DGRP_908	1	4	1	3
DGRP_908	1	5	1	3
DGRP_908	2	1	2	3
DGRP_908	2	2	1.5	3
DGRP_908	2	3	1	3
DGRP_908	2	4	1	3
DGRP_908	2	5	1	3
DGRP_911	1	1	1	1
DGRP_911	1	2	1	1
DGRP_911	1	3	1	1
DGRP_911	1	4	2	1
DGRP_911	1	5	1.5	1
DGRP_911	2	1	1.5	1
DGRP_911	2	2	1.5	1
DGRP_911	2	3	1	1
DGRP_911	2	4	1	1
DGRP_911	2	5	1	1
DGRP_913	1	1	2	4
DGRP_913	1	2	2	4
DGRP_913	1	3	2	4
DGRP_913	1	4	2	4
DGRP_913	1	5	2	4
DGRP_913	2	1	2	4
DGRP_913	2	2	2	4
DGRP_913	2	3	2	4
DGRP_913	2	4	2	4
DGRP_913	2	5	2	4
