# Supplementary material for: Genetic Architecture of Abdominal Pigmentation in Drosophila melanogaster
Source: PLoS Genet. 2015 May 1;11(5):e1005163. doi: 10.1371/journal.pgen.1005163 (PMC4416719; doi:10.1371/journal.pgen.1005163)
Supplement: S4 Table — (XLSX) [file pgen.1005163.s010.xlsx]

## Sheet: Table S4
Chromosomal Position	Minor Allele	Major Allele	Reference Allele	Minor Allele Frequency	Minor Allele Count	Major Allele Count	T5 Effect	DR2 (variance explained by variant)	DR2 (additional variance explained by variant after accounting for SNPs in known pigmentation genes[1])	T5 P-value (regression)	T5 P-value (mixed model)	T6 Effect	DR2 (variance explained by variant)	DR2 (additional variance explained by variant after accounting for SNPs in known pigmentation genes[2])	T6 P-Value (regression)	T6 P-Value (mixed model)	(T5+T6)/2 Effect	DR2 (variance explained by variant)	DR2 (additional variance explained by variant after accounting for SNPs in known pigmentation genes[3])	(T5+T6)/2 P-value (regression)	(T5+T6)/2 P-value (mixed model)	(T5-T6) Effect	DR2 (variance explained by variant)	DR2 (additional variance explained by variant after accounting for SNPs in known pigmentation genes[4])	(T5-T6) P-value (regression)	(T5-T6) P-value (mixed model)	FLyBase ID Gene 1	Gene 1 Symbol	Gene 1 Site Class	FLyBase ID Gene 2	Gene 2 Symbol	Gene 2 Site Class	FLyBase ID Gene 3	Gene 3 Symbol	Gene 3 Site Class	Regulatory Site 1 Flybase ID	Regulatory Site 1 Symbol	Regulatory Site 2 Flybase ID	Regulatory Site 2 Symbol	Regulatory Site 3 Flybase ID	Regulatory Site 3 Symbol	Regulatory Site 4 Flybase ID	Regulatory Site 4 Symbol	Regulatory Site 5 Flybase ID	Regulatory Site 5 Symbol	Regulatory Site 6 Flybase ID	Regulatory Site 6 Symbol	Regulatory Site 7 Flybase ID	Regulatory Site 7 Symbol
3L_1084990_SNP	C	G	C	0.3779	65	107	-0.01619	0.00102677	0.00622419	0.6765	0.591832	-0.3395	0.126896	0.00263921	1.618e-06	6.39107e-07	-0.1779	0.0707455	0.000576067	0.0004209	0.000135448	0.3233	0.194015	NA	1.479e-09	7.28573e-10	FBgn0004870	bab1	INTRON							FBsf0000435861	REDfly_CRMs	FBsf0000436004	REDfly_CRMs	FBsf0000436037	REDfly_CRMs	FBsf0000304915	BDTNP1_TFBS_dl	FBsf0000243917	mE1_TFBS_cad	FBsf0000360974	mE1_TFBS_HSA
3L_1084199_SNP	G	A	A	0.4588	78	92	0.0099	0.000407773	0.00475268	0.7938	0.402243	-0.2692	0.083705	0.00174415	0.0001299	0.00011943	-0.1297	0.0395488	0.000185251	0.009327	0.0144708	0.2791	0.152162	0.010924	1.454e-07	8.74967e-08	FBgn0004870	bab1	INTRON							FBsf0000304914	BDTNP1_TFBS_dl
2R_12076924_SNP	A	G	G	0.1471	25	145	0.02435	0.00121681	0.00415432	0.6516	0.756744	-0.3643	0.0784094	0.0413267	0.000217	0.000237357	-0.17	0.0344052	0.0218625	0.01545	0.0154353	0.3886	0.150893	0.0673043	1.655e-07	1.56826e-07	FBgn0034087	clu	SYNONYMOUS_CODING							FBsf0000246791	mE1_TFBS_cad	FBsf0000211415	mE1_TFBS_chinmo
3L_1086767_SNP	A	G	A	0.3237	56	117	0.03051	0.00337491	0.00321232	0.4477	0.427056	0.3182	0.104028	0.00700661	1.506e-05	7.44826e-06	0.1744	0.063258	0.00998825	0.000844	0.000370956	-0.2877	0.143711	7.30511e-05	2.699e-07	1.65962e-07	FBgn0004870	bab1	INTRON
2R_12076960_SNP	C	A	A	0.1598	27	142	-0.01379	0.000426888	0.00135437	0.7898	0.717533	-0.3885	0.0966447	0.0446812	3.892e-05	4.77511e-05	-0.2012	0.0525674	0.0238019	0.002713	0.00312896	0.3747	0.15	0.061857	1.972e-07	1.81524e-07	FBgn0034087	clu	SYNONYMOUS_CODING							FBsf0000246791	mE1_TFBS_cad	FBsf0000211415	mE1_TFBS_chinmo
3L_1093297_SNP	A	T	T	0.2558	44	128	-0.001529	7.34195e-06	0.00429116	0.9719	0.876312	-0.3028	0.0825234	0.0187967	0.000133	7.98567e-05	-0.1522	0.0421345	0.0142434	0.006908	0.00308117	0.3012	0.137387	0.026684	5.582e-07	3.75037e-07	FBgn0004870	bab1	INTRON							FBsf0000436778	REDfly_CRMs	FBsf0000206452	mE1_TFBS_cnc	FBsf0000360977	mE1_TFBS_HSA
3L_1086740_SNP	G	A	G	0.2588	44	126	0.03032	0.00289593	0.00329869	0.4858	0.369216	0.3307	0.0972353	0.00950387	3.482e-05	1.77512e-05	0.1805	0.058412	0.0146369	0.001498	0.000600792	-0.3004	0.138164	NA	6.018e-07	4.69645e-07	FBgn0004870	bab1	INTRON
3L_1085230_SNP	G	T	T	0.2102	33	124	-0.065	0.0119461	1.06846e-08	0.173	0.24224	-0.3999	0.12179	0.000599801	7.483e-06	4.84025e-06	-0.2324	0.0850775	0.00455368	0.0002102	0.000177144	0.3349	0.141406	0.00102292	1.213e-06	5.40889e-07	FBgn0004870	bab1	INTRON							FBsf0000435275	REDfly_CRMs	FBsf0000435861	REDfly_CRMs	FBsf0000436004	REDfly_CRMs	FBsf0000304915	BDTNP1_TFBS_dl	FBsf0000243917	mE1_TFBS_cad
3L_1086802_INS	TC	CTAT	TC	0.3103	54	120	0.02579	0.0024334	0.00305679	0.518	0.560175	0.3032	0.0940089	0.00390474	3.874e-05	2.28136e-05	0.1645	0.0565064	0.00789818	0.001586	0.000925704	-0.2775	0.131163	3.78179e-05	9.081e-07	5.71331e-07	FBgn0004870	bab1	INTRON
3L_1086784_SNP	G	A	G	0.3235	55	115	0.01097	0.000440796	0.00600348	0.7858	0.737098	0.2848	0.0845165	0.00491044	0.0001201	6.27013e-05	0.1479	0.0462832	0.00634837	0.004842	0.00210865	-0.2738	0.130255	0.000262646	1.332e-06	8.16319e-07	FBgn0004870	bab1	INTRON
3L_1086181_SNP	A	G	G	0.4759	79	87	-0.05573	0.0125042	4.67391e-05	0.1515	0.0477699	-0.3151	0.117917	NA	5.917e-06	2.30944e-06	-0.1854	0.0818583	0.0385278	0.0001864	3.03513e-05	0.2594	0.134341	0.00689933	1.193e-06	8.897e-07	FBgn0004870	bab1	INTRON
3L_1085642_SNP	T	A	T	0.4762	80	88	-0.08569	0.029911	0.00617087	0.02497	0.0269107	-0.3436	0.143222	NA	4.237e-07	4.59221e-07	-0.2147	0.111593	NA	9.629e-06	9.55746e-06	0.2579	0.136264	0.00125719	8.483e-07	9.40936e-07	FBgn0004870	bab1	INTRON
3L_1543958_SNP	T	C	C	0.08671	15	158	0.09782	0.0126648	0.000173929	0.1404	0.132073	0.5474	0.111573	0.0637133	7.081e-06	5.37886e-06	0.3226	0.0787654	0.023687	0.000184	0.00015309	-0.4496	0.126561	0.0659284	1.56e-06	1.07662e-06	FBgn0035229	CG7852	SYNONYMOUS_CODING	FBgn0052313	CG32313	870 bp DOWNSTREAM				FBsf0000361152	mE1_TFBS_HSA	FBsf0000222440	mE1_TFBS_sens
3L_1083807_SNP	T	C	C	0.4545	75	90	0.0284	0.00324784	0.0110908	0.4672	0.244819	-0.2308	0.0629447	3.24133e-06	0.001153	0.0011629	-0.1012	0.0244181	0.00487952	0.04504	0.0541071	0.2592	0.131444	0.00518257	1.706e-06	1.17803e-06	FBgn0004870	bab1	INTRON							FBsf0000304914	BDTNP1_TFBS_dl	FBsf0000360973	mE1_TFBS_HSA
3L_1086799_SNP	A	C	A	0.2982	51	120	0.02796	0.00275742	0.002814	0.4952	0.535812	0.3003	0.0901421	0.00508815	6.614e-05	3.95476e-05	0.1642	0.0546638	0.00864659	0.002086	0.00117746	-0.2724	0.124314	7.63595e-06	2.25e-06	1.58442e-06	FBgn0004870	bab1	INTRON
3L_1084129_SNP	C	T	T	0.497	84	85	0.01636	0.00110442	0.0101677	0.668	0.307669	-0.2334	0.0638408	0.000468775	0.0009189	0.000818254	-0.1085	0.0279353	0.00458857	0.02986	0.0409101	0.2497	0.123454	0.00164325	2.813e-06	1.96074e-06	FBgn0004870	bab1	INTRON							FBsf0000304914	BDTNP1_TFBS_dl
3L_1085788_SNP	A	G	G	0.2289	38	128	-0.01341	0.000554157	0.00316838	0.7634	0.91308	-0.3116	0.0821749	0.00338069	0.0001809	0.000151502	-0.1625	0.0458151	0.005683	0.005621	0.00512179	0.2982	0.125813	0.0156876	2.748e-06	2.26057e-06	FBgn0004870	bab1	INTRON
3L_1085137_SNP	G	T	G	0.3988	67	101	-0.05672	0.0129155	0.000677566	0.1424	0.172062	-0.3105	0.107509	0.00274993	1.433e-05	8.60504e-06	-0.1836	0.0767073	0.00065665	0.0002786	0.000192358	0.2538	0.120679	0.00852197	3.958e-06	2.29873e-06	FBgn0004870	bab1	INTRON							FBsf0000435275	REDfly_CRMs	FBsf0000435861	REDfly_CRMs	FBsf0000436004	REDfly_CRMs	FBsf0000436037	REDfly_CRMs	FBsf0000304915	BDTNP1_TFBS_dl	FBsf0000243917	mE1_TFBS_cad
3L_1544057_SNP	T	C	C	0.09195	16	158	0.07127	0.00705336	0.00017674	0.2706	0.243149	0.4941	0.0960995	0.0488871	3.145e-05	2.50587e-05	0.2827	0.0637321	0.0162867	0.0007775	0.000627431	-0.4228	0.118748	0.056348	3.221e-06	2.44883e-06	FBgn0035229	CG7852	SYNONYMOUS_CODING	FBgn0052313	CG32313	771 bp DOWNSTREAM				FBsf0000222440	mE1_TFBS_sens
3L_1084559_SNP	A	T	T	0.4398	73	93	0.004616	8.46821e-05	0.00413214	0.9063	0.5082	-0.2481	0.0697639	0.0001667	0.0005847	0.000741269	-0.1217	0.0338218	0.000532334	0.0177	0.03482	0.2527	0.123971	0.00464599	3.287e-06	2.69423e-06	FBgn0004870	bab1	INTRON							FBsf0000304915	BDTNP1_TFBS_dl	FBsf0000243917	mE1_TFBS_cad
3L_1086705_SNP	T	C	T	0.355	60	109	0.0562	0.0120309	0.000452687	0.1557	0.169216	0.3088	0.103271	0.00993968	2.042e-05	1.0974e-05	0.1825	0.0732917	0.0142608	0.0003708	0.000172803	-0.2526	0.115178	3.53848e-05	6.365e-06	3.86834e-06	FBgn0004870	bab1	INTRON
X_12958087_SNP	C	G	C	0.494	82	84	0.04502	0.00856952	0.000132676	0.2355	0.211448	0.2885	0.0975041	0.0332268	4.21e-05	4.03325e-05	0.1667	0.0663385	0.022559	0.0008079	0.000883374	-0.2434	0.117713	0.0536673	6.035e-06	5.79192e-06	FBgn0261388	CG42629	INTRON
3R_23828912_SNP	C	G	G	0.1687	28	138	-0.0395	0.00353554	0.00456256	0.4467	0.314047	-0.3627	0.0852584	0.0657958	0.000135	8.73998e-05	-0.2011	0.0530172	0.0567926	0.002841	0.00156454	0.3232	0.113842	0.073109	8.774e-06	5.86773e-06	FBgn0039568	CG4815	12439 bp UPSTREAM	FBgn0085391	CG34362	23425 bp DOWNSTREAM				FBsf0000213545	mE1_TFBS_chinmo
3L_17094322_SNP	T	C	C	0.1098	18	146	0.07323	0.00869838	0.00743018	0.2349	0.412304	-0.3128	0.0465152	0.0234215	0.005545	0.00414457	-0.1198	0.0137929	0.0112226	0.1342	0.0867597	0.386	0.116563	0.0624676	7.679e-06	6.80382e-06	FBgn0260943	Rbp6	INTRON
3L_1084059_SNP	C	T	T	0.4881	82	86	0.04124	0.00688048	0.0116548	0.2851	0.11911	-0.1954	0.0442015	0.00368165	0.006232	0.00508479	-0.0771	0.0138902	0.00832996	0.1281	0.137409	0.2367	0.109661	0.00175527	1.162e-05	7.38139e-06	FBgn0004870	bab1	INTRON							FBsf0000304914	BDTNP1_TFBS_dl
2L_22075281_SNP	T	A	A	0.06627	11	155	0.1939	0.0391209	0.0090938	0.01064	0.0387693	0.6799	0.138438	0.0564503	7.975e-07	3.02433e-06	0.4369	0.115665	0.0525153	7.357e-06	9.75868e-05	-0.486	0.118122	0.0528388	5.8e-06	7.43565e-06	FBgn0051702	CG31702	2379 bp DOWNSTREAM	FBgn0032971	ttm3	4391 bp DOWNSTREAM				FBsf0000353256	mE1_TFBS_HSA	FBsf0000235141	mE1_TFBS_inv	FBsf0000218693	mE1_TFBS_sens
3R_25877754_SNP	C	T	T	0.4125	66	94	3.761e-05	5.52499e-09	4.89356e-05	0.9993	0.961154	-0.2466	0.0710658	0.0253682	0.0006557	0.000609319	-0.1233	0.0355687	0.0213486	0.01692	0.0144467	0.2466	0.118302	0.066352	8.461e-06	7.60601e-06	FBgn0264838	CR44046	EXON	FBgn0039742	CG15528	UTR_5_PRIME	FBgn0039743	CG7946	482 bp UPSTREAM	FBsf0000314739	BDTNP1_TFBS_dl	FBsf0000286956	BDTNP1_TFBS_Med	FBsf0000266398	BDTNP1_TFBS_twi	FBsf0000376564	mE1_TFBS_HSA
3L_1083809_SNP	A	G	G	0.4699	78	88	0.04264	0.00733959	0.0136172	0.2724	0.0939119	-0.1958	0.0449398	4.14058e-05	0.006109	0.00633274	-0.07656	0.0138648	0.00466938	0.1308	0.174759	0.2384	0.11146	0.00475108	1.104e-05	7.85664e-06	FBgn0004870	bab1	INTRON							FBsf0000304914	BDTNP1_TFBS_dl	FBsf0000360973	mE1_TFBS_HSA
3L_8166801_SNP	G	C	C	0.1453	25	147	0.05357	0.00593665	0.00393792	0.3151	0.287763	0.3847	0.0872696	0.0525815	8.346e-05	6.16781e-05	0.2191	0.0574048	0.047764	0.001548	0.00126336	-0.3311	0.108291	0.0411519	1.045e-05	7.90032e-06	FBgn0040290	RecQ4	SYNONYMOUS_CODING							FBsf0000209949	mE1_TFBS_chinmo	FBsf0000363222	mE1_TFBS_HSA
3L_1090129_SNP	A	G	A	0.4491	75	92	0.01582	0.001001	0.00273394	0.6848	0.399032	0.2536	0.0745814	0.00432778	0.0003559	0.000170622	0.1347	0.0424104	0.00165787	0.007585	0.00206936	-0.2378	0.110225	0.00789391	1.17e-05	8.16072e-06	FBgn0004870	bab1	INTRON							FBsf0000436778	REDfly_CRMs
3L_5524263_SNP	G	A	G	0.3512	59	109	0.03714	0.00543419	0.00205036	0.3423	0.2008	0.2875	0.0902836	0.0528699	7.579e-05	9.11016e-05	0.1623	0.0588151	0.0267639	0.001538	0.0014741	-0.2504	0.114618	0.0598227	7.168e-06	8.16307e-06	FBgn0035610	Lkr	1822 bp UPSTREAM	FBgn0035611	CG13285	2805 bp UPSTREAM
3R_10605876_INS	A	AA	A	0.2786	39	101	-0.04519	0.00658159	0.000762475	0.3407	0.377684	-0.335	0.100153	0.0529391	0.0001393	9.2857e-05	-0.1901	0.0663523	0.0571496	0.002122	0.00218094	0.2898	0.122917	0.0623689	2.169e-05	8.26933e-06	FBgn0263929	jvl	INTRON
3L_11132623_SNP	G	A	A	0.05952	10	158	0.08903	0.00736277	0.000847536	0.2688	0.145947	0.5853	0.0888367	0.0152183	8.711e-05	4.13371e-05	0.3372	0.0601731	0.0117906	0.001351	0.000388214	-0.4962	0.106666	0.0229607	1.556e-05	9.14204e-06	FBgn0052082	CG32082	INTRON
2R_16412807_SNP	A	C	C	0.2197	38	135	0.02747	0.00217637	0.000404831	0.5422	0.442885	0.3076	0.0774024	0.0289794	0.0002104	0.000239813	0.1676	0.0466791	0.023217	0.004305	0.00450144	-0.2802	0.107046	0.0404602	1.114e-05	9.92939e-06	FBgn0034510	CG13426	12133 bp UPSTREAM	FBgn0034511	CG13422	1025 bp DOWNSTREAM
2L_1479243_SNP	A	C	C	0.1718	28	135	0.02592	0.00150245	0.000530905	0.6233	0.555766	0.3404	0.0786893	0.0335449	0.0002868	0.000239321	0.1832	0.0449529	0.0146386	0.006587	0.00472974	-0.3145	0.115833	0.0509525	8.781e-06	1.02309e-05	FBgn0263321	CG43402	35927 bp DOWNSTREAM	FBgn0051928	CG31928	13052 bp DOWNSTREAM				FBsf0000321076	BDTNP1_TFBS_da	FBsf0000296035	BDTNP1_TFBS_dl	FBsf0000271597	BDTNP1_TFBS_slp1	FBsf0000268191	BDTNP1_TFBS_sna	FBsf0000200578	BDTNP1_TFBS_twi	FBsf0000241111	mE1_TFBS_cad	FBsf0000344393	mE1_TFBS_HSA
3L_1230773_SNP	A	C	C	0.06936	12	161	0.1909	0.0388152	0.0195816	0.009375	0.0106951	0.6363	0.122687	0.118626	2.311e-06	1.47878e-06	0.4136	0.104895	0.0705255	1.382e-05	1.0804e-05	-0.4454	0.10152	0.0873531	1.935e-05	1.33683e-05	FBgn0264272	mwh	SYNONYMOUS_CODING							FBsf0000243937	mE1_TFBS_cad	FBsf0000209501	mE1_TFBS_chinmo	FBsf0000361024	mE1_TFBS_HSA
3L_1244830_SNP	A	G	G	0.4226	71	97	0.08715	0.0305487	0.0313073	0.02345	0.0176872	0.3136	0.110882	0.0880593	1.032e-05	5.31057e-06	0.2004	0.0917315	0.077075	6.593e-05	2.6819e-05	-0.2265	0.0985689	0.0582843	3.409e-05	2.39282e-05	FBgn0004378	Klp61F	SYNONYMOUS_CODING							FBsf0000361031	mE1_TFBS_HSA	FBsf0000222355	mE1_TFBS_sens
3L_1242674_SNP	A	T	T	0.3121	54	119	0.1012	0.036261	0.0270806	0.01209	0.0143124	0.3363	0.113863	0.0889208	5.626e-06	4.29255e-06	0.2187	0.0975152	0.088508	2.882e-05	3.13336e-05	-0.2351	0.0939189	0.0632039	4.118e-05	3.08071e-05	FBgn0004378	Klp61F	SYNONYMOUS_CODING	FBgn0035192	CG9194	649 bp DOWNSTREAM				FBsf0000361030	mE1_TFBS_HSA	FBsf0000222354	mE1_TFBS_sens
3L_1244833_SNP	A	G	G	0.426	72	97	0.09058	0.0329875	0.0325991	0.01811	0.0108361	0.313	0.111265	0.0862751	9.347e-06	5.83026e-06	0.2018	0.0935245	0.0780798	5.267e-05	2.84323e-05	-0.2224	0.0956993	0.0560073	4.266e-05	3.28854e-05	FBgn0004378	Klp61F	SYNONYMOUS_CODING							FBsf0000361031	mE1_TFBS_HSA	FBsf0000222355	mE1_TFBS_sens
2L_20628607_SNP	C	A	C	0.4706	72	81	0.0897	0.0318178	0.0222395	0.02738	0.0285111	0.3218	0.119274	0.0801739	1.23e-05	9.95001e-06	0.2058	0.0977498	0.0630045	8.332e-05	8.97516e-05	-0.2321	0.10565	0.0690571	4.142e-05	3.3752e-05	FBgn0262425	mir-288	10145 bp UPSTREAM	FBgn0032868	CG17472	5950 bp DOWNSTREAM
3L_1271857_SNP	T	G	G	0.1138	19	148	0.1648	0.0459317	0.0110694	0.005416	0.00442546	0.5098	0.120623	0.0287508	4.256e-06	1.86799e-06	0.3373	0.108275	0.0343316	1.413e-05	6.13037e-06	-0.345	0.0923337	0.0213786	6.549e-05	3.72859e-05	FBgn0035199	CG9134	INTRON
3L_21372701_SNP	C	G	G	0.4545	70	84	0.1008	0.0408787	0.0175944	0.01192	0.0116452	0.3292	0.127522	0.0726548	5.462e-06	6.98599e-06	0.215	0.109593	0.0633312	2.746e-05	4.5211e-05	-0.2284	0.102339	0.062565	5.246e-05	4.33682e-05	FBgn0052440	CG32440	18372 bp DOWNSTREAM	FBgn0261258	rgn	2900 bp DOWNSTREAM
2L_21914814_SNP	A	C	C	0.06024	10	156	0.2044	0.0400816	0.0123483	0.009704	0.0250687	0.667	0.120536	0.0549309	4.59e-06	9.26716e-06	0.4357	0.104305	0.0525032	2.196e-05	0.00010288	-0.4626	0.0978845	0.0291744	4.06e-05	4.40144e-05	FBgn0051600	CG31600	SYNONYMOUS_CODING
3R_13127277_SNP	A	T	T	0.06322	11	163	0.1986	0.0411716	0.00557638	0.007248	0.022259	0.6277	0.111653	0.0420989	6.603e-06	7.33465e-06	0.4131	0.0996685	0.0376543	2.201e-05	5.29165e-05	-0.4291	0.0867062	0.0273924	8.014e-05	6.23757e-05	FBgn0263501	CR43490	12737 bp DOWNSTREAM	FBgn0038498	beat-IIa	18449 bp UPSTREAM
3R_13127297_SNP	T	A	A	0.06322	11	163	0.1986	0.0411716	0.00557638	0.007248	0.022259	0.6277	0.111653	0.0420989	6.603e-06	7.33465e-06	0.4131	0.0996685	0.0376543	2.201e-05	5.29165e-05	-0.4291	0.0867062	0.0273924	8.014e-05	6.23757e-05	FBgn0263501	CR43490	12757 bp DOWNSTREAM	FBgn0038498	beat-IIa	18429 bp UPSTREAM
3L_1267191_SNP	A	G	G	0.09827	17	156	0.1732	0.044048	0.010031	0.005581	0.00292504	0.5236	0.114419	0.0262297	5.32e-06	2.828e-06	0.3484	0.102601	0.0323146	1.737e-05	6.93978e-06	-0.3503	0.0863069	0.0153599	8.746e-05	6.68664e-05	FBgn0035199	CG9134	INTRON
X_9121129_SNP	T	C	C	0.2849	49	123	0.184	0.116203	NA	4.742e-06	4.5235e-06	0.4147	0.166163	NA	2.857e-08	1.39269e-08	0.2993	0.176218	NA	9.909e-09	3.9971e-09	-0.2307	0.0860438	NA	9.414e-05	7.04973e-05	FBgn0030108	Gr8a	41 bp UPSTREAM	FBgn0030107	CG15370	528 bp DOWNSTREAM
3L_970261_SNP	A	G	G	0.1775	30	139	0.108	0.0281154	0.0101772	0.02933	0.00911236	0.3773	0.0979077	0.0530677	3.442e-05	7.93672e-06	0.2426	0.0816584	0.0638669	0.0001658	1.21158e-05	-0.2693	0.0849909	0.0552515	0.0001202	8.05982e-05	FBgn0264574	Glut1	INTRON							FBsf0000243909	mE1_TFBS_cad
3L_496532_SNP	T	C	T	0.1706	29	141	0.1424	0.0467773	0.0265703	0.004615	0.00672283	0.4219	0.117304	0.0814135	4.838e-06	6.21601e-06	0.2821	0.105883	0.0762634	1.493e-05	2.94035e-05	-0.2795	0.0873521	0.0397597	9.119e-05	8.19377e-05	FBgn0001316	klar	INTRON
2L_9496975_SNP	C	T	T	0.4774	74	81	-0.1162	0.0541504	0.0195959	0.003571	0.00752864	-0.3337	0.126632	0.0233903	5.516e-06	3.7637e-06	-0.2249	0.116311	0.0316083	1.409e-05	2.37092e-05	0.2175	0.0914811	0.022966	0.0001307	8.87595e-05	FBgn0032120	CG33298	INTRON							FBsf0000297720	BDTNP1_TFBS_dl	FBsf0000290710	BDTNP1_TFBS_hb	FBsf0000278119	BDTNP1_TFBS_Med	FBsf0000201332	BDTNP1_TFBS_twi	FBsf0000241754	mE1_TFBS_cad	FBsf0000238038	mE1_TFBS_D	FBsf0000347080	mE1_TFBS_HSA
3L_9020823_SNP	A	C	C	0.05882	10	160	0.2128	0.0417841	0.00764627	0.007499	0.00174338	0.6469	0.109338	0.026084	1.063e-05	7.62664e-06	0.4299	0.0981207	0.0301137	3.194e-05	1.22779e-05	-0.4341	0.0822747	0.0148612	0.0001493	0.000121036	FBgn0035956	Doc2	8477 bp UPSTREAM	FBgn0028789	Doc1	13652 bp DOWNSTREAM
2R_17790450_SNP	G	A	A	0.1677	28	139	0.1509	0.0513565	0.0235293	0.00323	0.00528239	0.4205	0.113804	0.0697421	8.267e-06	1.15193e-05	0.2857	0.105921	0.072676	1.774e-05	5.67519e-05	-0.2695	0.0796842	0.0696846	0.0002191	0.00020143	FBgn0085397	Fili	INTRON
3R_18413268_SNP	T	C	C	0.3718	58	98	0.1139	0.0497665	0.00228983	0.005122	0.00162704	0.3153	0.107973	0.0287476	2.814e-05	7.64737e-06	0.2146	0.101433	0.033331	5.08e-05	6.84804e-06	-0.2014	0.0742178	0.014885	0.0005805	0.000395762	FBgn0051158	Efa6	209 bp UPSTREAM	FBgn0014949	btn	921 bp UPSTREAM				FBsf0000436085	REDfly_CRMs	FBsf0000330166	BDTNP1_TFBS_da	FBsf0000313433	BDTNP1_TFBS_dl	FBsf0000286215	BDTNP1_TFBS_Med	FBsf0000265789	BDTNP1_TFBS_twi	FBsf0000240144	mE1_TFBS_D	FBsf0000257544	mE1_TFBS_h
3L_1904606_SNP	T	A	A	0.2824	48	122	0.1525	0.0793068	0.0191102	0.000199	0.000246636	0.3556	0.123419	0.0313432	2.636e-06	3.66152e-06	0.2541	0.128161	0.0330268	1.642e-06	2.76069e-06	-0.2031	0.066392	0.00513831	0.0006932	0.000644775	FBgn0035290	CG1887	INTRON							FBsf0000209598	mE1_TFBS_chinmo
X_9121094_SNP	C	T	T	0.2235	38	132	0.1701	0.083768	0.000821519	0.0001291	6.83639e-05	0.3852	0.12087	0.00614765	3.396e-06	1.70512e-06	0.2777	0.12789	0.00294287	1.687e-06	6.75261e-07	-0.2151	0.06295	0.00157415	0.0009664	0.000746484	FBgn0030108	Gr8a	76 bp UPSTREAM	FBgn0030107	CG15370	493 bp DOWNSTREAM
2L_1762040_SNP	A	T	T	0.3916	65	101	-0.1201	0.0552233	0.0282104	0.002307	0.00098058	-0.3037	0.101921	0.0564667	2.76e-05	1.0577e-05	-0.2119	0.0998835	0.0651057	3.354e-05	8.22952e-06	0.1836	0.063099	0.0193127	0.001097	0.000782783	FBgn0031365	CG17650	2947 bp UPSTREAM	FBgn0045497	Gr22e	22022 bp DOWNSTREAM
3R_17063120_SNP	C	T	T	0.09357	16	155	0.213	0.0639739	NA	0.0008448	0.00131393	0.5192	0.108255	NA	1.113e-05	9.07974e-06	0.3661	0.109181	NA	1.016e-05	9.21915e-06	-0.3062	0.0629981	NA	0.0009287	0.000787958	FBgn0000527	e	UPSTREAM							FBsf0000436720	REDfly_CRMs
2L_16369024_SNP	T	A	A	0.497	82	83	0.139	0.0837248	0.0320884	0.0001636	0.000444119	0.3167	0.118355	0.0673176	6.057e-06	4.7496e-06	0.2279	0.126035	0.0649488	2.884e-06	4.54312e-06	-0.1777	0.0620609	0.0273963	0.001252	0.000973936	FBgn0028841	jhamt	2047 bp DOWNSTREAM	FBgn0028523	CG5888	31145 bp UPSTREAM
3R_18413146_SNP	A	T	T	0.3478	56	105	0.1242	0.0579805	0.00888194	0.002092	0.000431721	0.3121	0.105705	0.0350044	2.575e-05	9.56443e-06	0.2181	0.104873	0.0436605	2.783e-05	4.44426e-06	-0.1879	0.0630499	0.0182446	0.001314	0.00099177	FBgn0051158	Efa6	331 bp UPSTREAM	FBgn0014949	btn	779 bp UPSTREAM				FBsf0000436085	REDfly_CRMs	FBsf0000330166	BDTNP1_TFBS_da	FBsf0000313432	BDTNP1_TFBS_dl	FBsf0000286215	BDTNP1_TFBS_Med	FBsf0000265789	BDTNP1_TFBS_twi	FBsf0000374169	mE1_TFBS_HSA
X_9121177_SNP	T	C	C	0.3547	61	111	0.1692	0.108254	0.00357378	1.049e-05	7.9777e-06	0.3486	0.130873	0.0022599	1.082e-06	5.5832e-07	0.2589	0.145703	0.0019625	2.384e-07	1.10729e-07	-0.1794	0.0589638	0.00027786	0.001329	0.00112998	FBgn0030108	Gr8a	UTR_5_PRIME	FBgn0030107	CG15370	576 bp DOWNSTREAM
2R_9404826_SNP	G	A	A	0.2515	42	125	0.1593	0.0775391	0.0214352	0.0002687	0.000489784	0.3559	0.109878	0.0250475	1.21e-05	7.76764e-06	0.2576	0.11648	0.0354571	6.373e-06	6.16967e-06	-0.1966	0.0567413	0.00822651	0.001936	0.00152629	FBgn0033848	CG13330	UTR_3_PRIME	FBgn0260964	Vmat	666 bp DOWNSTREAM
2R_3601548_SNP	T	G	T	0.3602	58	103	-0.1395	0.0715678	0.0287285	0.0006019	0.000295423	-0.3141	0.106378	0.0312038	2.419e-05	1.36711e-05	-0.2268	0.111463	0.0487859	1.504e-05	5.58988e-06	0.1746	0.0551335	0.0153016	0.002716	0.00203039	FBgn0033215	CG1942	NON_SYNONYMOUS_CODING	FBgn0033216	CG1946	880 bp UPSTREAM				FBsf0000206321	mE1_TFBS_cnc
3L_1271873_SNP	C	T	T	0.2428	42	131	0.1707	0.0883887	0.0307803	7.12e-05	0.000406404	0.3529	0.107741	0.0467846	1.04e-05	6.03382e-06	0.2618	0.119899	0.0598973	3.063e-06	2.16694e-06	-0.1822	0.048491	0.0172185	0.003601	0.00296841	FBgn0035199	CG9134	INTRON
3L_21331129_SNP	A	T	T	0.184	30	133	0.1754	0.0745838	0.0605139	0.00042	0.000132748	0.3843	0.105048	0.0690067	2.436e-05	2.31535e-05	0.2799	0.111039	0.0879009	1.383e-05	8.68255e-06	-0.2089	0.0535057	0.0326601	0.002969	0.00306982	FBgn0037073	CG7338	UTR_3_PRIME	FBgn0037074	CG7324	121 bp DOWNSTREAM				FBsf0000245558	mE1_TFBS_cad
3L_8888688_SNP	A	C	C	0.4132	69	98	0.1511	0.0917178	0.0205518	6.946e-05	0.000375628	0.3138	0.111481	0.0173463	1.036e-05	1.37054e-05	0.2324	0.123812	0.0381796	3.116e-06	1.0228e-05	-0.1627	0.0510297	0.00828374	0.003332	0.00331336	FBgn0035934	TrpA1	INTRON
3R_20283209_SNP	T	G	T	0.1916	32	135	-0.1716	0.0743917	0.0376616	0.0003624	0.000300793	-0.3703	0.101427	0.0251418	2.735e-05	2.03405e-05	-0.271	0.109098	0.0567775	1.305e-05	8.5527e-06	0.1986	0.0490901	0.0150214	0.004008	0.00362749	FBgn0000036	nAcRalpha-96Aa	UPSTREAM							FBsf0000341665	mE1_TFBS_Trl
3R_18413010_SNP	G	A	A	0.3442	53	101	0.1394	0.0700615	0.0148531	0.0009088	0.000124715	0.3078	0.101611	0.0351468	5.598e-05	2.44195e-05	0.2236	0.10717	0.0384015	3.41e-05	5.4137e-06	-0.1684	0.0512271	0.0119233	0.004764	0.00419839	FBgn0051158	Efa6	467 bp UPSTREAM	FBgn0014949	btn	663 bp UPSTREAM				FBsf0000436085	REDfly_CRMs	FBsf0000330166	BDTNP1_TFBS_da	FBsf0000313432	BDTNP1_TFBS_dl	FBsf0000286215	BDTNP1_TFBS_Med	FBsf0000273154	BDTNP1_TFBS_slp1	FBsf0000265789	BDTNP1_TFBS_twi	FBsf0000374168	mE1_TFBS_HSA
3R_25139342_SNP	C	T	T	0.2908	41	100	-0.1713	0.119101	0.130828	2.777e-05	8.46835e-05	-0.3352	0.11004	0.0890572	5.862e-05	3.88919e-05	-0.2532	0.136024	0.131382	6.791e-06	8.85996e-06	0.1639	0.041397	0.0275033	0.01553	0.0101163	FBgn0039659	CG14506	16440 bp UPSTREAM	FBgn0015622	Cnx99A	1634 bp UPSTREAM				FBsf0000214860	mE1_TFBS_bab1
3L_1120350_SNP	T	C	C	0.06857	12	163	-0.2862	0.0872785	0.0685487	7.214e-05	3.56325e-05	-0.5389	0.0879072	0.0587611	6.775e-05	3.08884e-05	-0.4126	0.104307	0.0915261	1.305e-05	3.09766e-06	0.2527	0.0326171	0.00500611	0.01677	0.0145453	FBgn0004870	bab1	19261 bp UPSTREAM	FBgn0025525	bab2	20079 bp UPSTREAM
3R_22549474_SNP	G	C	C	0.3558	58	105	0.1688	0.107602	0.0357413	1.915e-05	3.75885e-05	0.3051	0.101928	0.0540207	3.268e-05	3.70153e-05	0.2369	0.124572	0.0691622	3.818e-06	6.36109e-06	-0.1363	0.033569	0.0150275	0.01923	0.0172402	FBgn0039451	CG6420	INTRON							FBsf0000249320	mE1_TFBS_cad	FBsf0000213397	mE1_TFBS_chinmo
3R_25139132_SNP	A	C	C	0.3133	47	103	-0.1673	0.110122	0.11349	3.347e-05	0.000118424	-0.3091	0.0955531	0.0833906	0.0001186	4.87133e-05	-0.2382	0.119889	0.128063	1.423e-05	6.85852e-06	0.1418	0.0326949	0.0234005	0.02681	0.0179058	FBgn0039659	CG14506	16230 bp UPSTREAM	FBgn0015622	Cnx99A	1844 bp UPSTREAM				FBsf0000314572	BDTNP1_TFBS_dl	FBsf0000214860	mE1_TFBS_bab1	FBsf0000376295	mE1_TFBS_HSA	FBsf0000335078	mE1_TFBS_zfh1
2R_15490188_SNP	A	G	G	0.1538	26	143	-0.2298	0.113921	0.0698954	7.202e-06	1.47578e-05	-0.4001	0.100057	0.050039	2.793e-05	3.50376e-05	-0.315	0.124974	0.089858	2.42e-06	4.47702e-06	0.1703	0.0304729	0.00692921	0.02321	0.0235322	FBgn0003435	sm	INTRON
3L_1120423_SNP	A	T	T	0.09827	17	156	-0.2395	0.0840598	0.0846708	0.0001092	4.50447e-05	-0.4388	0.080584	0.0695269	0.0001538	7.71883e-05	-0.3391	0.0971757	0.128922	2.98e-05	7.87884e-06	0.1992	0.0281838	0.0165056	0.02726	0.0242452	FBgn0004870	bab1	19334 bp UPSTREAM	FBgn0025525	bab2	20006 bp UPSTREAM
3R_22549473_SNP	T	A	A	0.358	58	104	0.1684	0.10699	0.0367833	2.153e-05	2.66546e-05	0.286	0.0903089	0.05418	0.0001021	0.000125233	0.2272	0.115149	0.0706286	9.99e-06	1.62421e-05	-0.1176	0.0252074	0.0107038	0.0436	0.0412729	FBgn0039451	CG6420	INTRON							FBsf0000249320	mE1_TFBS_cad	FBsf0000213397	mE1_TFBS_chinmo
X_9121338_SNP	G	A	A	0.4302	74	98	0.1608	0.104528	0.00600693	1.518e-05	9.77089e-06	0.2641	0.0805477	0.000844277	0.0001614	7.22194e-05	0.2124	0.105465	0.00200534	1.384e-05	3.34313e-06	-0.1033	0.0207187	0.00821978	0.05959	0.050464	FBgn0030108	Gr8a	NON_SYNONYMOUS_CODING	FBgn0030107	CG15370	737 bp DOWNSTREAM
3L_8878124_SNP	T	C	C	0.241	40	126	0.1956	0.116453	0.0519778	6.817e-06	7.92197e-05	0.3099	0.0832967	0.0556007	0.0001626	0.000223876	0.2527	0.112329	0.0617742	1.015e-05	4.03436e-05	-0.1142	0.0189743	0.0016504	0.07676	0.0723796	FBgn0263930	dally	INTRON
2R_14558686_SNP	C	T	T	0.06395	11	161	-0.3364	0.112918	0.081631	6.586e-06	1.3729e-05	-0.5076	0.0721209	0.0374678	0.000368	0.000404573	-0.422	0.101373	0.0681869	2.076e-05	4.0662e-05	0.1712	0.0138066	0.00131701	0.1248	0.122016	FBgn0023214	edl	INTRON							FBsf0000324697	BDTNP1_TFBS_da	FBsf0000303108	BDTNP1_TFBS_dl	FBsf0000199779	BDTNP1_TFBS_twi
3L_9295771_MNP	ACA	CTG	CTG	0.3636	60	105	0.1752	0.122121	0.0706622	4.212e-06	1.16671e-05	0.2607	0.0722762	0.0305977	0.0004801	0.000478094	0.218	0.103827	0.033386	2.436e-05	3.77364e-05	-0.08558	0.013228	0.000670248	0.1413	0.135334	FBgn0264000	GluRIB	14149 bp DOWNSTREAM	FBgn0035975	PGRP-LA	31661 bp DOWNSTREAM
3L_20271995_SNP	T	C	C	0.1479	25	144	-0.2205	0.100414	0.0374238	2.698e-05	4.47223e-06	-0.3304	0.0642002	0.0301828	0.0008878	0.000866944	-0.2754	0.0903863	0.0459442	7.138e-05	5.09451e-05	0.1098	0.0119308	3.6005e-05	0.1575	0.160742	FBgn0052227	gogo	INTRON							FBsf0000245471	mE1_TFBS_cad	FBsf0000210464	mE1_TFBS_chinmo
2R_9738814_SNP	G	T	T	0.1548	26	142	-0.232	0.114304	0.0632197	7.391e-06	3.64772e-05	-0.3289	0.0661024	0.0214106	0.0007674	0.000829637	-0.2804	0.0968461	0.0453727	4.027e-05	8.92222e-05	0.09686	0.00971417	0.00055023	0.2037	0.196298	FBgn0050485	CG30485	SYNONYMOUS_CODING							FBsf0000356481	mE1_TFBS_HSA
3L_1381936_SNP	G	C	G	0.4706	80	90	0.1637	0.10916	0.05778	1.081e-05	4.41729e-06	0.2309	0.06284	0.032903	0.0009767	0.000984928	0.1973	0.0921171	0.0491582	5.737e-05	4.84453e-05	-0.06726	0.00908842	0.000480611	0.2162	0.215432	FBgn0003138	Ptp61F	INTRON	FBgn0003295	ru	INTRON
3L_3649407_SNP	G	T	T	0.05814	10	162	-0.3539	0.117403	0.124043	4.205e-06	0.000277219	-0.2132	0.0118359	0.0224816	0.1554	0.191741	-0.2835	0.0428431	0.0699197	0.006443	0.0263046	-0.1407	0.00858124	0.00549919	0.2268	0.221557	FBgn0263239	dar1	INTRON
3L_5552263_SNP	A	G	G	0.0814	14	158	-0.3075	0.115934	0.0710155	4.872e-06	3.11878e-06	-0.4216	0.0629786	0.031901	0.0008984	0.000780986	-0.3646	0.094564	0.0636898	4.07e-05	2.69197e-05	0.1141	0.00786704	0.00447026	0.2473	0.244581	FBgn0010894	sinu	307 bp DOWNSTREAM
3R_21006399_SNP	A	C	A	0.103	17	148	-0.2776	0.118144	0.120029	6.181e-06	1.02721e-05	-0.1737	0.013177	0.0174305	0.1421	0.140956	-0.2256	0.0452737	0.0659527	0.006072	0.00672196	-0.1039	0.00779755	0.0038648	0.2594	0.25327	FBgn0083946	lobo	INTRON							FBsf0000334339	BDTNP1_TFBS_bcd	FBsf0000330454	BDTNP1_TFBS_da	FBsf0000314009	BDTNP1_TFBS_dl	FBsf0000286532	BDTNP1_TFBS_Med	FBsf0000276830	BDTNP1_TFBS_prd	FBsf0000271361	BDTNP1_TFBS_sna	FBsf0000266034	BDTNP1_TFBS_twi
3L_1099962_SNP	C	G	G	0.1548	26	142	-0.2313	0.113386	NA	8.084e-06	1.63009e-06	-0.3161	0.0608696	0.0242583	0.001264	0.00111603	-0.2737	0.0915795	0.0537852	6.691e-05	3.57918e-05	0.08482	0.00753302	0.00298641	0.2633	0.265143	FBgn0004870	bab1	SYNONYMOUS_CODING							FBsf0000304920	BDTNP1_TFBS_dl	FBsf0000243921	mE1_TFBS_cad	FBsf0000209482	mE1_TFBS_chinmo	FBsf0000360981	mE1_TFBS_HSA
3L_10017877_SNP	C	G	G	0.07602	13	158	-0.3117	0.11324	0.0475946	6.791e-06	9.4218e-06	-0.4245	0.0595339	0.0198759	0.0013	0.00132485	-0.3681	0.0908353	0.03557	6.18e-05	9.02904e-05	0.1128	0.00705616	0.00441359	0.2747	0.267068	FBgn0040823	dpr6	INTRON
X_4773496_SNP	T	C	T	0.119	20	148	-0.2286	0.0926371	0.054754	6.043e-05	4.901e-07	-0.3196	0.0506428	0.0120925	0.003359	0.00133213	-0.2741	0.0761352	0.0392622	0.0002943	1.60724e-05	0.09092	0.00680742	0.000219851	0.2877	0.268565	FBgn0260971	CG42594	INTRON
3L_9984425_SNP	G	A	G	0.3576	59	106	-0.1754	0.11651	0.103433	7.234e-06	1.28581e-05	-0.2355	0.0603484	0.0466275	0.001471	0.0013066	-0.2055	0.093033	0.0818036	6.79e-05	7.3741e-05	0.0601	0.00654988	0.00127706	0.3014	0.289912	FBgn0040823	dpr6	INTRON
3R_1206780_DEL	A	AA	AA	0.2628	41	115	-0.2131	0.145925	0.116209	8.622e-07	1.29579e-06	-0.2729	0.0685673	0.0108579	0.0009598	0.000918797	-0.243	0.111039	0.0394215	2.132e-05	3.02764e-05	0.05977	0.0053533	0.00674674	0.364	0.346668	FBgn0001311	kkv	INTRON
2R_19034657_SNP	G	A	A	0.09091	15	150	-0.2962	0.115766	0.0794783	7.77e-06	3.00991e-06	-0.2078	0.0164104	0.00980937	0.1011	0.0934964	-0.252	0.0485986	0.0326837	0.004437	0.00507184	-0.08835	0.00502808	0.00494547	0.3654	0.360078	FBgn0034827	Klp59D	2635 bp DOWNSTREAM	FBgn0262843	CG43207	5558 bp DOWNSTREAM
3R_1211607_SNP	G	A	A	0.3926	64	99	-0.1712	0.112837	0.0793207	1.167e-05	7.22406e-06	-0.2229	0.0555186	0.0187958	0.002463	0.00235125	-0.1971	0.08708	0.05033	0.0001313	0.000116549	0.05175	0.00509155	0.00287275	0.3654	0.364919	FBgn0001311	kkv	INTRON	FBgn0037320	CG14668	760 bp DOWNSTREAM
3R_26553128_SNP	G	C	C	0.07143	12	156	-0.3331	0.121912	0.0760874	3.507e-06	2.64171e-07	-0.4278	0.0583734	0.0339806	0.001605	0.00120551	-0.3804	0.093398	0.0769732	5.616e-05	1.48984e-05	0.0947	0.00474108	0.00327074	0.3752	0.368903	FBgn0039797	CG1340	NON_SYNONYMOUS_CODING							FBsf0000249603	mE1_TFBS_cad	FBsf0000376795	mE1_TFBS_HSA	FBsf0000234285	mE1_TFBS_sens
2L_5303348_SNP	G	A	A	0.05263	9	162	-0.3837	0.120063	0.0683773	3.442e-06	1.3781e-05	-0.4889	0.0560293	0.0191902	0.001827	0.00198794	-0.4363	0.0899857	0.0481686	6.716e-05	0.000135126	0.1052	0.00438531	0.000543656	0.3895	0.388293	FBgn0016076	vri	INTRON							FBsf0000161225	FlyBase
3R_26781263_SNP	G	A	A	0.1059	18	152	-0.286	0.127704	0.0887073	1.719e-06	4.29856e-06	-0.3623	0.0584441	0.050642	0.001493	0.00164218	-0.3242	0.0948391	0.0709448	4.4e-05	8.02e-05	0.07633	0.00434285	0.00608937	0.3932	0.391725	FBgn0039811	CG15550	18439 bp UPSTREAM	FBgn0039812	CG15548	4159 bp DOWNSTREAM
3L_3649448_SNP	T	C	C	0.05233	9	163	-0.4154	0.14597	0.139296	2.32e-07	2.01723e-06	-0.316	0.0237431	0.0317824	0.04357	0.0483289	-0.3657	0.0648244	0.0888285	0.0007503	0.00157175	-0.09942	0.0039177	0.00277125	0.4147	0.417213	FBgn0263239	dar1	INTRON
2R_14492459_SNP	A	T	T	0.1939	32	133	-0.22	0.124521	0.054702	3.34e-06	1.0238e-05	-0.2761	0.058283	0.0155099	0.001785	0.00230467	-0.248	0.0940999	0.043347	6.137e-05	0.000156151	0.05611	0.00404694	1.93236e-05	0.4169	0.423301	FBgn0050115	GEFmeso	INTRON
3R_26782268_SNP	T	A	A	0.1138	19	148	-0.275	0.133062	0.0909709	1.256e-06	5.72198e-06	-0.3451	0.0567438	0.0305193	0.001935	0.00237746	-0.31	0.0946426	0.0508032	5.249e-05	0.000138003	0.07012	0.00386774	0.00692956	0.4246	0.428223	FBgn0039811	CG15550	19444 bp UPSTREAM	FBgn0039812	CG15548	3154 bp DOWNSTREAM
2L_9465938_SNP	T	C	C	0.1265	21	145	-0.2573	0.120631	0.0555236	4.548e-06	1.19124e-05	-0.3256	0.0549952	0.0142851	0.002357	0.00359102	-0.2914	0.0894931	0.0473036	9.031e-05	0.000314957	0.06835	0.00403822	0.00047295	0.416	0.430537	FBgn0002973	numb	1754 bp DOWNSTREAM	FBgn0264269	CR43769	4388 bp DOWNSTREAM
2L_15240081_SNP	T	A	A	0.2733	44	117	-0.185	0.109368	0.0666411	1.83e-05	5.52395e-06	-0.1339	0.0164293	0.00618709	0.1051	0.0773021	-0.1595	0.0467948	0.0321298	0.005849	0.00254768	-0.05105	0.00409725	0.00901179	0.4198	0.437965	FBgn0028516	ZnT35C	INTRON							FBsf0000351324	mE1_TFBS_HSA	FBsf0000249941	mE1_TFBS_sbb
3L_3698913_SNP	C	T	T	0.1156	20	153	-0.2522	0.10836	0.0396508	9.771e-06	0.000141704	-0.3154	0.0481119	0.00384818	0.003738	0.00428767	-0.2838	0.0790031	0.0188606	0.0001797	0.000513687	0.06329	0.003251	0.0036305	0.4562	0.438916	FBgn0263496	CR43485	4686 bp UPSTREAM	FBgn0262535	CG43089	15114 bp DOWNSTREAM
2R_19034644_SNP	C	A	A	0.08333	13	143	-0.3481	0.152679	0.0921957	4.581e-07	5.32126e-07	-0.2672	0.0249743	0.014011	0.0488	0.0406377	-0.3077	0.0676112	0.0472739	0.001045	0.00121557	-0.08084	0.00382977	0.00634375	0.4428	0.443753	FBgn0034827	Klp59D	2622 bp DOWNSTREAM	FBgn0262843	CG43207	5571 bp DOWNSTREAM
3L_10157408_SNP	C	T	T	0.05747	10	164	-0.3856	0.134187	0.0863695	6.657e-07	1.41488e-06	-0.4703	0.0566111	0.017221	0.00157	0.00155166	-0.4279	0.094653	0.054331	3.633e-05	4.75323e-05	0.08464	0.00312827	0.000281703	0.4635	0.45885	FBgn0052057	dpr10	INTRON
2R_18700305_SNP	C	G	G	0.1176	20	150	-0.263	0.118945	0.0631654	4.112e-06	5.15918e-05	-0.324	0.0507672	0.0195609	0.003135	0.00375038	-0.2935	0.0843023	0.0535849	0.0001226	0.000386895	0.06096	0.00306882	0.000860446	0.4731	0.467291	FBgn0086408	stl	SYNONYMOUS_CODING							FBsf0000247298	mE1_TFBS_cad	FBsf0000211819	mE1_TFBS_chinmo	FBsf0000359555	mE1_TFBS_HSA
2R_12305000_SNP	A	G	G	0.07647	13	157	-0.3111	0.112208	0.0533473	8.007e-06	2.80592e-05	-0.3837	0.0488821	0.0162419	0.003763	0.00488714	-0.3474	0.081027	0.0432253	0.0001685	0.000416719	0.07264	0.00294581	4.53797e-05	0.4821	0.490034	FBgn0029154	Menl-1	SYNONYMOUS_CODING	FBgn0029153	Menl-2	START_GAINED	FBgn0264273	Sema-2b	INTRON
3R_26781081_SNP	T	C	C	0.09412	16	154	-0.2891	0.122848	0.0921944	2.79e-06	6.74107e-06	-0.354	0.0510814	0.0418627	0.003041	0.00360454	-0.3215	0.0865351	0.0609725	9.873e-05	0.000188728	0.06491	0.00283155	0.0028675	0.4907	0.492475	FBgn0039811	CG15550	18257 bp UPSTREAM	FBgn0039812	CG15548	4341 bp DOWNSTREAM
3R_26781114_SNP	G	T	T	0.09942	17	154	-0.3112	0.144461	0.0996601	2.936e-07	5.33473e-07	-0.3738	0.0594375	0.0438857	0.001312	0.00154794	-0.3425	0.101271	0.0692916	2.219e-05	4.10163e-05	0.06255	0.00277808	0.00248054	0.4936	0.497873	FBgn0039811	CG15550	18290 bp UPSTREAM	FBgn0039812	CG15548	4308 bp DOWNSTREAM
2R_10514639_SNP	G	T	T	0.05882	10	160	-0.3569	0.114934	0.0787303	6.117e-06	3.22949e-05	-0.4339	0.0506769	0.0163218	0.003163	0.00468116	-0.3954	0.0836314	0.0434875	0.0001309	0.000424905	0.07702	0.00273508	0.00192592	0.4982	0.505656	FBgn0083123	Uhg5	2626 bp DOWNSTREAM	FBgn0033949	CG10131	2779 bp DOWNSTREAM
2L_5880924_SNP	A	G	G	0.0578	10	163	-0.3917	0.138649	0.0880804	4.543e-07	2.19784e-06	-0.4653	0.0561953	0.0402779	0.001688	0.00185624	-0.4285	0.0952675	0.0676431	3.602e-05	6.29755e-05	0.07354	0.00244865	4.85442e-09	0.5179	0.524298	FBgn0031745	CG8965	1443 bp UPSTREAM	FBgn0259959	Sfp26Ac	3426 bp UPSTREAM
3R_11478545_SNP	A	T	T	0.0814	14	158	-0.2992	0.110315	0.0528948	8.54e-06	3.52734e-05	-0.2417	0.0203732	0.00527435	0.06178	0.0743752	-0.2704	0.0516015	0.0241503	0.002729	0.00601354	-0.05748	0.00195718	0.00578134	0.5644	0.549067	FBgn0263041	CG43336	14642 bp DOWNSTREAM	FBgn0053207	pxb	13360 bp DOWNSTREAM				FBsf0000329350	BDTNP1_TFBS_da	FBsf0000276557	BDTNP1_TFBS_prd	FBsf0000248454	mE1_TFBS_cad
3R_26783503_SNP	T	C	C	0.08721	15	157	-0.292	0.112981	0.0773114	6.545e-06	1.70233e-05	-0.3503	0.0463383	0.0354796	0.00457	0.00575791	-0.3211	0.078963	0.0469794	0.0001885	0.000412334	0.05832	0.00215134	0.00650231	0.5457	0.553742	FBgn0039811	CG15550	20679 bp UPSTREAM	FBgn0039812	CG15548	1919 bp DOWNSTREAM
2L_15101580_SNP	A	T	T	0.05389	9	158	-0.3863	0.124647	0.0512001	2.872e-06	3.98863e-06	-0.4579	0.0496335	0.0127199	0.003805	0.0035072	-0.4221	0.0851877	0.0334675	0.0001296	0.000142019	0.07166	0.0020723	0.00408373	0.5591	0.561269	FBgn0028879	CG15270	4665 bp DOWNSTREAM	FBgn0028878	CG15269	7825 bp DOWNSTREAM
2R_8619858_SNP	G	A	A	0.2331	38	125	-0.2108	0.129554	0.0547789	2.368e-06	2.96765e-06	-0.2486	0.0521967	0.0251517	0.003354	0.00360656	-0.2297	0.0900846	0.0506625	9.918e-05	0.000142017	0.03787	0.00201509	0.00100295	0.5694	0.572649	FBgn0261545	CG42663	INTRON							FBsf0000246482	mE1_TFBS_cad	FBsf0000356093	mE1_TFBS_HSA
2L_20467147_SNP	T	C	C	0.1294	22	148	-0.2462	0.112307	0.0586209	7.93e-06	4.60389e-05	-0.1988	0.0209188	0.00129467	0.05987	0.0551826	-0.2225	0.0529091	0.0161633	0.002548	0.00392695	-0.04733	0.00200638	0.0107385	0.5619	0.575879	FBgn0032864	CG2493	3703 bp UPSTREAM	FBgn0262878	CG43233	5646 bp UPSTREAM
2R_16793853_SNP	G	C	C	0.259	43	123	-0.1942	0.119662	0.0963389	4.996e-06	5.10344e-06	-0.2261	0.046488	0.0214321	0.005273	0.00349027	-0.2102	0.0815876	0.0673276	0.0001912	9.74906e-05	0.03186	0.00152764	7.54512e-07	0.6171	0.577632	FBgn0015524	otp	2953 bp UPSTREAM	FBgn0034560	CG9235	3356 bp DOWNSTREAM				FBsf0000303527	BDTNP1_TFBS_dl	FBsf0000214320	mE1_TFBS_bab1	FBsf0000334732	mE1_TFBS_zfh1
3R_26781069_SNP	T	G	G	0.1059	18	152	-0.2714	0.117351	0.0665597	4.815e-06	3.42225e-05	-0.322	0.0466753	0.0264202	0.004661	0.00697638	-0.2967	0.0807873	0.0473747	0.0001724	0.000720001	0.05058	0.00190986	0.000159085	0.5715	0.583772	FBgn0039811	CG15550	18245 bp UPSTREAM	FBgn0039812	CG15548	4353 bp DOWNSTREAM
3L_9800362_SNP	A	G	G	0.1006	17	152	-0.2865	0.121837	0.104661	3.301e-06	2.04638e-06	-0.3344	0.0473931	0.0240005	0.004465	0.00380582	-0.3104	0.0825645	0.0567307	0.0001519	0.000113822	0.04787	0.00164038	1.4469e-07	0.6011	0.587057	FBgn0044328	CG32052	INTRON							FBsf0000235904	mE1_TFBS_inv
3L_5540120_SNP	G	C	C	0.06286	11	164	-0.3348	0.110115	0.0686773	7.254e-06	3.09389e-05	-0.3898	0.0424212	0.00892447	0.006247	0.00638788	-0.3623	0.0741842	0.0403784	0.0002659	0.000404965	0.05504	0.0014276	0.00656029	0.6196	0.608762	FBgn0035612	CG10625	INTRON
2L_15101358_SNP	G	A	A	0.05294	9	161	-0.3889	0.124349	0.0513184	2.403e-06	3.61234e-06	-0.4518	0.0479592	0.0115679	0.004115	0.00400014	-0.4204	0.0840976	0.0327656	0.0001251	0.000155701	0.06287	0.00155557	0.00449068	0.6096	0.611296	FBgn0028879	CG15270	4443 bp DOWNSTREAM	FBgn0028878	CG15269	8047 bp DOWNSTREAM
X_3254755_SNP	T	C	T	0.08772	15	156	-0.3041	0.121013	0.0709451	3.131e-06	1.31427e-05	-0.3508	0.0459191	0.020179	0.004887	0.00556157	-0.3274	0.0809372	0.0524954	0.0001625	0.000338293	0.0467	0.00137235	0.000402322	0.6305	0.628019	FBgn0000479	dnc	16955 bp DOWNSTREAM	FBgn0262656	dm	12437 bp DOWNSTREAM
3L_17193468_SNP	A	G	G	0.07738	13	155	-0.3227	0.122168	0.0943116	3.42e-06	3.07592e-06	-0.2762	0.0251146	0.0103517	0.0402	0.0441034	-0.2994	0.0598666	0.0271595	0.001391	0.00235561	-0.04657	0.00121318	0.00763786	0.654	0.632278	FBgn0260943	Rbp6	INTRON
3R_14181488_SNP	A	G	G	0.05294	9	161	-0.4077	0.136706	0.0961911	6.97e-07	1.06277e-06	-0.4612	0.0502446	0.0236455	0.003298	0.00277823	-0.4344	0.0900087	0.0443312	7.044e-05	6.67266e-05	0.05351	0.00114032	0.00044313	0.662	0.641059	FBgn0038606	CG15803	UTR_5_PRIME							FBsf0000212890	mE1_TFBS_chinmo
X_3254549_SNP	A	G	A	0.0814	14	158	-0.3202	0.126495	0.0718411	1.685e-06	1.08142e-05	-0.3656	0.0468549	0.0171988	0.004344	0.00546837	-0.3429	0.0834081	0.0542916	0.0001219	0.000336393	0.04536	0.00121962	0.000878615	0.6492	0.650133	FBgn0000479	dnc	16749 bp DOWNSTREAM	FBgn0262656	dm	12643 bp DOWNSTREAM
X_3254679_SNP	A	C	A	0.09942	17	154	-0.2812	0.118013	0.0711324	4.224e-06	6.04608e-05	-0.3194	0.0428278	0.0166897	0.006611	0.00894822	-0.3003	0.0767705	0.0468346	0.0002437	0.000913236	0.03816	0.00103662	0.000502939	0.6759	0.679531	FBgn0000479	dnc	16879 bp DOWNSTREAM	FBgn0262656	dm	12513 bp DOWNSTREAM
3L_10170887_SNP	G	A	A	0.06857	12	163	-0.3313	0.116937	0.0928566	3.627e-06	2.28596e-05	-0.2891	0.0252977	0.0137986	0.03552	0.0443099	-0.3102	0.058968	0.0433509	0.001204	0.00309254	-0.04222	0.000910419	4.62342e-05	0.6918	0.681552	FBgn0052057	dpr10	INTRON
2R_8619847_DEL	C	CG	CG	0.2147	35	128	-0.2149	0.12765	0.0515956	2.843e-06	6.53329e-06	-0.2443	0.0468183	0.0215473	0.005534	0.0067646	-0.2296	0.0838659	0.0457661	0.0001772	0.000385974	0.02935	0.0011358	0.00108746	0.6693	0.685047	FBgn0261545	CG42663	INTRON							FBsf0000246482	mE1_TFBS_cad	FBsf0000356093	mE1_TFBS_HSA
3L_10151119_SNP	A	G	G	0.08092	14	159	-0.3382	0.141399	0.0808247	3.425e-07	1.51638e-06	-0.3773	0.0502226	0.0260996	0.003036	0.00348494	-0.3578	0.091066	0.063005	5.463e-05	0.000111239	0.03907	0.00091702	1.41654e-07	0.6925	0.689476	FBgn0052057	dpr10	INTRON
3R_26056155_SNP	A	T	A	0.1928	32	134	-0.2123	0.121319	0.0962175	4.254e-06	1.28329e-05	-0.2409	0.0434513	0.0204577	0.007038	0.00829704	-0.2266	0.0789802	0.0513762	0.0002447	0.000453102	0.02859	0.00100415	0.00252221	0.6853	0.689715	FBgn0000279	CecC	13495 bp DOWNSTREAM	FBgn0263402	CG43448	6661 bp UPSTREAM				FBsf0000276939	BDTNP1_TFBS_prd
X_3205237_SNP	G	A	A	0.06358	11	162	-0.3295	0.107562	0.0614629	1.058e-05	7.08652e-06	-0.2843	0.022755	0.011597	0.04758	0.0416912	-0.3069	0.0535017	0.0264831	0.002199	0.00163287	-0.04524	0.000983981	0.00142357	0.682	0.691971	FBgn0000479	dnc	INTRON
X_3254664_SNP	T	A	T	0.09884	17	155	-0.2769	0.112676	0.0644246	6.747e-06	9.19442e-05	-0.3126	0.040688	0.0154365	0.007967	0.0107034	-0.2947	0.0730567	0.043542	0.0003358	0.00121931	0.0357	0.000905296	0.000652983	0.6952	0.699615	FBgn0000479	dnc	16864 bp DOWNSTREAM	FBgn0262656	dm	12528 bp DOWNSTREAM
3L_10169370_INS	TT	A	A	0.08671	15	158	-0.2944	0.113232	0.100523	5.994e-06	2.82811e-05	-0.3329	0.0418138	0.0224415	0.006962	0.00948379	-0.3137	0.0745952	0.0523885	0.0002773	0.000810959	0.0385	0.000952281	0.00179205	0.6869	0.701415	FBgn0052057	dpr10	INTRON
X_3254475_SNP	A	T	A	0.07429	13	162	-0.3095	0.109839	0.0640982	7.46e-06	0.000114515	-0.347	0.0392423	0.0232503	0.008592	0.0115073	-0.3282	0.0710826	0.0558678	0.0003618	0.00133137	0.03755	0.000775634	0.000365167	0.7145	0.713296	FBgn0000479	dnc	16675 bp DOWNSTREAM	FBgn0262656	dm	12717 bp DOWNSTREAM
X_3254648_SNP	A	T	A	0.09524	16	152	-0.302	0.129304	0.07224	1.692e-06	1.24485e-05	-0.3366	0.0450029	0.0161214	0.00577	0.00687314	-0.3193	0.0820923	0.0477807	0.0001664	0.000431786	0.03453	0.000807113	0.000568121	0.7147	0.716631	FBgn0000479	dnc	16848 bp DOWNSTREAM	FBgn0262656	dm	12544 bp DOWNSTREAM
3L_5556250_SNP	A	G	G	0.1111	19	152	-0.2641	0.112918	0.0502095	7.012e-06	6.10592e-06	-0.2943	0.0399945	0.00708576	0.008728	0.00818499	-0.2792	0.0726856	0.0256487	0.0003626	0.000333784	0.03017	0.000713023	0.00141538	0.7288	0.729223	FBgn0029118	Sucb	SYNONYMOUS_CODING	FBgn0029121	Sras	624 bp UPSTREAM				FBsf0000305725	BDTNP1_TFBS_dl	FBsf0000282233	BDTNP1_TFBS_Med
X_3254671_SNP	C	T	C	0.09357	16	155	-0.297	0.123206	0.0700267	2.514e-06	1.8446e-05	-0.3296	0.0431804	0.015202	0.006387	0.00818608	-0.3133	0.0787504	0.0463626	0.000201	0.000572885	0.03261	0.00071974	0.000765783	0.7276	0.732028	FBgn0000479	dnc	16871 bp DOWNSTREAM	FBgn0262656	dm	12521 bp DOWNSTREAM
3L_11453823_SNP	C	T	C	0.1183	20	149	-0.2813	0.135957	0.0860459	8.108e-07	7.58092e-07	-0.3106	0.0477071	0.0451223	0.004332	0.00607209	-0.296	0.087429	0.0616332	9.501e-05	0.000280799	0.02923	0.000711633	0.00128004	0.7306	0.745332	FBgn0036161	CG7551	1098 bp DOWNSTREAM	FBgn0036162	CG6140	2847 bp UPSTREAM				FBsf0000235945	mE1_TFBS_inv
X_3254674_SNP	T	A	T	0.08929	15	153	-0.3128	0.129289	0.0746019	1.694e-06	1.5468e-05	-0.3361	0.0426951	0.0137452	0.007204	0.00902343	-0.3244	0.0801387	0.0473232	0.0002007	0.00059193	0.02338	0.000352313	0.00240636	0.8092	0.811685	FBgn0000479	dnc	16874 bp DOWNSTREAM	FBgn0262656	dm	12518 bp DOWNSTREAM
3L_9963496_SNP	G	C	C	0.1782	31	143	-0.208	0.106064	0.0646755	1.159e-05	7.05808e-06	-0.1911	0.0252331	0.0135441	0.0363	0.0289559	-0.1996	0.055842	0.0444141	0.001694	0.00106689	-0.01689	0.00033232	0.000199204	0.8113	0.824816	FBgn0026404	Nc	NON_SYNONYMOUS_CODING	FBgn0036063	CG6674	755 bp DOWNSTREAM
3R_13515105_SNP	A	G	G	0.05263	9	162	-0.3896	0.126195	0.0792932	1.863e-06	2.76366e-06	-0.4129	0.0406278	0.020401	0.008202	0.00746227	-0.4012	0.0777829	0.0726822	0.0002209	0.000221355	0.02332	0.000215999	0.00169297	0.8487	0.829701	FBgn0261885	osa	UTR_3_PRIME							FBsf0000312461	BDTNP1_TFBS_dl	FBsf0000248638	mE1_TFBS_cad
2L_3457244_SNP	T	C	C	0.1176	20	150	-0.2652	0.120129	0.0815547	3.656e-06	3.78381e-06	-0.2429	0.0286373	0.0105357	0.02738	0.0173516	-0.2541	0.0632346	0.0427346	0.0009402	0.000395676	-0.02232	0.000412114	0.00440257	0.7927	0.832112	FBgn0031537	sec5	85 bp UPSTREAM	FBgn0031536	Cog3	186 bp UPSTREAM				FBsf0000321247	BDTNP1_TFBS_da	FBsf0000296398	BDTNP1_TFBS_dl	FBsf0000277394	BDTNP1_TFBS_Med	FBsf0000200708	BDTNP1_TFBS_twi	FBsf0000241247	mE1_TFBS_cad	FBsf0000237860	mE1_TFBS_D	FBsf0000344960	mE1_TFBS_HSA
2L_5421039_SNP	G	T	T	0.0578	10	163	-0.3534	0.11228	0.0563485	6.595e-06	6.04863e-06	-0.3723	0.0361021	0.0110994	0.01228	0.0105546	-0.3629	0.0688573	0.0425607	0.0004872	0.000356965	0.01894	0.000158962	0.00453519	0.8692	0.853585	FBgn0016660	H15	5111 bp DOWNSTREAM	FBgn0263866	CR43713	10803 bp DOWNSTREAM				FBsf0000343350	mE1_HDAC_PRE	FBsf0000296818	BDTNP1_TFBS_dl
3L_10722020_SNP	A	G	G	0.07059	12	158	-0.319	0.111155	0.0711183	8.884e-06	1.34266e-05	-0.3341	0.0351483	0.0312554	0.01436	0.0183075	-0.3265	0.0674175	0.0479422	0.0006279	0.00156983	0.01512	0.000123121	4.06168e-06	0.8858	0.891416	FBgn0036101	NijA	32043 bp UPSTREAM	FBgn0262890	CG43245	43005 bp DOWNSTREAM
3R_9719899_SNP	T	A	A	0.05233	9	163	-0.3894	0.12528	0.0767296	1.905e-06	1.04598e-05	-0.405	0.0393741	0.0103634	0.00907	0.0113347	-0.3972	0.0764075	0.0379253	0.000242	0.000577803	0.01559	9.75022e-05	0.00140833	0.8977	0.899493	FBgn0008646	E5	19261 bp UPSTREAM	FBgn0000576	ems	7682 bp DOWNSTREAM				FBsf0000435742	REDfly_CRMs	FBsf0000329127	BDTNP1_TFBS_da	FBsf0000276499	BDTNP1_TFBS_prd	FBsf0000264920	BDTNP1_TFBS_twi
3L_10160379_SNP	G	C	C	0.08621	15	159	-0.3225	0.136231	0.0780411	5.395e-07	1.0884e-06	-0.3116	0.0360585	0.0165904	0.01208	0.0130414	-0.317	0.0756244	0.0457037	0.0002403	0.000382803	-0.01085	7.36978e-05	0.000309688	0.9105	0.902364	FBgn0052057	dpr10	INTRON	FBgn0036072	CG6628	256 bp UPSTREAM
2R_14221079_SNP	C	G	G	0.07186	12	155	-0.3224	0.11299	0.0610645	8.947e-06	5.3047e-05	-0.3359	0.0348795	0.0285779	0.01566	0.0204315	-0.3292	0.0678318	0.051074	0.0006756	0.00205344	0.01345	9.42429e-05	0.000445387	0.9009	0.90956	FBgn0010575	sbb	INTRON							FBsf0000303023	BDTNP1_TFBS_dl	FBsf0000358060	mE1_TFBS_HSA
3L_10399602_SNP	T	C	C	0.2235	38	132	-0.1778	0.0923209	0.0578924	5.624e-05	7.06283e-06	-0.1844	0.0283684	0.0335469	0.02812	0.0264229	-0.1811	0.0554944	0.0426344	0.001985	0.00105726	0.006598	6.06275e-05	0.00010548	0.9197	0.921777	FBgn0265415	CR44327	39046 bp DOWNSTREAM	FBgn0264722	CR43990	5405 bp UPSTREAM
2L_1890502_SNP	A	T	T	0.1341	22	142	-0.2429	0.115262	0.0641057	8.695e-06	8.44752e-06	-0.2355	0.0308647	0.0281538	0.02444	0.0264191	-0.2392	0.0646705	0.054788	0.001016	0.00135701	-0.007334	4.98297e-05	4.52352e-05	0.9285	0.924397	FBgn0031374	CG7337	INTRON
X_6359553_SNP	A	G	G	0.1329	23	150	-0.2395	0.109047	0.0895337	9.122e-06	3.16686e-05	-0.2325	0.0296252	0.019869	0.02355	0.022799	-0.236	0.0613261	0.0514541	0.00102	0.0013972	-0.006944	4.50936e-05	0.00534114	0.9301	0.934465	FBgn0259242	CG42340	INTRON
3R_26062475_SNP	A	C	A	0.2771	46	120	-0.1852	0.11141	0.0584051	1.109e-05	6.74883e-06	-0.1826	0.0313425	0.0307413	0.0225	0.0265265	-0.1839	0.0642388	0.0495052	0.0009849	0.00144458	-0.002609	1.06832e-05	0.00109966	0.9667	0.938299	FBgn0263402	CG43448	341 bp DOWNSTREAM							FBsf0000266418	BDTNP1_TFBS_twi
3R_25607750_SNP	A	C	C	0.08485	14	151	-0.2773	0.0968535	0.0537016	4.727e-05	9.50911e-06	-0.2701	0.0267258	0.00185364	0.03589	0.0262824	-0.2737	0.0553104	0.014845	0.00236	0.00103396	-0.007191	3.17332e-05	0.00157126	0.9428	0.950803	FBgn0001297	kay	INTRON							FBsf0000314673	BDTNP1_TFBS_dl	FBsf0000197948	BDTNP1_TFBS_z	FBsf0000376466	mE1_TFBS_HSA	FBsf0000341899	mE1_TFBS_Trl
3R_1211046_SNP	T	G	T	0.4145	63	89	-0.1807	0.125892	0.0891277	7.287e-06	1.75272e-05	-0.1767	0.036206	0.00926525	0.01887	0.020186	-0.1787	0.0737607	0.0349845	0.0007129	0.00112145	-0.003935	3.02382e-05	0.0133118	0.9464	0.957219	FBgn0001311	kkv	INTRON
3R_22822290_SNP	C	T	T	0.1548	26	142	-0.2348	0.117119	0.0856975	5.612e-06	5.74181e-06	-0.2341	0.0334583	0.0416336	0.01763	0.0114028	-0.2345	0.0677977	0.0701531	0.0006527	0.000356095	-0.000759	5.91471e-07	0.000441971	0.9921	0.971593	FBgn0039469	TwdlC	126 bp DOWNSTREAM	FBgn0004842	NepYr	412 bp UPSTREAM
2R_17938981_SNP	A	G	G	0.3313	55	111	-0.1641	0.0956717	0.0679579	5.015e-05	3.83928e-06	-0.166	0.0281506	0.01282	0.03072	0.0260156	-0.165	0.0556791	0.0305973	0.002209	0.00112814	0.001893	6.36199e-06	0.0018039	0.9743	0.986703	FBgn0005778	PpD5	8594 bp UPSTREAM	FBgn0034683	CG13500	4991 bp UPSTREAM
2L_1981812_SNP	T	C	C	0.08383	14	153	-0.3017	0.113132	0.0776906	8.824e-06	1.13216e-05	-0.3043	0.0339604	0.0344711	0.01712	0.0189168	-0.303	0.0673681	0.045985	0.0007061	0.00101368	0.002683	4.46488e-06	0.00239365	0.9784	0.987285	FBgn0031378	CG15362	NON_SYNONYMOUS_CODING	FBgn0031379	CG7289	405 bp UPSTREAM				FBsf0000296122	BDTNP1_TFBS_dl	FBsf0000344527	mE1_TFBS_HSA	FBsf0000335298	mE1_TFBS_ttk
3R_1193279_SNP	A	C	A	0.4717	75	84	0.161	0.118505	0.0886318	8.867e-06	9.13865e-05	0.1599	0.0320864	0.00811997	0.02387	0.0261196	0.1605	0.0674057	0.0333951	0.0009505	0.00196814	0.001138	2.57522e-06	0.00358431	0.984	0.988057	FBgn0037315	Cerk	INTRON	FBgn0264912	CR44103	924 bp UPSTREAM				FBsf0000328228	BDTNP1_TFBS_da	FBsf0000309734	BDTNP1_TFBS_dl	FBsf0000284267	BDTNP1_TFBS_Med	FBsf0000264165	BDTNP1_TFBS_twi
3R_18449065_SNP	T	C	C	0.05143	9	166	-0.3656	0.108778	0.0889432	8.306e-06	7.22682e-06	-0.3674	0.0312022	0.0263582	0.01937	0.0204692	-0.3665	0.0628709	0.0694548	0.0008174	0.000995058	0.001741	1.18338e-06	0.00033984	0.9886	0.998726	FBgn0020278	loco	INTRON
[truncated: 4 more columns]
