# Supplementary material for: Genetic Architecture of Abdominal Pigmentation in Drosophila melanogaster
Source: PLoS Genet. 2015 May 1;11(5):e1005163. doi: 10.1371/journal.pgen.1005163 (PMC4416719; doi:10.1371/journal.pgen.1005163)
Supplement: S8 Table — Sheet (A) Exelixis mutants and control data. (B) tub-GAL4 x UAS lines from the VDRC KK library. (C) tub-GAL4 x UAS lines from the VDRC GD library. (D) pnr-GAL4 x UAS lines from the VDRC KK library. (E) pnr-GAL4 x UAS lines from the VDRC GD library. (F) ubi-GAL4 x UAS lines from the VDRC KK library. (G) ubi-GAL4 x UAS lines from the VDRC GD library. (XLSX) [file pgen.1005163.s014.xlsx]

## Sheet: A. Exelixis Mutants
Exelixis Line	Gene	N	T5 Mean	T5 Std Err	T5 Deviation	T5 Abs(Dif)-LSD	T5 p-Value	T6 Mean	T6 Std Err	T6 Deviation	T6 Abs(Dif)-LSD	T6 p-Value
e01211	CG10625	150	1.5	0	-0.01	-0.0422291	1	3.02333	0.031494	-0.4	0.313443	<.0001
d10678	CG33298	150	1.5	0	-0.01	-0.0422291	1	3.50333	0.0057864	0.08	-0.00655734	0.0891
c04511	CG7852	150	1.59333	0.0159604	0.0833333	0.0311042	<.0001	2.89	0.0287199	-0.533333	0.446776	<.0001
e00088	CG9134	150	2.00667	0.030648	0.496667	0.444438	<.0001	3.62333	0.0182799	0.2	0.113443	<.0001
w1118	control	150	1.51	0.00573462	0	-0.0522291	1	3.42333	0.0154982	0	-0.0865573	1
f01097	dally	26	1.51923	0.0192308	0.00923077	-0.0868568	1	3.07692	0.0532939	-0.34641	0.187168	<.0001
f03479	efa6	150	1.91667	0.0191641	0.406667	0.354438	<.0001	3.57333	0.0173054	0.15	0.0634427	<.0001
f04884	fili	150	1.93333	0.0215021	0.423333	0.371104	<.0001	3.58667	0.0162108	0.163333	0.076776	<.0001
d05758	Glut1	150	1.76	0.0204644	0.25	0.197771	<.0001	3.64667	0.0234338	0.223333	0.136776	<.0001
f02002	kay	150	1.5	0	-0.01	-0.0422291	1	2.82667	0.0267504	-0.596667	0.510109	<.0001
c06225	kkv	150	1.01	0.00573462	-0.5	0.447771	<.0001	1.11	0.0216076	-2.31333	2.22678	<.0001
d05910	klar	150	1.5	0	-0.01	-0.0422291	1	2.55333	0.0237185	-0.87	0.783443	<.0001
f02870	Klp61F	150	1.5	0	-0.01	-0.0422291	1	3.35333	0.0198127	-0.07	-0.0165573	0.1934
d09879	loco	150	1.50333	0.00333333	-0.00666667	-0.0455625	1	2.63667	0.0210978	-0.786667	0.700109	<.0001
d01620	mwh	150	1.50667	0.0046982	-0.00333333	-0.0488958	1	3.48667	0.0115341	0.0633333	-0.023224	0.3019
e01940	Sucb	150	1.50333	0.00333333	-0.00666667	-0.0455625	1	2.81333	0.0265658	-0.61	0.523443	<.0001

## Sheet: B. tub-GAL4 x VDRC UAS KK
GAL-4 Line	UAS Line	VDRC Transformant ID	N	T5 Mean	T5 Std Err	T5 Deviation	T5 Abs(Dif)-LSD	T5 p-Value	T6 Mean	T6 Std Err	T6 Deviation	T6 Abs(Dif)-LSD	T6 p-Value
tubulin-GAL4/TM3, Sb	btn	105140/KK	150	1.40667	0.0159604	-0.0733333	0.0271454	0.0002	1.86333	0.0188582	-0.163333	0.111201	<.0001
tubulin-GAL4/TM3, Sb	Cerk	101550/KK	150	1.48	0.0104486	0	-0.0461879	1	2.03333	0.0147057	0.00666667	-0.0454655	0.9999
tubulin-GAL4/TM3, Sb	CG10625	102369/KK	150	1.20667	0.0227754	-0.273333	0.227145	<.0001	1.96	0.0214257	-0.0666667	0.0145345	0.005
tubulin-GAL4/TM3, Sb	CG1340	102825/KK	150	1.5	0	0.02	-0.0261879	0.7975	2.03333	0.0102176	0.00666667	-0.0454655	0.9999
tubulin-GAL4/TM3, Sb	CG32052	105824/KK	150	1.47667	0.00863978	-0.00333333	-0.0428546	1	1.98667	0.00659921	-0.04	-0.0121322	0.2151
tubulin-GAL4/TM3, Sb	CG9134	108295/KK	150	1.43067	0.0150152	-0.0493333	0.00314539	0.0302	1.93	0.0216903	-0.0966667	0.0445345	<.0001
tubulin-GAL4/TM3, Sb	e	106278/KK	150	4	0	2.52	2.47381	<.0001	4	0	1.97333	1.9212	<.0001
tubulin-GAL4/TM3, Sb	KK library progenitor	60100/KK	150	1.48	0.0080268	0	-0.0461879	1	2.02667	0.00920396	0	-0.0521322	1
tubulin-GAL4/TM3, Sb	TwdlC	101860/KK	150	1.46333	0.010678	-0.0166667	-0.0295213	0.9066	2	0	-0.0266667	-0.0254655	0.6463

## Sheet: C. tub-GAL4 x VDRC UAS GD
GAL-4 Line	UAS Line	VDRC Transformant ID	N	T5 Mean	T5 Std Err	T5 Deviation	T5 Abs(Dif)-LSD	T5 p-Value	T6 Mean	T6 Std Err	T6 Deviation	T6 Abs(Dif)-LSD	T6 p-Value
tubulin-GAL4/TM3, Sb	CG15803	43635/GD	150	1.5	0	0.00333333	-0.029759	1	2.48667	0.00811917	-0.00333333	-0.0405909	1
tubulin-GAL4/TM3, Sb	CG33298	42776/GD	150	1.5	0	0.00333333	-0.029759	1	2.46	0.0111126	-0.03	-0.0139243	0.3287
tubulin-GAL4/TM3, Sb	CG42594	7042/GD	150	1.50333	0.0057864	0.00666667	-0.0264256	0.9969	2.50667	0.0046982	0.0166667	-0.0272576	0.8825
tubulin-GAL4/TM3, Sb	dally	14136/GD	150	1.50333	0.00333333	0.00666667	-0.0264256	0.9969	2.51	0.00573462	0.02	-0.0239243	0.7567
tubulin-GAL4/TM3, Sb	Efa6	42321/GD	150	1.57	0.0142131	0.0733333	0.040241	<.0001	2.56667	0.0147057	0.0766667	0.0327424	<.0001
tubulin-GAL4/TM3, Sb	GD library progenitor	60000/GD	150	1.49667	0.00333333	0	-0.0330923	1	2.49	0.00881071	0	-0.0439243	1
tubulin-GAL4/TM3, Sb	loco	9248/GD	150	1.54	0.0111126	0.0433333	0.010241	0.0038	2.53667	0.010678	0.0466667	0.00274241	0.0315
tubulin-GAL4/TM3, Sb	mwh	41513/GD	150	1.49667	0.00333333	-3.33067e-14	-0.0330923	1	2.45	0.013991	-0.04	-0.00392426	0.092
tubulin-GAL4/TM3, Sb	t	6634/GD	150	1.09667	0.0175047	-0.4	0.366908	<.0001	0.64	0.0195703	-1.85	1.80608	<.0001

## Sheet: D. pnr-GAL4 x VDRC UAS KK 
GAL-4 Line	UAS Line	VDRC Transformant ID	N	T5 Mean	T5 Std Err	T5 Deviation	T5 Abs(Dif)-LSD	T5 p-Value	T6 Mean	T6 Std Err	T6 Deviation	T6 Abs(Dif)-LSD	T6 p-Value
y[1] w[1118]; P{w[+mW.hs]=GawB}pnr[MD237]/TM3, P{w[+mC]=UAS-y.C}MC2, Ser[1]	btn	105140/KK	150	1.48667	0.00659921	-3.35287e-14	-0.019744	1	1.58667	0.0286718	-0.393333	0.339371	<.0001
y[1] w[1118]; P{w[+mW.hs]=GawB}pnr[MD237]/TM3, P{w[+mC]=UAS-y.C}MC2, Ser[1]	Cerk	101550/KK	150	1.5	0	0.0133333	-0.00641067	0.3985	1.94667	0.0126444	-0.0333333	-0.0206288	0.517
y[1] w[1118]; P{w[+mW.hs]=GawB}pnr[MD237]/TM3, P{w[+mC]=UAS-y.C}MC2, Ser[1]	CG10625	102369/KK	150	1.5	0	0.0133333	-0.00641067	0.3985	1.99667	0.00333333	0.0166667	-0.0372955	0.9933
y[1] w[1118]; P{w[+mW.hs]=GawB}pnr[MD237]/TM3, P{w[+mC]=UAS-y.C}MC2, Ser[1]	CG1340	102825/KK	150	1.5	0	0.0133333	-0.00641067	0.3985	1.99667	0.00333333	0.0166667	-0.0372955	0.9933
y[1] w[1118]; P{w[+mW.hs]=GawB}pnr[MD237]/TM3, P{w[+mC]=UAS-y.C}MC2, Ser[1]	CG1887	100219/KK	150	1.49667	0.00333333	0.01	-0.00974401	0.7646	1.96	0.0111126	-0.02	-0.0339622	0.9662
y[1] w[1118]; P{w[+mW.hs]=GawB}pnr[MD237]/TM3, P{w[+mC]=UAS-y.C}MC2, Ser[1]	CG32052	105824/KK	150	1.5	0	0.0133333	-0.00641067	0.3985	1.98333	0.00874274	0.00333333	-0.0506288	1
y[1] w[1118]; P{w[+mW.hs]=GawB}pnr[MD237]/TM3, P{w[+mC]=UAS-y.C}MC2, Ser[1]	CG42340	105046/KK	150	1.5	0	0.0133333	-0.00641067	0.3985	1.98667	0.00659921	0.00666667	-0.0472955	1
y[1] w[1118]; P{w[+mW.hs]=GawB}pnr[MD237]/TM3, P{w[+mC]=UAS-y.C}MC2, Ser[1]	CG7852	103582/KK	150	1.49	0.00573462	0.00333333	-0.0164107	1	1.33667	0.0214135	-0.643333	0.589371	<.0001
y[1] w[1118]; P{w[+mW.hs]=GawB}pnr[MD237]/TM3, P{w[+mC]=UAS-y.C}MC2, Ser[1]	CG9134	108295/KK	150	1.49667	0.00333333	0.01	-0.00974401	0.7646	1.98667	0.00659921	0.00666667	-0.0472955	1
y[1] w[1118]; P{w[+mW.hs]=GawB}pnr[MD237]/TM3, P{w[+mC]=UAS-y.C}MC2, Ser[1]	e	106278/KK	150	2.00667	0.0046982	0.52	0.500256	<.0001	3	0	1.02	0.966038	<.0001
y[1] w[1118]; P{w[+mW.hs]=GawB}pnr[MD237]/TM3, P{w[+mC]=UAS-y.C}MC2, Ser[1]	ect	104650/KK	150	1.5	0	0.0133333	-0.00641067	0.3985	1.98333	0.00735283	0.00333333	-0.0506288	1
y[1] w[1118]; P{w[+mW.hs]=GawB}pnr[MD237]/TM3, P{w[+mC]=UAS-y.C}MC2, Ser[1]	KK progenitor library	60100/KK	150	1.48667	0.00659921	0	-0.019744	1	1.98	0.0080268	0	-0.0539622	1
y[1] w[1118]; P{w[+mW.hs]=GawB}pnr[MD237]/TM3, P{w[+mC]=UAS-y.C}MC2, Ser[1]	Klp61F	109280/KK	150	1.49667	0.00333333	0.01	-0.00974401	0.7646	2.07667	0.0147588	0.0966667	0.0427045	<.0001
y[1] w[1118]; P{w[+mW.hs]=GawB}pnr[MD237]/TM3, P{w[+mC]=UAS-y.C}MC2, Ser[1]	Nc	100424/KK	150	1.5	0	0.0133333	-0.00641067	0.3985	1.96667	0.0102176	-0.0133333	-0.0406288	0.9994
y[1] w[1118]; P{w[+mW.hs]=GawB}pnr[MD237]/TM3, P{w[+mC]=UAS-y.C}MC2, Ser[1]	ru	101684/KK	150	1.41667	0.0152655	-0.07	0.050256	<.0001	1.66667	0.0257621	-0.313333	0.259371	<.0001
y[1] w[1118]; P{w[+mW.hs]=GawB}pnr[MD237]/TM3, P{w[+mC]=UAS-y.C}MC2, Ser[1]	TwdlC	101860/KK	150	1.5	0	0.0133333	-0.00641067	0.3985	1.93667	0.0136238	-0.0433333	-0.0106288	0.1986
y[1] w[1118]; P{w[+mW.hs]=GawB}pnr[MD237]/TM3, P{w[+mC]=UAS-y.C}MC2, Ser[1]	Vmat	104072/KK	150	1.5	0	0.0133333	-0.00641067	0.3985	2.00333	0.00333333	0.0233333	-0.0306288	0.8993

## Sheet: E. pnr-GAL4 x VDRC UAS GD
GAL-4 Line	UAS Line	VDRC Transformant ID	N	T5 Mean	T5 Std Err	T5 Deviation	T5 Abs(Dif)-LSD	T5 p-Value	T6 Mean	T6 Std Err	T6 Deviation	T6 Abs(Dif)-LSD	T6 p-Value
y[1] w[1118]; P{w[+mW.hs]=GawB}pnr[MD237]/TM3, P{w[+mC]=UAS-y.C}MC2, Ser[1]	CG15803	43635/GD	150	1.5	0	0	-0.022465	1	2.03333	0.0102176	3.33067e-14	-0.0549432	1
y[1] w[1118]; P{w[+mW.hs]=GawB}pnr[MD237]/TM3, P{w[+mC]=UAS-y.C}MC2, Ser[1]	CG33298	42776/GD	150	1.49667	0.00333333	-0.00333333	-0.0191316	1	1.99667	0.0057864	-0.0366667	-0.0182766	0.4066
y[1] w[1118]; P{w[+mW.hs]=GawB}pnr[MD237]/TM3, P{w[+mC]=UAS-y.C}MC2, Ser[1]	CG42594	7042/GD	150	1.5	0	0	-0.022465	1	2.01667	0.00735283	-0.0166667	-0.0382766	0.9887
y[1] w[1118]; P{w[+mW.hs]=GawB}pnr[MD237]/TM3, P{w[+mC]=UAS-y.C}MC2, Ser[1]	dally	14136/GD	150	1.5	0	0	-0.022465	1	2.07667	0.0147588	0.0433333	-0.0116099	0.2136
y[1] w[1118]; P{w[+mW.hs]=GawB}pnr[MD237]/TM3, P{w[+mC]=UAS-y.C}MC2, Ser[1]	Efa6	42321/GD	150	1.5	0	0	-0.022465	1	2.16	0.021321	0.126667	0.0717234	<.0001
y[1] w[1118]; P{w[+mW.hs]=GawB}pnr[MD237]/TM3, P{w[+mC]=UAS-y.C}MC2, Ser[1]	GD library progenitor	60000/GD	150	1.5	0	0	-0.022465	1	2.03333	0.0112593	0	-0.0549432	1
y[1] w[1118]; P{w[+mW.hs]=GawB}pnr[MD237]/TM3, P{w[+mC]=UAS-y.C}MC2, Ser[1]	kay	6212/GD	150	1.5	0	0	-0.022465	1	2.05667	0.0129848	0.0233333	-0.0316099	0.8899
y[1] w[1118]; P{w[+mW.hs]=GawB}pnr[MD237]/TM3, P{w[+mC]=UAS-y.C}MC2, Ser[1]	klar	32836/GD	150	1.5	0	0	-0.022465	1	2.09667	0.0161762	0.0633333	0.00839009	0.0137
y[1] w[1118]; P{w[+mW.hs]=GawB}pnr[MD237]/TM3, P{w[+mC]=UAS-y.C}MC2, Ser[1]	loco	9248/GD	150	1.49667	0.00333333	-0.00333333	-0.0191316	1	2.05	0.0131673	0.0166667	-0.0382766	0.9887
y[1] w[1118]; P{w[+mW.hs]=GawB}pnr[MD237]/TM3, P{w[+mC]=UAS-y.C}MC2, Ser[1]	mwh	41513/GD	150	1.49667	0.00333333	-0.00333333	-0.0191316	1	2.02667	0.00920396	-0.00666667	-0.0482766	1
y[1] w[1118]; P{w[+mW.hs]=GawB}pnr[MD237]/TM3, P{w[+mC]=UAS-y.C}MC2, Ser[1]	sinu	4492/GD	23	1.19565	0.0520255	-0.304348	0.260782	<.0001	1.5	0.0628695	-0.533333	0.426782	<.0001
y[1] w[1118]; P{w[+mW.hs]=GawB}pnr[MD237]/TM3, P{w[+mC]=UAS-y.C}MC2, Ser[1]	t	6634/GD	150	1.45	0.0122885	-0.05	0.027535	<.0001	1.38333	0.0185713	-0.65	0.595057	<.0001
y[1] w[1118]; P{w[+mW.hs]=GawB}pnr[MD237]/TM3, P{w[+mC]=UAS-y.C}MC2, Ser[1]	vnc	31616/GD	51	1.33333	0.0333333	-0.166667	0.135131	<.0001	2.13725	0.0315558	0.103922	0.0267935	0.002

## Sheet: F. ubi-GAL4 x VDRC UAS KK
GAL-4 Line	UAS Line	VDRC Transformant ID	N	T5 Mean	T5 Std Err	T5 Deviation	T5 Abs(Dif)-LSD	T5 p-Value	T6 Mean	T6 Std Err	T6 Deviation	T6 Abs(Dif)-LSD	T6 p-Value
Ubiquitin-GAL4/CyO	CG1887	100219/KK	90	1.37778	2.02222	0.0253701	0.0835632	<.0001	0.0352547	-0.122222	-0.0111111	-0.0485744	0.7141
Ubiquitin-GAL4/CyO	KK library progenitor	60100/KK	150	1.5	2.03333	0	-0.0334797	1	0.0102176	0	0	-0.0516892	1

## Sheet: G. ubi-GAL4 x VDRC UAS GD
GAL-4 Line	UAS Line	VDRC Transformant ID	N	T5 Mean	T5 Std Err	T5 Deviation	T5 Abs(Dif)-LSD	T5 p-Value	T6 Mean	T6 Std Err	T6 Deviation	T6 Abs(Dif)-LSD	T6 p-Value
Ubiquitin-GAL4/CyO	GD library progenitor	60000/GD	150	1.5	0	0	-0.0304594	1	2.47333	0.00920396	0	-0.0468842	1
Ubiquitin-GAL4/CyO	klar	9271/GD	95	1.62105	0.0220909	0.121053	0.0864645	<.0001	2.74211	0.0307276	0.268772	0.215533	<.0001
