# Supplementary material for: Genetic Architecture of Abdominal Pigmentation in Drosophila melanogaster
Source: PLoS Genet. 2015 May 1;11(5):e1005163. doi: 10.1371/journal.pgen.1005163 (PMC4416719; doi:10.1371/journal.pgen.1005163)
Supplement: S9 Table — Sheet (A) Exelixis mutants and control data. (B) tub-GAL4 x UAS lines from the VDRC KK library. (C) tub-GAL4 x UAS lines from the VDRC GD library. (D) pnr-GAL4 x UAS lines from the VDRC KK library. (E) pnr-GAL4 x UAS lines from the VDRC GD library. (F) ubi-GAL4 x UAS lines from the VDRC KK library. (G) ubi-GAL4 x UAS lines from the VDRC GD library. (XLSX) [file pgen.1005163.s015.xlsx]

## Sheet: A. Exelixis mutants
Exelixis line	Gene	Replicate	Individual	T5	T6
w1118	control	1	1	1.5	3.5
w1118	control	1	2	1.5	3.5
w1118	control	1	3	1.5	3.5
w1118	control	1	4	1.5	3.5
w1118	control	1	5	1.5	3.5
w1118	control	1	6	1.5	3.5
w1118	control	1	7	1.5	3.5
w1118	control	1	8	1.5	3.5
w1118	control	1	9	1.5	3
w1118	control	1	10	1.5	3.5
w1118	control	1	11	1.5	3.5
w1118	control	1	12	1.5	3.5
w1118	control	1	13	1.5	3.5
w1118	control	1	14	2	3.5
w1118	control	1	15	1.5	3.5
w1118	control	1	16	1.5	3.5
w1118	control	1	17	1.5	4
w1118	control	1	18	1.5	3.5
w1118	control	1	19	1.5	3.5
w1118	control	1	20	1.5	3.5
w1118	control	1	21	1.5	3.5
w1118	control	1	22	1.5	3.5
w1118	control	1	23	1.5	3
w1118	control	1	24	1.5	3.5
w1118	control	1	25	1.5	3.5
w1118	control	1	26	1.5	3
w1118	control	1	27	1.5	3.5
w1118	control	1	28	1.5	3.5
w1118	control	1	29	1.5	3.5
w1118	control	1	30	1.5	3.5
w1118	control	1	31	1.5	3.5
w1118	control	1	32	1.5	3.5
w1118	control	1	33	1.5	3.5
w1118	control	1	34	1.5	3.5
w1118	control	1	35	1.5	3.5
w1118	control	1	36	1.5	3.5
w1118	control	1	37	1.5	3.5
w1118	control	1	38	2	3.5
w1118	control	1	39	1.5	3.5
w1118	control	1	40	1.5	3.5
w1118	control	1	41	1.5	3.5
w1118	control	1	42	1.5	3.5
w1118	control	1	43	1.5	3.5
w1118	control	1	44	1.5	3.5
w1118	control	1	45	1.5	3.5
w1118	control	1	46	1.5	3
w1118	control	1	47	1.5	3.5
w1118	control	1	48	1.5	3.5
w1118	control	1	49	1.5	3.5
w1118	control	1	50	1.5	3
w1118	control	2	1	1.5	3.5
w1118	control	2	2	1.5	3
w1118	control	2	3	1.5	3
w1118	control	2	4	1.5	3.5
w1118	control	2	5	1.5	3.5
w1118	control	2	6	1.5	3
w1118	control	2	7	1.5	3.5
w1118	control	2	8	1.5	3.5
w1118	control	2	9	1.5	3
w1118	control	2	10	1.5	3.5
w1118	control	2	11	1.5	3
w1118	control	2	12	1.5	3
w1118	control	2	13	1.5	3.5
w1118	control	2	14	1.5	3.5
w1118	control	2	15	1.5	3.5
w1118	control	2	16	1.5	3.5
w1118	control	2	17	1.5	3.5
w1118	control	2	18	1.5	3.5
w1118	control	2	19	1.5	3.5
w1118	control	2	20	1.5	3.5
w1118	control	2	21	1.5	3.5
w1118	control	2	22	1.5	3.5
w1118	control	2	23	1.5	3.5
w1118	control	2	24	1.5	3
w1118	control	2	25	1.5	3.5
w1118	control	2	26	1.5	3.5
w1118	control	2	27	1.5	3
w1118	control	2	28	1.5	3.5
w1118	control	2	29	1.5	3.5
w1118	control	2	30	1.5	3.5
w1118	control	2	31	1.5	3
w1118	control	2	32	1.5	3.5
w1118	control	2	33	1.5	3.5
w1118	control	2	34	2	3.5
w1118	control	2	35	1.5	3.5
w1118	control	2	36	1.5	3.5
w1118	control	2	37	1.5	3.5
w1118	control	2	38	1.5	3.5
w1118	control	2	39	1.5	3.5
w1118	control	2	40	1.5	3.5
w1118	control	2	41	1.5	3.5
w1118	control	2	42	1.5	3.5
w1118	control	2	43	1.5	3
w1118	control	2	44	1.5	3.5
w1118	control	2	45	1.5	3.5
w1118	control	2	46	1.5	3.5
w1118	control	2	47	1.5	3.5
w1118	control	2	48	1.5	3.5
w1118	control	2	49	1.5	3.5
w1118	control	2	50	1.5	3.5
w1118	control	3	1	1.5	3.5
w1118	control	3	2	1.5	3.5
w1118	control	3	3	1.5	3
w1118	control	3	4	1.5	3.5
w1118	control	3	5	1.5	3.5
w1118	control	3	6	1.5	3
w1118	control	3	7	1.5	3
w1118	control	3	8	1.5	3.5
w1118	control	3	9	1.5	3.5
w1118	control	3	10	1.5	3.5
w1118	control	3	11	1.5	3.5
w1118	control	3	12	1.5	3
w1118	control	3	13	1.5	3
w1118	control	3	14	1.5	3.5
w1118	control	3	15	1.5	3.5
w1118	control	3	16	1.5	3.5
w1118	control	3	17	1.5	3.5
w1118	control	3	18	1.5	3.5
w1118	control	3	19	1.5	3.5
w1118	control	3	20	1.5	3.5
w1118	control	3	21	1.5	3.5
w1118	control	3	22	1.5	3.5
w1118	control	3	23	1.5	3.5
w1118	control	3	24	1.5	3.5
w1118	control	3	25	1.5	3
w1118	control	3	26	1.5	3.5
w1118	control	3	27	1.5	3
w1118	control	3	28	1.5	3.5
w1118	control	3	29	1.5	3.5
w1118	control	3	30	1.5	3.5
w1118	control	3	31	1.5	3.5
w1118	control	3	32	1.5	3.5
w1118	control	3	33	1.5	3.5
w1118	control	3	34	1.5	3.5
w1118	control	3	35	1.5	3.5
w1118	control	3	36	1.5	3.5
w1118	control	3	37	1.5	3.5
w1118	control	3	38	1.5	3.5
w1118	control	3	39	1.5	3.5
w1118	control	3	40	1.5	3.5
w1118	control	3	41	1.5	3.5
w1118	control	3	42	1.5	3
w1118	control	3	43	1.5	3.5
w1118	control	3	44	1.5	3.5
w1118	control	3	45	1.5	3.5
w1118	control	3	46	1.5	3.5
w1118	control	3	47	1.5	3.5
w1118	control	3	48	1.5	3
w1118	control	3	49	1.5	3.5
w1118	control	3	50	1.5	3.5
e01211	CG10625	1	1	1.5	2.5
e01211	CG10625	1	2	1.5	3.5
e01211	CG10625	1	3	1.5	3.5
e01211	CG10625	1	4	1.5	3.5
e01211	CG10625	1	5	1.5	3.5
e01211	CG10625	1	6	1.5	3.5
e01211	CG10625	1	7	1.5	3.5
e01211	CG10625	1	8	1.5	3.5
e01211	CG10625	1	9	1.5	3.5
e01211	CG10625	1	10	1.5	3
e01211	CG10625	1	11	1.5	3
e01211	CG10625	1	12	1.5	2.5
e01211	CG10625	1	13	1.5	3
e01211	CG10625	1	14	1.5	3.5
e01211	CG10625	1	15	1.5	3.5
e01211	CG10625	1	16	1.5	2.5
e01211	CG10625	1	17	1.5	3.5
e01211	CG10625	1	18	1.5	3.5
e01211	CG10625	1	19	1.5	3
e01211	CG10625	1	20	1.5	3
e01211	CG10625	1	21	1.5	2.5
e01211	CG10625	1	22	1.5	2.5
e01211	CG10625	1	23	1.5	3.5
e01211	CG10625	1	24	1.5	2.5
e01211	CG10625	1	25	1.5	3.5
e01211	CG10625	1	26	1.5	2.5
e01211	CG10625	1	27	1.5	3
e01211	CG10625	1	28	1.5	3
e01211	CG10625	1	29	1.5	2.5
e01211	CG10625	1	30	1.5	3
e01211	CG10625	1	31	1.5	3
e01211	CG10625	1	32	1.5	3
e01211	CG10625	1	33	1.5	3
e01211	CG10625	1	34	1.5	3
e01211	CG10625	1	35	1.5	3
e01211	CG10625	1	36	1.5	3
e01211	CG10625	1	37	1.5	3
e01211	CG10625	1	38	1.5	3
e01211	CG10625	1	39	1.5	3
e01211	CG10625	1	40	1.5	2.5
e01211	CG10625	1	41	1.5	2.5
e01211	CG10625	1	42	1.5	3
e01211	CG10625	1	43	1.5	3
e01211	CG10625	1	44	1.5	3
e01211	CG10625	1	45	1.5	3
e01211	CG10625	1	46	1.5	3
e01211	CG10625	1	47	1.5	3
e01211	CG10625	1	48	1.5	3
e01211	CG10625	1	49	1.5	3.5
e01211	CG10625	1	50	1.5	3
e01211	CG10625	2	1	1.5	2.5
e01211	CG10625	2	2	1.5	3
e01211	CG10625	2	3	1.5	3.5
e01211	CG10625	2	4	1.5	3
e01211	CG10625	2	5	1.5	3.5
e01211	CG10625	2	6	1.5	2.5
e01211	CG10625	2	7	1.5	3
e01211	CG10625	2	8	1.5	3
e01211	CG10625	2	9	1.5	2.5
e01211	CG10625	2	10	1.5	2.5
e01211	CG10625	2	11	1.5	2.5
e01211	CG10625	2	12	1.5	3.5
e01211	CG10625	2	13	1.5	3
e01211	CG10625	2	14	1.5	3
e01211	CG10625	2	15	1.5	2.5
e01211	CG10625	2	16	1.5	2.5
e01211	CG10625	2	17	1.5	3
e01211	CG10625	2	18	1.5	3
e01211	CG10625	2	19	1.5	3
e01211	CG10625	2	20	1.5	2.5
e01211	CG10625	2	21	1.5	3.5
e01211	CG10625	2	22	1.5	3
e01211	CG10625	2	23	1.5	2.5
e01211	CG10625	2	24	1.5	2.5
e01211	CG10625	2	25	1.5	3
e01211	CG10625	2	26	1.5	2.5
e01211	CG10625	2	27	1.5	3.5
e01211	CG10625	2	28	1.5	2.5
e01211	CG10625	2	29	1.5	2.5
e01211	CG10625	2	30	1.5	3.5
e01211	CG10625	2	31	1.5	2.5
e01211	CG10625	2	32	1.5	3.5
e01211	CG10625	2	33	1.5	2.5
e01211	CG10625	2	34	1.5	2.5
e01211	CG10625	2	35	1.5	2.5
e01211	CG10625	2	36	1.5	3
e01211	CG10625	2	37	1.5	2.5
e01211	CG10625	2	38	1.5	3
e01211	CG10625	2	39	1.5	2.5
e01211	CG10625	2	40	1.5	3.5
e01211	CG10625	2	41	1.5	3.5
e01211	CG10625	2	42	1.5	3.5
e01211	CG10625	2	43	1.5	3
e01211	CG10625	2	44	1.5	2.5
e01211	CG10625	2	45	1.5	3
e01211	CG10625	2	46	1.5	3
e01211	CG10625	2	47	1.5	3
e01211	CG10625	2	48	1.5	3.5
e01211	CG10625	2	49	1.5	3
e01211	CG10625	2	50	1.5	3
e01211	CG10625	3	1	1.5	3.5
e01211	CG10625	3	2	1.5	2.5
e01211	CG10625	3	3	1.5	3
e01211	CG10625	3	4	1.5	3.5
e01211	CG10625	3	5	1.5	3
e01211	CG10625	3	6	1.5	3
e01211	CG10625	3	7	1.5	2.5
e01211	CG10625	3	8	1.5	3
e01211	CG10625	3	9	1.5	3
e01211	CG10625	3	10	1.5	2.5
e01211	CG10625	3	11	1.5	3
e01211	CG10625	3	12	1.5	3
e01211	CG10625	3	13	1.5	2.5
e01211	CG10625	3	14	1.5	3.5
e01211	CG10625	3	15	1.5	3.5
e01211	CG10625	3	16	1.5	3.5
e01211	CG10625	3	17	1.5	3
e01211	CG10625	3	18	1.5	3.5
e01211	CG10625	3	19	1.5	3
e01211	CG10625	3	20	1.5	2.5
e01211	CG10625	3	21	1.5	3
e01211	CG10625	3	22	1.5	3.5
e01211	CG10625	3	23	1.5	3
e01211	CG10625	3	24	1.5	3.5
e01211	CG10625	3	25	1.5	3.5
e01211	CG10625	3	26	1.5	3.5
e01211	CG10625	3	27	1.5	3
e01211	CG10625	3	28	1.5	3.5
e01211	CG10625	3	29	1.5	3.5
e01211	CG10625	3	30	1.5	3.5
e01211	CG10625	3	31	1.5	3.5
e01211	CG10625	3	32	1.5	3.5
e01211	CG10625	3	33	1.5	2.5
e01211	CG10625	3	34	1.5	3.5
e01211	CG10625	3	35	1.5	2.5
e01211	CG10625	3	36	1.5	3.5
e01211	CG10625	3	37	1.5	3
e01211	CG10625	3	38	1.5	3.5
e01211	CG10625	3	39	1.5	2.5
e01211	CG10625	3	40	1.5	3.5
e01211	CG10625	3	41	1.5	2.5
e01211	CG10625	3	42	1.5	3
e01211	CG10625	3	43	1.5	3
e01211	CG10625	3	44	1.5	3.5
e01211	CG10625	3	45	1.5	2.5
e01211	CG10625	3	46	1.5	2.5
e01211	CG10625	3	47	1.5	3
e01211	CG10625	3	48	1.5	3.5
e01211	CG10625	3	49	1.5	3
e01211	CG10625	3	50	1.5	3.5
d10678	CG33298	1	1	1.5	4
d10678	CG33298	1	2	1.5	3.5
d10678	CG33298	1	3	1.5	3.5
d10678	CG33298	1	4	1.5	3.5
d10678	CG33298	1	5	1.5	3.5
d10678	CG33298	1	6	1.5	3.5
d10678	CG33298	1	7	1.5	3.5
d10678	CG33298	1	8	1.5	3.5
d10678	CG33298	1	9	1.5	3.5
d10678	CG33298	1	10	1.5	3.5
d10678	CG33298	1	11	1.5	3.5
d10678	CG33298	1	12	1.5	3.5
d10678	CG33298	1	13	1.5	3.5
d10678	CG33298	1	14	1.5	3.5
d10678	CG33298	1	15	1.5	3.5
d10678	CG33298	1	16	1.5	4
d10678	CG33298	1	17	1.5	3.5
d10678	CG33298	1	18	1.5	3.5
d10678	CG33298	1	19	1.5	3.5
d10678	CG33298	1	20	1.5	3.5
d10678	CG33298	1	21	1.5	3.5
d10678	CG33298	1	22	1.5	3.5
d10678	CG33298	1	23	1.5	3.5
d10678	CG33298	1	24	1.5	3
d10678	CG33298	1	25	1.5	3.5
d10678	CG33298	1	26	1.5	3.5
d10678	CG33298	1	27	1.5	3.5
d10678	CG33298	1	28	1.5	3.5
d10678	CG33298	1	29	1.5	3.5
d10678	CG33298	1	30	1.5	3.5
d10678	CG33298	1	31	1.5	3.5
d10678	CG33298	1	32	1.5	3.5
d10678	CG33298	1	33	1.5	3.5
d10678	CG33298	1	34	1.5	3.5
d10678	CG33298	1	35	1.5	3.5
d10678	CG33298	1	36	1.5	3.5
d10678	CG33298	1	37	1.5	3.5
d10678	CG33298	1	38	1.5	3.5
d10678	CG33298	1	39	1.5	3.5
d10678	CG33298	1	40	1.5	3.5
d10678	CG33298	1	41	1.5	3.5
d10678	CG33298	1	42	1.5	3.5
d10678	CG33298	1	43	1.5	3.5
d10678	CG33298	1	44	1.5	3.5
d10678	CG33298	1	45	1.5	3.5
d10678	CG33298	1	46	1.5	3.5
d10678	CG33298	1	47	1.5	3.5
d10678	CG33298	1	48	1.5	3.5
d10678	CG33298	1	49	1.5	3.5
d10678	CG33298	1	50	1.5	3.5
d10678	CG33298	2	1	1.5	3.5
d10678	CG33298	2	2	1.5	3.5
d10678	CG33298	2	3	1.5	3.5
d10678	CG33298	2	4	1.5	3.5
d10678	CG33298	2	5	1.5	3.5
d10678	CG33298	2	6	1.5	3.5
d10678	CG33298	2	7	1.5	3.5
d10678	CG33298	2	8	1.5	3.5
d10678	CG33298	2	9	1.5	3.5
d10678	CG33298	2	10	1.5	3.5
d10678	CG33298	2	11	1.5	3.5
d10678	CG33298	2	12	1.5	3.5
d10678	CG33298	2	13	1.5	3.5
d10678	CG33298	2	14	1.5	3.5
d10678	CG33298	2	15	1.5	3.5
d10678	CG33298	2	16	1.5	3.5
d10678	CG33298	2	17	1.5	3.5
d10678	CG33298	2	18	1.5	3.5
d10678	CG33298	2	19	1.5	3.5
d10678	CG33298	2	20	1.5	3.5
d10678	CG33298	2	21	1.5	3.5
d10678	CG33298	2	22	1.5	3.5
d10678	CG33298	2	23	1.5	3.5
d10678	CG33298	2	24	1.5	3.5
d10678	CG33298	2	25	1.5	3.5
d10678	CG33298	2	26	1.5	3.5
d10678	CG33298	2	27	1.5	3.5
d10678	CG33298	2	28	1.5	3.5
d10678	CG33298	2	29	1.5	3.5
d10678	CG33298	2	30	1.5	3.5
d10678	CG33298	2	31	1.5	3.5
d10678	CG33298	2	32	1.5	3.5
d10678	CG33298	2	33	1.5	3.5
d10678	CG33298	2	34	1.5	3.5
d10678	CG33298	2	35	1.5	3.5
d10678	CG33298	2	36	1.5	3.5
d10678	CG33298	2	37	1.5	3.5
d10678	CG33298	2	38	1.5	3.5
d10678	CG33298	2	39	1.5	3.5
d10678	CG33298	2	40	1.5	3.5
d10678	CG33298	2	41	1.5	3.5
d10678	CG33298	2	42	1.5	3.5
d10678	CG33298	2	43	1.5	3.5
d10678	CG33298	2	44	1.5	3.5
d10678	CG33298	2	45	1.5	3.5
d10678	CG33298	2	46	1.5	3.5
d10678	CG33298	2	47	1.5	3.5
d10678	CG33298	2	48	1.5	3.5
d10678	CG33298	2	49	1.5	3.5
d10678	CG33298	2	50	1.5	3.5
d10678	CG33298	3	1	1.5	3.5
d10678	CG33298	3	2	1.5	3.5
d10678	CG33298	3	3	1.5	3.5
d10678	CG33298	3	4	1.5	3.5
d10678	CG33298	3	5	1.5	3.5
d10678	CG33298	3	6	1.5	3.5
d10678	CG33298	3	7	1.5	3.5
d10678	CG33298	3	8	1.5	3.5
d10678	CG33298	3	9	1.5	3.5
d10678	CG33298	3	10	1.5	3.5
d10678	CG33298	3	11	1.5	3.5
d10678	CG33298	3	12	1.5	3.5
d10678	CG33298	3	13	1.5	3.5
d10678	CG33298	3	14	1.5	3.5
d10678	CG33298	3	15	1.5	3.5
d10678	CG33298	3	16	1.5	3.5
d10678	CG33298	3	17	1.5	3.5
d10678	CG33298	3	18	1.5	3.5
d10678	CG33298	3	19	1.5	3.5
d10678	CG33298	3	20	1.5	3.5
d10678	CG33298	3	21	1.5	3.5
d10678	CG33298	3	22	1.5	3.5
d10678	CG33298	3	23	1.5	3.5
d10678	CG33298	3	24	1.5	3.5
d10678	CG33298	3	25	1.5	3.5
d10678	CG33298	3	26	1.5	3.5
d10678	CG33298	3	27	1.5	3.5
d10678	CG33298	3	28	1.5	3.5
d10678	CG33298	3	29	1.5	3.5
d10678	CG33298	3	30	1.5	3.5
d10678	CG33298	3	31	1.5	3.5
d10678	CG33298	3	32	1.5	3.5
d10678	CG33298	3	33	1.5	3.5
d10678	CG33298	3	34	1.5	3.5
d10678	CG33298	3	35	1.5	3.5
d10678	CG33298	3	36	1.5	3.5
d10678	CG33298	3	37	1.5	3.5
d10678	CG33298	3	38	1.5	3.5
d10678	CG33298	3	39	1.5	3.5
d10678	CG33298	3	40	1.5	3.5
d10678	CG33298	3	41	1.5	3.5
d10678	CG33298	3	42	1.5	3.5
d10678	CG33298	3	43	1.5	3.5
d10678	CG33298	3	44	1.5	3.5
d10678	CG33298	3	45	1.5	3.5
d10678	CG33298	3	46	1.5	3.5
d10678	CG33298	3	47	1.5	3.5
d10678	CG33298	3	48	1.5	3.5
d10678	CG33298	3	49	1.5	3.5
d10678	CG33298	3	50	1.5	3.5
c04511	CG7852	1	1	1.5	3
c04511	CG7852	1	2	1.5	3
c04511	CG7852	1	3	1.5	3
c04511	CG7852	1	4	1.5	3
c04511	CG7852	1	5	1.5	3
c04511	CG7852	1	6	2	3.5
c04511	CG7852	1	7	2	3
c04511	CG7852	1	8	2	3
c04511	CG7852	1	9	1.5	3
c04511	CG7852	1	10	2	3
c04511	CG7852	1	11	2	3.5
c04511	CG7852	1	12	2	3
c04511	CG7852	1	13	1.5	3
c04511	CG7852	1	14	1.5	2.5
c04511	CG7852	1	15	1.5	2.5
c04511	CG7852	1	16	1.5	3
c04511	CG7852	1	17	1.5	2.5
c04511	CG7852	1	18	1.5	2.5
c04511	CG7852	1	19	2	3
c04511	CG7852	1	20	1.5	3
c04511	CG7852	1	21	1.5	3.5
c04511	CG7852	1	22	1.5	3.5
c04511	CG7852	1	23	1.5	3
c04511	CG7852	1	24	1.5	3
c04511	CG7852	1	25	1.5	3.5
c04511	CG7852	1	26	2	3
c04511	CG7852	1	27	1.5	3
c04511	CG7852	1	28	1.5	3
c04511	CG7852	1	29	1.5	3.5
c04511	CG7852	1	30	1.5	2.5
c04511	CG7852	1	31	1.5	2.5
c04511	CG7852	1	32	1.5	2.5
c04511	CG7852	1	33	2	3.5
c04511	CG7852	1	34	1.5	3
c04511	CG7852	1	35	2	3
c04511	CG7852	1	36	2	2.5
c04511	CG7852	1	37	1.5	3
c04511	CG7852	1	38	1.5	2.5
c04511	CG7852	1	39	1.5	3
c04511	CG7852	1	40	1.5	3
c04511	CG7852	1	41	1.5	3
c04511	CG7852	1	42	2	3
c04511	CG7852	1	43	1.5	3
c04511	CG7852	1	44	1.5	3
c04511	CG7852	1	45	1.5	3
c04511	CG7852	1	46	2	3
c04511	CG7852	1	47	1.5	3
c04511	CG7852	1	48	1.5	2.5
c04511	CG7852	1	49	2	3.5
c04511	CG7852	1	50	1.5	2.5
c04511	CG7852	2	1	1.5	3
c04511	CG7852	2	2	1.5	2.5
c04511	CG7852	2	3	1.5	3
c04511	CG7852	2	4	1.5	3
c04511	CG7852	2	5	1.5	2.5
c04511	CG7852	2	6	1.5	2.5
c04511	CG7852	2	7	1.5	3
c04511	CG7852	2	8	1.5	2.5
c04511	CG7852	2	9	1.5	2.5
c04511	CG7852	2	10	2	3
c04511	CG7852	2	11	1.5	3
c04511	CG7852	2	12	1.5	3
c04511	CG7852	2	13	1.5	3
c04511	CG7852	2	14	1.5	2.5
c04511	CG7852	2	15	1.5	3
c04511	CG7852	2	16	1.5	3
c04511	CG7852	2	17	1.5	2.5
c04511	CG7852	2	18	1.5	2.5
c04511	CG7852	2	19	1.5	3
c04511	CG7852	2	20	1.5	2.5
c04511	CG7852	2	21	1.5	2.5
c04511	CG7852	2	22	2	3.5
c04511	CG7852	2	23	1.5	3.5
c04511	CG7852	2	24	1.5	2.5
c04511	CG7852	2	25	2	3
c04511	CG7852	2	26	1.5	2.5
c04511	CG7852	2	27	2	3.5
c04511	CG7852	2	28	1.5	2.5
c04511	CG7852	2	29	2	3.5
c04511	CG7852	2	30	1.5	3.5
c04511	CG7852	2	31	1.5	2.5
c04511	CG7852	2	32	1.5	2.5
c04511	CG7852	2	33	1.5	2.5
c04511	CG7852	2	34	1.5	3.5
c04511	CG7852	2	35	1.5	2.5
c04511	CG7852	2	36	1.5	3
c04511	CG7852	2	37	1.5	2.5
c04511	CG7852	2	38	1.5	2.5
c04511	CG7852	2	39	2	3.5
c04511	CG7852	2	40	1.5	2.5
c04511	CG7852	2	41	1.5	2.5
c04511	CG7852	2	42	1.5	2.5
c04511	CG7852	2	43	1.5	3
c04511	CG7852	2	44	1.5	2.5
c04511	CG7852	2	45	1.5	3
c04511	CG7852	2	46	2	3
c04511	CG7852	2	47	1.5	2.5
c04511	CG7852	2	48	1.5	2.5
c04511	CG7852	2	49	1.5	2.5
c04511	CG7852	2	50	1.5	2.5
c04511	CG7852	3	1	1.5	3.5
c04511	CG7852	3	2	1.5	3
c04511	CG7852	3	3	1.5	3
c04511	CG7852	3	4	1.5	3
c04511	CG7852	3	5	2	3.5
c04511	CG7852	3	6	1.5	3
c04511	CG7852	3	7	1.5	3
c04511	CG7852	3	8	1.5	3.5
c04511	CG7852	3	9	1.5	3
c04511	CG7852	3	10	1.5	3
c04511	CG7852	3	11	1.5	2.5
c04511	CG7852	3	12	1.5	2.5
c04511	CG7852	3	13	2	3.5
c04511	CG7852	3	14	1.5	3
c04511	CG7852	3	15	1.5	2.5
c04511	CG7852	3	16	1.5	3.5
c04511	CG7852	3	17	1.5	3
c04511	CG7852	3	18	1.5	2.5
c04511	CG7852	3	19	2	3
c04511	CG7852	3	20	1.5	2.5
c04511	CG7852	3	21	1.5	3
c04511	CG7852	3	22	1.5	3.5
c04511	CG7852	3	23	1.5	2.5
c04511	CG7852	3	24	1.5	3
c04511	CG7852	3	25	1.5	3
c04511	CG7852	3	26	1.5	2.5
c04511	CG7852	3	27	1.5	2.5
c04511	CG7852	3	28	2	3
c04511	CG7852	3	29	2	3
c04511	CG7852	3	30	1.5	3
c04511	CG7852	3	31	1.5	2.5
c04511	CG7852	3	32	1.5	3
c04511	CG7852	3	33	1.5	2.5
c04511	CG7852	3	34	1.5	3
c04511	CG7852	3	35	1.5	3
c04511	CG7852	3	36	1.5	2.5
c04511	CG7852	3	37	2	3.5
c04511	CG7852	3	38	1.5	2.5
c04511	CG7852	3	39	1.5	2.5
c04511	CG7852	3	40	1.5	2.5
c04511	CG7852	3	41	1.5	3
c04511	CG7852	3	42	1.5	2.5
c04511	CG7852	3	43	2	3
c04511	CG7852	3	44	1.5	2.5
c04511	CG7852	3	45	1.5	2.5
c04511	CG7852	3	46	1.5	2.5
c04511	CG7852	3	47	1.5	3.5
c04511	CG7852	3	48	1.5	3.5
c04511	CG7852	3	49	1.5	3
c04511	CG7852	3	50	1.5	2.5
e00088	CG9134	1	1	2	3.5
e00088	CG9134	1	2	2	3.5
e00088	CG9134	1	3	2	3.5
e00088	CG9134	1	4	1.5	3.5
e00088	CG9134	1	5	2	3.5
e00088	CG9134	1	6	2	3.5
e00088	CG9134	1	7	2	3.5
e00088	CG9134	1	8	2	3.5
e00088	CG9134	1	9	2	3.5
e00088	CG9134	1	10	2	4
e00088	CG9134	1	11	2	3.5
e00088	CG9134	1	12	2	4
e00088	CG9134	1	13	2	4
e00088	CG9134	1	14	2	4
e00088	CG9134	1	15	2	4
e00088	CG9134	1	16	2	3.5
e00088	CG9134	1	17	2	3.5
e00088	CG9134	1	18	2	3.5
e00088	CG9134	1	19	2	3.5
e00088	CG9134	1	20	2	3.5
e00088	CG9134	1	21	2.5	4
e00088	CG9134	1	22	2	4
e00088	CG9134	1	23	3	4
e00088	CG9134	1	24	2.5	3.5
e00088	CG9134	1	25	2	4
e00088	CG9134	1	26	2	3.5
e00088	CG9134	1	27	1.5	3.5
e00088	CG9134	1	28	1.5	3.5
e00088	CG9134	1	29	2	3.5
e00088	CG9134	1	30	2	3.5
e00088	CG9134	1	31	2	3.5
e00088	CG9134	1	32	2.5	3.5
e00088	CG9134	1	33	2	3.5
e00088	CG9134	1	34	2	4
e00088	CG9134	1	35	2	3.5
e00088	CG9134	1	36	2	3.5
e00088	CG9134	1	37	2	3.5
e00088	CG9134	1	38	2	4
e00088	CG9134	1	39	2.5	4
e00088	CG9134	1	40	1.5	3.5
e00088	CG9134	1	41	2.5	3.5
e00088	CG9134	1	42	2.5	3.5
e00088	CG9134	1	43	2.5	3.5
e00088	CG9134	1	44	2	3.5
e00088	CG9134	1	45	1.5	3.5
e00088	CG9134	1	46	2	3.5
e00088	CG9134	1	47	2	3.5
e00088	CG9134	1	48	2	4
e00088	CG9134	1	49	1.5	3.5
e00088	CG9134	1	50	2	3.5
e00088	CG9134	2	1	2	3.5
e00088	CG9134	2	2	2	3.5
e00088	CG9134	2	3	2	4
e00088	CG9134	2	4	1.5	3.5
e00088	CG9134	2	5	2	3.5
e00088	CG9134	2	6	2	3.5
e00088	CG9134	2	7	3	4
e00088	CG9134	2	8	1.5	3.5
e00088	CG9134	2	9	2	4
e00088	CG9134	2	10	2	4
e00088	CG9134	2	11	2	3.5
e00088	CG9134	2	12	2	3.5
e00088	CG9134	2	13	1.5	3.5
e00088	CG9134	2	14	2.5	3.5
e00088	CG9134	2	15	2	3.5
e00088	CG9134	2	16	1.5	3.5
e00088	CG9134	2	17	2	3.5
e00088	CG9134	2	18	2	3.5
e00088	CG9134	2	19	2	3.5
e00088	CG9134	2	20	2	3.5
e00088	CG9134	2	21	2	3.5
e00088	CG9134	2	22	2	4
e00088	CG9134	2	23	2	3.5
e00088	CG9134	2	24	1.5	3.5
e00088	CG9134	2	25	1.5	3.5
e00088	CG9134	2	26	1.5	3.5
e00088	CG9134	2	27	2	3.5
e00088	CG9134	2	28	1.5	3
e00088	CG9134	2	29	2	4
e00088	CG9134	2	30	2	4
e00088	CG9134	2	31	2	3.5
e00088	CG9134	2	32	2	3.5
e00088	CG9134	2	33	1.5	3.5
e00088	CG9134	2	34	2	3.5
e00088	CG9134	2	35	2	3.5
e00088	CG9134	2	36	1.5	3.5
e00088	CG9134	2	37	1.5	3.5
e00088	CG9134	2	38	2	3.5
e00088	CG9134	2	39	2	3.5
e00088	CG9134	2	40	2	4
e00088	CG9134	2	41	2	3.5
e00088	CG9134	2	42	1.5	3.5
e00088	CG9134	2	43	2	3.5
e00088	CG9134	2	44	2.5	3.5
e00088	CG9134	2	45	1.5	3.5
e00088	CG9134	2	46	2	3.5
e00088	CG9134	2	47	1.5	3.5
e00088	CG9134	2	48	2.5	3.5
e00088	CG9134	2	49	2	3.5
e00088	CG9134	2	50	1.5	3.5
e00088	CG9134	3	1	1.5	3.5
e00088	CG9134	3	2	1.5	3.5
e00088	CG9134	3	3	1.5	3.5
e00088	CG9134	3	4	1.5	3.5
e00088	CG9134	3	5	1.5	3.5
e00088	CG9134	3	6	1.5	3.5
e00088	CG9134	3	7	3	3.5
e00088	CG9134	3	8	2	4
e00088	CG9134	3	9	2	3.5
e00088	CG9134	3	10	2	4
e00088	CG9134	3	11	2	3.5
e00088	CG9134	3	12	3	4
e00088	CG9134	3	13	2	3.5
e00088	CG9134	3	14	3	3.5
e00088	CG9134	3	15	1.5	3.5
e00088	CG9134	3	16	2.5	3.5
e00088	CG9134	3	17	2.5	4
e00088	CG9134	3	18	2.5	4
e00088	CG9134	3	19	3	3.5
e00088	CG9134	3	20	2	3.5
e00088	CG9134	3	21	1.5	3.5
e00088	CG9134	3	22	2	3.5
e00088	CG9134	3	23	1.5	3.5
e00088	CG9134	3	24	2	4
e00088	CG9134	3	25	1.5	3.5
e00088	CG9134	3	26	2	4
e00088	CG9134	3	27	2	3.5
e00088	CG9134	3	28	2	4
e00088	CG9134	3	29	1.5	3.5
e00088	CG9134	3	30	2	3.5
e00088	CG9134	3	31	2	3.5
e00088	CG9134	3	32	2	3.5
e00088	CG9134	3	33	3	4
e00088	CG9134	3	34	2	4
e00088	CG9134	3	35	2	4
e00088	CG9134	3	36	3	4
e00088	CG9134	3	37	1.5	3.5
e00088	CG9134	3	38	2.5	4
e00088	CG9134	3	39	2	3.5
e00088	CG9134	3	40	2.5	4
e00088	CG9134	3	41	2.5	3.5
e00088	CG9134	3	42	2.5	3.5
e00088	CG9134	3	43	2.5	4
e00088	CG9134	3	44	2	3.5
e00088	CG9134	3	45	2	3.5
e00088	CG9134	3	46	2.5	4
e00088	CG9134	3	47	2	3.5
e00088	CG9134	3	48	2	3.5
e00088	CG9134	3	49	2	3.5
e00088	CG9134	3	50	2	4
f01097	dally	1	1	1.5	3
f01097	dally	1	2	1.5	3
f01097	dally	1	3	1.5	3
f01097	dally	1	4	1.5	3
f01097	dally	1	5	1.5	2.5
f01097	dally	1	6	1.5	3
f01097	dally	1	7	1.5	3
f01097	dally	1	8	1.5	3.5
f01097	dally	1	9	2	3.5
f01097	dally	2	1	1.5	3
f01097	dally	2	2	1.5	3
f01097	dally	2	3	1.5	2.5
f01097	dally	2	4	1.5	3
f01097	dally	2	5	1.5	3
f01097	dally	2	6	1.5	3.5
f01097	dally	2	7	1.5	3
f01097	dally	2	8	1.5	3
f01097	dally	3	1	1.5	3
f01097	dally	3	2	1.5	3
f01097	dally	3	3	1.5	3.5
f01097	dally	3	4	1.5	3
f01097	dally	3	5	1.5	3.5
f01097	dally	3	6	1.5	3
f01097	dally	3	7	1.5	3
f01097	dally	3	8	1.5	3
f01097	dally	3	9	1.5	3.5
f03479	efa6	1	1	2	3.5
f03479	efa6	1	2	2.5	4
f03479	efa6	1	3	1.5	3.5
f03479	efa6	1	4	2	3.5
f03479	efa6	1	5	1.5	3.5
f03479	efa6	1	6	2	3.5
f03479	efa6	1	7	2	3
f03479	efa6	1	8	2	3.5
f03479	efa6	1	9	2	3.5
f03479	efa6	1	10	2	3.5
f03479	efa6	1	11	1.5	3.5
f03479	efa6	1	12	2	3
f03479	efa6	1	13	1.5	3.5
f03479	efa6	1	14	2	3.5
f03479	efa6	1	15	2	4
f03479	efa6	1	16	1.5	3.5
f03479	efa6	1	17	2	3.5
f03479	efa6	1	18	2	3.5
f03479	efa6	1	19	2	3.5
f03479	efa6	1	20	2	3.5
f03479	efa6	1	21	2	3.5
f03479	efa6	1	22	1.5	3
f03479	efa6	1	23	2	3.5
f03479	efa6	1	24	2	3.5
f03479	efa6	1	25	2.5	3.5
f03479	efa6	1	26	2	3.5
f03479	efa6	1	27	2	3.5
f03479	efa6	1	28	1.5	3.5
f03479	efa6	1	29	1.5	3.5
f03479	efa6	1	30	2.5	3.5
f03479	efa6	1	31	2	3.5
f03479	efa6	1	32	2	4
f03479	efa6	1	33	2	3.5
f03479	efa6	1	34	2	3.5
f03479	efa6	1	35	2	3.5
f03479	efa6	1	36	2	3.5
f03479	efa6	1	37	2	3.5
f03479	efa6	1	38	2	4
f03479	efa6	1	39	2	3.5
f03479	efa6	1	40	2	3.5
f03479	efa6	1	41	2	3.5
f03479	efa6	1	42	2	3.5
f03479	efa6	1	43	2	3.5
f03479	efa6	1	44	2	3.5
f03479	efa6	1	45	2	3.5
f03479	efa6	1	46	2	3.5
f03479	efa6	1	47	2	3.5
f03479	efa6	1	48	2	4
f03479	efa6	1	49	2	4
f03479	efa6	1	50	2	3.5
f03479	efa6	2	1	2	3.5
f03479	efa6	2	2	2	3.5
f03479	efa6	2	3	2	3.5
f03479	efa6	2	4	2	4
f03479	efa6	2	5	2	4
f03479	efa6	2	6	2	3.5
f03479	efa6	2	7	2	3.5
f03479	efa6	2	8	2	4
f03479	efa6	2	9	2	3.5
f03479	efa6	2	10	2	3.5
f03479	efa6	2	11	2	3.5
f03479	efa6	2	12	2	4
f03479	efa6	2	13	2	4
f03479	efa6	2	14	1.5	3.5
f03479	efa6	2	15	2	3.5
f03479	efa6	2	16	2	3.5
f03479	efa6	2	17	2	3.5
f03479	efa6	2	18	2	3.5
f03479	efa6	2	19	2	3.5
f03479	efa6	2	20	2	3.5
f03479	efa6	2	21	2.5	4
f03479	efa6	2	22	2	3.5
f03479	efa6	2	23	2	3.5
f03479	efa6	2	24	2	3.5
f03479	efa6	2	25	2	4
f03479	efa6	2	26	2	4
f03479	efa6	2	27	2	3.5
f03479	efa6	2	28	2	3.5
f03479	efa6	2	29	2	3.5
f03479	efa6	2	30	2	3.5
f03479	efa6	2	31	1.5	3.5
f03479	efa6	2	32	2	3.5
f03479	efa6	2	33	2	3.5
f03479	efa6	2	34	2	4
f03479	efa6	2	35	2	4
f03479	efa6	2	36	2	3.5
f03479	efa6	2	37	2	3.5
f03479	efa6	2	38	2	3.5
f03479	efa6	2	39	2	3.5
f03479	efa6	2	40	2	4
f03479	efa6	2	41	1.5	3.5
f03479	efa6	2	42	2	3.5
f03479	efa6	2	43	1.5	3.5
f03479	efa6	2	44	2	4
f03479	efa6	2	45	2	3.5
f03479	efa6	2	46	1.5	3.5
f03479	efa6	2	47	1.5	3.5
f03479	efa6	2	48	2	3.5
f03479	efa6	2	49	2	3.5
f03479	efa6	2	50	1.5	3.5
f03479	efa6	3	1	2	3.5
f03479	efa6	3	2	2	3.5
f03479	efa6	3	3	2	4
f03479	efa6	3	4	2	3.5
f03479	efa6	3	5	2	4
f03479	efa6	3	6	1.5	3.5
f03479	efa6	3	7	1.5	3.5
f03479	efa6	3	8	2	3.5
f03479	efa6	3	9	2	3.5
f03479	efa6	3	10	2	3.5
f03479	efa6	3	11	2	4
f03479	efa6	3	12	1.5	3.5
f03479	efa6	3	13	1.5	3.5
f03479	efa6	3	14	2	3.5
f03479	efa6	3	15	2	4
f03479	efa6	3	16	2	3.5
f03479	efa6	3	17	2	3.5
f03479	efa6	3	18	2	3.5
f03479	efa6	3	19	1.5	3.5
f03479	efa6	3	20	2	4
f03479	efa6	3	21	1.5	3.5
f03479	efa6	3	22	1.5	3.5
f03479	efa6	3	23	2	3.5
f03479	efa6	3	24	2	3.5
f03479	efa6	3	25	2	3.5
f03479	efa6	3	26	2	3.5
f03479	efa6	3	27	2	3.5
f03479	efa6	3	28	2	3.5
f03479	efa6	3	29	2	3.5
f03479	efa6	3	30	1.5	3.5
f03479	efa6	3	31	2	3.5
f03479	efa6	3	32	2	3.5
f03479	efa6	3	33	2	3.5
f03479	efa6	3	34	2	3.5
f03479	efa6	3	35	2	3.5
f03479	efa6	3	36	2	3.5
f03479	efa6	3	37	1.5	3.5
f03479	efa6	3	38	2	3.5
f03479	efa6	3	39	1.5	3.5
f03479	efa6	3	40	1.5	3.5
f03479	efa6	3	41	1.5	3.5
f03479	efa6	3	42	1.5	4
f03479	efa6	3	43	1.5	3.5
f03479	efa6	3	44	1.5	3.5
f03479	efa6	3	45	1.5	3
f03479	efa6	3	46	2.5	4
f03479	efa6	3	47	2	3.5
f03479	efa6	3	48	2	3.5
f03479	efa6	3	49	2	3.5
f03479	efa6	3	50	2.5	4
f04884	fili	1	1	1.5	4
f04884	fili	1	2	2	4
f04884	fili	1	3	1.5	3.5
f04884	fili	1	4	2	3.5
f04884	fili	1	5	2	4
f04884	fili	1	6	2	3.5
f04884	fili	1	7	1.5	3.5
f04884	fili	1	8	1.5	3.5
f04884	fili	1	9	2	3.5
f04884	fili	1	10	2	4
f04884	fili	1	11	2	3.5
f04884	fili	1	12	2	3.5
f04884	fili	1	13	2	3.5
f04884	fili	1	14	2	3.5
f04884	fili	1	15	2	3.5
f04884	fili	1	16	2	3.5
f04884	fili	1	17	2	3.5
f04884	fili	1	18	2.5	3.5
f04884	fili	1	19	2	3.5
f04884	fili	1	20	2.5	3.5
f04884	fili	1	21	2.5	3.5
f04884	fili	1	22	2	3.5
f04884	fili	1	23	1.5	3.5
f04884	fili	1	24	1.5	3.5
f04884	fili	1	25	2	3.5
f04884	fili	1	26	1.5	3.5
f04884	fili	1	27	2	3.5
f04884	fili	1	28	2	3.5
f04884	fili	1	29	1.5	3.5
f04884	fili	1	30	2	3.5
f04884	fili	1	31	2	3.5
f04884	fili	1	32	2	3.5
f04884	fili	1	33	2	3.5
f04884	fili	1	34	1.5	3.5
f04884	fili	1	35	2	3.5
f04884	fili	1	36	1.5	3.5
f04884	fili	1	37	2	4
f04884	fili	1	38	2	3.5
f04884	fili	1	39	1.5	3.5
f04884	fili	1	40	2	3.5
f04884	fili	1	41	2	3.5
f04884	fili	1	42	2	3.5
f04884	fili	1	43	2	3.5
f04884	fili	1	44	2	3.5
f04884	fili	1	45	2	3.5
f04884	fili	1	46	2	3.5
f04884	fili	1	47	2	3.5
f04884	fili	1	48	2	3.5
f04884	fili	1	49	2	3.5
f04884	fili	1	50	2	3.5
f04884	fili	2	1	2	4
f04884	fili	2	2	2	4
f04884	fili	2	3	2	3.5
f04884	fili	2	4	2	3.5
f04884	fili	2	5	2	4
f04884	fili	2	6	1.5	3.5
f04884	fili	2	7	2	3.5
f04884	fili	2	8	2	3.5
f04884	fili	2	9	1.5	3.5
f04884	fili	2	10	2	3.5
f04884	fili	2	11	2	3.5
f04884	fili	2	12	2	3.5
f04884	fili	2	13	1.5	3.5
f04884	fili	2	14	2	3.5
f04884	fili	2	15	1.5	3
f04884	fili	2	16	2	4
f04884	fili	2	17	2	4
f04884	fili	2	18	1.5	4
f04884	fili	2	19	2	3.5
f04884	fili	2	20	2	4
f04884	fili	2	21	2	3.5
f04884	fili	2	22	2	4
f04884	fili	2	23	2	4
f04884	fili	2	24	2	3.5
f04884	fili	2	25	1.5	3.5
f04884	fili	2	26	2	3.5
f04884	fili	2	27	2	3.5
f04884	fili	2	28	2	3.5
f04884	fili	2	29	2	3.5
f04884	fili	2	30	2	4
f04884	fili	2	31	2	3.5
f04884	fili	2	32	2	4
f04884	fili	2	33	2	4
f04884	fili	2	34	1.5	3.5
f04884	fili	2	35	2.5	3.5
f04884	fili	2	36	2	3.5
f04884	fili	2	37	2	3.5
f04884	fili	2	38	2	3.5
f04884	fili	2	39	2	3.5
f04884	fili	2	40	2	3.5
f04884	fili	2	41	1.5	3.5
f04884	fili	2	42	2	3.5
f04884	fili	2	43	2.5	4
f04884	fili	2	44	2.5	4
f04884	fili	2	45	2.5	3.5
f04884	fili	2	46	1.5	3.5
f04884	fili	2	47	1.5	3.5
f04884	fili	2	48	2.5	3.5
f04884	fili	2	49	2.5	3.5
f04884	fili	2	50	2	4
f04884	fili	3	1	2	3.5
f04884	fili	3	2	2	3.5
f04884	fili	3	3	2	3.5
f04884	fili	3	4	1.5	3.5
f04884	fili	3	5	2	3.5
f04884	fili	3	6	2	4
f04884	fili	3	7	2	3.5
f04884	fili	3	8	2	3.5
f04884	fili	3	9	2	3.5
f04884	fili	3	10	1.5	3.5
f04884	fili	3	11	2	3.5
f04884	fili	3	12	2	4
f04884	fili	3	13	1.5	3.5
f04884	fili	3	14	2.5	3.5
f04884	fili	3	15	2	3.5
f04884	fili	3	16	2	4
f04884	fili	3	17	2	4
f04884	fili	3	18	1.5	3.5
f04884	fili	3	19	2	3.5
f04884	fili	3	20	2	3.5
f04884	fili	3	21	2	3.5
f04884	fili	3	22	2	3.5
f04884	fili	3	23	2	3.5
f04884	fili	3	24	2	3.5
f04884	fili	3	25	2.5	4
f04884	fili	3	26	2	3.5
f04884	fili	3	27	1.5	3.5
f04884	fili	3	28	2	4
f04884	fili	3	29	1.5	3.5
f04884	fili	3	30	2	3.5
f04884	fili	3	31	1.5	3.5
f04884	fili	3	32	2	3.5
f04884	fili	3	33	2	3.5
f04884	fili	3	34	1.5	3.5
f04884	fili	3	35	2	3.5
f04884	fili	3	36	2	3.5
f04884	fili	3	37	2	3.5
f04884	fili	3	38	2	3.5
f04884	fili	3	39	1.5	3.5
f04884	fili	3	40	2	3.5
f04884	fili	3	41	2	3.5
f04884	fili	3	42	1.5	3.5
f04884	fili	3	43	2.5	3.5
f04884	fili	3	44	2	3.5
f04884	fili	3	45	1.5	3.5
f04884	fili	3	46	2	3.5
f04884	fili	3	47	2	3.5
f04884	fili	3	48	2	4
f04884	fili	3	49	2	3.5
f04884	fili	3	50	2	3.5
d05758	Glut1	1	1	2	4
d05758	Glut1	1	2	1.5	3
d05758	Glut1	1	3	2	4
d05758	Glut1	1	4	1.5	3.5
d05758	Glut1	1	5	2	4
d05758	Glut1	1	6	1.5	3.5
d05758	Glut1	1	7	2	3.5
d05758	Glut1	1	8	2	4
d05758	Glut1	1	9	2	3.5
d05758	Glut1	1	10	1.5	3.5
d05758	Glut1	1	11	1.5	3.5
d05758	Glut1	1	12	1.5	3.5
d05758	Glut1	1	13	2	3.5
d05758	Glut1	1	14	1.5	3.5
d05758	Glut1	1	15	1.5	3.5
d05758	Glut1	1	16	2	3.5
d05758	Glut1	1	17	1.5	3.5
d05758	Glut1	1	18	1.5	3.5
d05758	Glut1	1	19	2	4
d05758	Glut1	1	20	1.5	3.5
d05758	Glut1	1	21	1.5	3.5
d05758	Glut1	1	22	1.5	2.5
d05758	Glut1	1	23	1.5	3.5
d05758	Glut1	1	24	2	3.5
d05758	Glut1	1	25	2	4
d05758	Glut1	1	26	1.5	3.5
d05758	Glut1	1	27	1.5	4
d05758	Glut1	1	28	1.5	4
d05758	Glut1	1	29	2	4
d05758	Glut1	1	30	1.5	3.5
d05758	Glut1	1	31	1.5	4
d05758	Glut1	1	32	2	4
d05758	Glut1	1	33	1.5	3.5
d05758	Glut1	1	34	1.5	3.5
d05758	Glut1	1	35	1.5	3.5
d05758	Glut1	1	36	1.5	3.5
d05758	Glut1	1	37	1.5	3.5
d05758	Glut1	1	38	2	4
d05758	Glut1	1	39	1.5	3.5
d05758	Glut1	1	40	1.5	4
d05758	Glut1	1	41	1.5	4
d05758	Glut1	1	42	2	4
d05758	Glut1	1	43	2	3.5
d05758	Glut1	1	44	2	4
d05758	Glut1	1	45	1.5	3.5
d05758	Glut1	1	46	1.5	2.5
d05758	Glut1	1	47	2	3.5
d05758	Glut1	1	48	1.5	3.5
d05758	Glut1	1	49	1.5	3.5
d05758	Glut1	1	50	1.5	4
d05758	Glut1	2	1	1.5	3.5
d05758	Glut1	2	2	2	4
d05758	Glut1	2	3	2	4
d05758	Glut1	2	4	2	3.5
d05758	Glut1	2	5	1.5	4
d05758	Glut1	2	6	1.5	4
d05758	Glut1	2	7	1.5	3.5
d05758	Glut1	2	8	1.5	4
d05758	Glut1	2	9	1.5	4
d05758	Glut1	2	10	2	4
d05758	Glut1	2	11	2	4
d05758	Glut1	2	12	1.5	4
d05758	Glut1	2	13	1.5	3.5
d05758	Glut1	2	14	1.5	4
d05758	Glut1	2	15	1.5	3.5
d05758	Glut1	2	16	2	3.5
d05758	Glut1	2	17	2	3.5
d05758	Glut1	2	18	2	3.5
d05758	Glut1	2	19	1.5	3.5
d05758	Glut1	2	20	1.5	3.5
d05758	Glut1	2	21	2	4
d05758	Glut1	2	22	1.5	3.5
d05758	Glut1	2	23	2	3.5
d05758	Glut1	2	24	2	4
d05758	Glut1	2	25	1.5	4
d05758	Glut1	2	26	1.5	3.5
d05758	Glut1	2	27	1.5	3.5
d05758	Glut1	2	28	1.5	3.5
d05758	Glut1	2	29	2	3.5
d05758	Glut1	2	30	2	3.5
d05758	Glut1	2	31	2	3.5
d05758	Glut1	2	32	2	4
d05758	Glut1	2	33	1.5	3.5
d05758	Glut1	2	34	2	4
d05758	Glut1	2	35	1.5	3.5
d05758	Glut1	2	36	2	4
d05758	Glut1	2	37	1.5	3.5
d05758	Glut1	2	38	2	3.5
d05758	Glut1	2	39	1.5	3.5
d05758	Glut1	2	40	2	4
d05758	Glut1	2	41	2	4
d05758	Glut1	2	42	2	3.5
d05758	Glut1	2	43	2	4
d05758	Glut1	2	44	2	4
d05758	Glut1	2	45	2	3.5
d05758	Glut1	2	46	1.5	3.5
d05758	Glut1	2	47	1.5	3.5
d05758	Glut1	2	48	2	3.5
d05758	Glut1	2	49	2	4
d05758	Glut1	2	50	2	3.5
d05758	Glut1	3	1	2	3.5
d05758	Glut1	3	2	1.5	3.5
d05758	Glut1	3	3	2	3.5
d05758	Glut1	3	4	1.5	3
d05758	Glut1	3	5	2	3.5
d05758	Glut1	3	6	1.5	3.5
d05758	Glut1	3	7	1.5	3.5
d05758	Glut1	3	8	1.5	3.5
d05758	Glut1	3	9	2	3.5
d05758	Glut1	3	10	2	4
d05758	Glut1	3	11	2	3.5
d05758	Glut1	3	12	2	3.5
d05758	Glut1	3	13	1.5	3.5
d05758	Glut1	3	14	2	4
d05758	Glut1	3	15	1.5	3
d05758	Glut1	3	16	2	3.5
d05758	Glut1	3	17	1.5	3.5
d05758	Glut1	3	18	2	4
d05758	Glut1	3	19	2	3.5
d05758	Glut1	3	20	2	3.5
d05758	Glut1	3	21	2	4
d05758	Glut1	3	22	2	3.5
d05758	Glut1	3	23	2	3.5
d05758	Glut1	3	24	2	3.5
d05758	Glut1	3	25	2	3.5
d05758	Glut1	3	26	2	3.5
d05758	Glut1	3	27	2	4
d05758	Glut1	3	28	2	3.5
d05758	Glut1	3	29	1.5	3.5
d05758	Glut1	3	30	1.5	3.5
d05758	Glut1	3	31	1.5	3.5
d05758	Glut1	3	32	2	4
d05758	Glut1	3	33	2	4
d05758	Glut1	3	34	1.5	3.5
d05758	Glut1	3	35	2	3.5
d05758	Glut1	3	36	2	4
d05758	Glut1	3	37	2	4
d05758	Glut1	3	38	1.5	4
d05758	Glut1	3	39	2	3.5
d05758	Glut1	3	40	2	3.5
d05758	Glut1	3	41	2	3.5
d05758	Glut1	3	42	1.5	3.5
d05758	Glut1	3	43	1.5	4
d05758	Glut1	3	44	1.5	3.5
d05758	Glut1	3	45	2	3.5
d05758	Glut1	3	46	2	3.5
d05758	Glut1	3	47	2	3.5
d05758	Glut1	3	48	1.5	3.5
d05758	Glut1	3	49	2	4
d05758	Glut1	3	50	2	4
f02002	kay	1	1	1.5	3
f02002	kay	1	2	1.5	2.5
f02002	kay	1	3	1.5	2.5
f02002	kay	1	4	1.5	2.5
f02002	kay	1	5	1.5	3
f02002	kay	1	6	1.5	2.5
f02002	kay	1	7	1.5	3
f02002	kay	1	8	1.5	3
f02002	kay	1	9	1.5	2.5
f02002	kay	1	10	1.5	3
f02002	kay	1	11	1.5	3
f02002	kay	1	12	1.5	3
f02002	kay	1	13	1.5	3
f02002	kay	1	14	1.5	3
f02002	kay	1	15	1.5	3
f02002	kay	1	16	1.5	3
f02002	kay	1	17	1.5	3
f02002	kay	1	18	1.5	3
f02002	kay	1	19	1.5	3
f02002	kay	1	20	1.5	3
f02002	kay	1	21	1.5	2.5
f02002	kay	1	22	1.5	3
f02002	kay	1	23	1.5	3
f02002	kay	1	24	1.5	3
f02002	kay	1	25	1.5	2.5
f02002	kay	1	26	1.5	3
f02002	kay	1	27	1.5	3.5
f02002	kay	1	28	1.5	3
f02002	kay	1	29	1.5	2.5
f02002	kay	1	30	1.5	2.5
f02002	kay	1	31	1.5	2.5
f02002	kay	1	32	1.5	3
f02002	kay	1	33	1.5	3
f02002	kay	1	34	1.5	2.5
f02002	kay	1	35	1.5	2.5
f02002	kay	1	36	1.5	3
f02002	kay	1	37	1.5	3
f02002	kay	1	38	1.5	3.5
f02002	kay	1	39	1.5	2.5
f02002	kay	1	40	1.5	2.5
f02002	kay	1	41	1.5	3
f02002	kay	1	42	1.5	2.5
f02002	kay	1	43	1.5	2.5
f02002	kay	1	44	1.5	3
f02002	kay	1	45	1.5	2.5
f02002	kay	1	46	1.5	2.5
f02002	kay	1	47	1.5	3
f02002	kay	1	48	1.5	3.5
f02002	kay	1	49	1.5	3
f02002	kay	1	50	1.5	3
f02002	kay	2	1	1.5	2.5
f02002	kay	2	2	1.5	3
f02002	kay	2	3	1.5	2.5
f02002	kay	2	4	1.5	3
f02002	kay	2	5	1.5	2.5
f02002	kay	2	6	1.5	3
f02002	kay	2	7	1.5	2.5
f02002	kay	2	8	1.5	2.5
f02002	kay	2	9	1.5	3
f02002	kay	2	10	1.5	3
f02002	kay	2	11	1.5	2.5
f02002	kay	2	12	1.5	3
f02002	kay	2	13	1.5	2.5
f02002	kay	2	14	1.5	2.5
f02002	kay	2	15	1.5	2.5
f02002	kay	2	16	1.5	2.5
f02002	kay	2	17	1.5	3
f02002	kay	2	18	1.5	3.5
f02002	kay	2	19	1.5	3
f02002	kay	2	20	1.5	3
f02002	kay	2	21	1.5	3
f02002	kay	2	22	1.5	3.5
f02002	kay	2	23	1.5	3
f02002	kay	2	24	1.5	3
f02002	kay	2	25	1.5	2.5
f02002	kay	2	26	1.5	3
f02002	kay	2	27	1.5	3
f02002	kay	2	28	1.5	3
f02002	kay	2	29	1.5	2.5
f02002	kay	2	30	1.5	2.5
f02002	kay	2	31	1.5	3
f02002	kay	2	32	1.5	3
f02002	kay	2	33	1.5	2.5
f02002	kay	2	34	1.5	3
f02002	kay	2	35	1.5	2.5
f02002	kay	2	36	1.5	3
f02002	kay	2	37	1.5	2.5
f02002	kay	2	38	1.5	3.5
f02002	kay	2	39	1.5	3
f02002	kay	2	40	1.5	3
f02002	kay	2	41	1.5	3.5
f02002	kay	2	42	1.5	2.5
f02002	kay	2	43	1.5	2.5
f02002	kay	2	44	1.5	3
f02002	kay	2	45	1.5	2.5
f02002	kay	2	46	1.5	2.5
f02002	kay	2	47	1.5	3.5
f02002	kay	2	48	1.5	2.5
f02002	kay	2	49	1.5	3
f02002	kay	2	50	1.5	2.5
f02002	kay	3	1	1.5	2.5
f02002	kay	3	2	1.5	2.5
f02002	kay	3	3	1.5	3
f02002	kay	3	4	1.5	2.5
f02002	kay	3	5	1.5	2.5
f02002	kay	3	6	1.5	2.5
f02002	kay	3	7	1.5	2.5
f02002	kay	3	8	1.5	2.5
f02002	kay	3	9	1.5	2.5
f02002	kay	3	10	1.5	3
f02002	kay	3	11	1.5	3
f02002	kay	3	12	1.5	3
f02002	kay	3	13	1.5	3
f02002	kay	3	14	1.5	2.5
f02002	kay	3	15	1.5	3
f02002	kay	3	16	1.5	3.5
f02002	kay	3	17	1.5	3
f02002	kay	3	18	1.5	3.5
f02002	kay	3	19	1.5	3
f02002	kay	3	20	1.5	3
f02002	kay	3	21	1.5	2.5
f02002	kay	3	22	1.5	3.5
f02002	kay	3	23	1.5	3.5
f02002	kay	3	24	1.5	2.5
f02002	kay	3	25	1.5	3.5
f02002	kay	3	26	1.5	3
f02002	kay	3	27	1.5	3
f02002	kay	3	28	1.5	3
f02002	kay	3	29	1.5	2.5
f02002	kay	3	30	1.5	3.5
f02002	kay	3	31	1.5	3
f02002	kay	3	32	1.5	3.5
f02002	kay	3	33	1.5	3
f02002	kay	3	34	1.5	2.5
f02002	kay	3	35	1.5	2.5
f02002	kay	3	36	1.5	3
f02002	kay	3	37	1.5	2.5
f02002	kay	3	38	1.5	2.5
f02002	kay	3	39	1.5	2.5
f02002	kay	3	40	1.5	2.5
f02002	kay	3	41	1.5	2.5
f02002	kay	3	42	1.5	2.5
f02002	kay	3	43	1.5	2.5
f02002	kay	3	44	1.5	2.5
f02002	kay	3	45	1.5	2.5
f02002	kay	3	46	1.5	2.5
f02002	kay	3	47	1.5	3
f02002	kay	3	48	1.5	2.5
f02002	kay	3	49	1.5	2.5
f02002	kay	3	50	1.5	2.5
c06225	kkv	1	1	1	1
c06225	kkv	1	2	1	1
c06225	kkv	1	3	1	1
c06225	kkv	1	4	1	1
c06225	kkv	1	5	1	1
c06225	kkv	1	6	1	1
c06225	kkv	1	7	1	1
c06225	kkv	1	8	1	1
c06225	kkv	1	9	1	1
c06225	kkv	1	10	1	1
c06225	kkv	1	11	1	1
c06225	kkv	1	12	1	1
c06225	kkv	1	13	1	1
c06225	kkv	1	14	1	1
c06225	kkv	1	15	1	1
c06225	kkv	1	16	1	1.5
c06225	kkv	1	17	1	1
c06225	kkv	1	18	1	1
c06225	kkv	1	19	1	1
c06225	kkv	1	20	1	1
c06225	kkv	1	21	1	1
c06225	kkv	1	22	1	1
c06225	kkv	1	23	1	1.5
c06225	kkv	1	24	1	1
c06225	kkv	1	25	1	1
c06225	kkv	1	26	1	1.5
c06225	kkv	1	27	1	1.5
c06225	kkv	1	28	1	1
c06225	kkv	1	29	1	1
c06225	kkv	1	30	1	1.5
c06225	kkv	1	31	1	1
c06225	kkv	1	32	1	1.5
c06225	kkv	1	33	1	1
c06225	kkv	1	34	1	1
c06225	kkv	1	35	1	1
c06225	kkv	1	36	1	1.5
c06225	kkv	1	37	1	1.5
c06225	kkv	1	38	1	1
c06225	kkv	1	39	1	1
c06225	kkv	1	40	1	1
c06225	kkv	1	41	1	1
c06225	kkv	1	42	1	1
c06225	kkv	1	43	1	1.5
c06225	kkv	1	44	1	1
c06225	kkv	1	45	1	1
c06225	kkv	1	46	1	1
c06225	kkv	1	47	1	1
c06225	kkv	1	48	1	1
c06225	kkv	1	49	1	1
c06225	kkv	1	50	1	1
c06225	kkv	2	1	1	1
c06225	kkv	2	2	1	1
c06225	kkv	2	3	1	1
c06225	kkv	2	4	1	1
c06225	kkv	2	5	1	1
c06225	kkv	2	6	1	1
c06225	kkv	2	7	1	1
c06225	kkv	2	8	1	1
c06225	kkv	2	9	1	1
c06225	kkv	2	10	1	1
c06225	kkv	2	11	1	1
c06225	kkv	2	12	1	1
c06225	kkv	2	13	1	1
c06225	kkv	2	14	1	1
c06225	kkv	2	15	1	1
c06225	kkv	2	16	1	1.5
c06225	kkv	2	17	1	1
c06225	kkv	2	18	1	1
c06225	kkv	2	19	1	1
c06225	kkv	2	20	1	1
c06225	kkv	2	21	1	1
c06225	kkv	2	22	1	1
c06225	kkv	2	23	1	1
c06225	kkv	2	24	1	1
c06225	kkv	2	25	1	1
c06225	kkv	2	26	1	1
c06225	kkv	2	27	1	1
c06225	kkv	2	28	1	1
c06225	kkv	2	29	1	1
c06225	kkv	2	30	1	1
c06225	kkv	2	31	1	1
c06225	kkv	2	32	1	1
c06225	kkv	2	33	1	1
c06225	kkv	2	34	1	1
c06225	kkv	2	35	1	1
c06225	kkv	2	36	1	1
c06225	kkv	2	37	1	1
c06225	kkv	2	38	1	1
c06225	kkv	2	39	1	1
c06225	kkv	2	40	1	1
c06225	kkv	2	41	1	1
c06225	kkv	2	42	1	1
c06225	kkv	2	43	1	2
c06225	kkv	2	44	1	1
c06225	kkv	2	45	1	1
c06225	kkv	2	46	1	1
c06225	kkv	2	47	1	1
c06225	kkv	2	48	1	1
c06225	kkv	2	49	1	1
c06225	kkv	2	50	1	1
c06225	kkv	3	1	1	1
c06225	kkv	3	2	1	1
c06225	kkv	3	3	1	1
c06225	kkv	3	4	1	1
c06225	kkv	3	5	1	1
c06225	kkv	3	6	1	1
c06225	kkv	3	7	1	1
c06225	kkv	3	8	1	1
c06225	kkv	3	9	1	1
c06225	kkv	3	10	1	1
c06225	kkv	3	11	1	1
c06225	kkv	3	12	1	1
c06225	kkv	3	13	1	1
c06225	kkv	3	14	1	1
c06225	kkv	3	15	1	1
c06225	kkv	3	16	1	1
c06225	kkv	3	17	1	1
c06225	kkv	3	18	1	1
c06225	kkv	3	19	1	1
c06225	kkv	3	20	1	1
c06225	kkv	3	21	1	1.5
c06225	kkv	3	22	1	1
c06225	kkv	3	23	1	1
c06225	kkv	3	24	1	1
c06225	kkv	3	25	1	1
c06225	kkv	3	26	1	1
c06225	kkv	3	27	1	1
c06225	kkv	3	28	1	1.5
c06225	kkv	3	29	1	1
c06225	kkv	3	30	1	1
c06225	kkv	3	31	1	1
c06225	kkv	3	32	1	1.5
c06225	kkv	3	33	1	1
c06225	kkv	3	34	1.5	1.5
c06225	kkv	3	35	1	1.5
c06225	kkv	3	36	1.5	2
c06225	kkv	3	37	1	1.5
c06225	kkv	3	38	1	1
c06225	kkv	3	39	1	1.5
c06225	kkv	3	40	1	1
c06225	kkv	3	41	1.5	2
c06225	kkv	3	42	1	1
c06225	kkv	3	43	1	1
c06225	kkv	3	44	1	1
c06225	kkv	3	45	1	2
c06225	kkv	3	46	1	2
c06225	kkv	3	47	1	2
c06225	kkv	3	48	1	1
c06225	kkv	3	49	1	2
c06225	kkv	3	50	1	2
d05910	klar	1	1	1.5	2.5
d05910	klar	1	2	1.5	2.5
d05910	klar	1	3	1.5	2.5
d05910	klar	1	4	1.5	2.5
d05910	klar	1	5	1.5	2.5
d05910	klar	1	6	1.5	2.5
d05910	klar	1	7	1.5	2.5
d05910	klar	1	8	1.5	2.5
d05910	klar	1	9	1.5	3
d05910	klar	1	10	1.5	2.5
d05910	klar	1	11	1.5	2.5
d05910	klar	1	12	1.5	3
d05910	klar	1	13	1.5	2.5
d05910	klar	1	14	1.5	2.5
d05910	klar	1	15	1.5	2.5
d05910	klar	1	16	1.5	2.5
d05910	klar	1	17	1.5	3
d05910	klar	1	18	1.5	2.5
d05910	klar	1	19	1.5	2.5
d05910	klar	1	20	1.5	2
d05910	klar	1	21	1.5	2.5
d05910	klar	1	22	1.5	3
d05910	klar	1	23	1.5	3
d05910	klar	1	24	1.5	2.5
d05910	klar	1	25	1.5	2.5
d05910	klar	1	26	1.5	2.5
d05910	klar	1	27	1.5	2.5
d05910	klar	1	28	1.5	2.5
d05910	klar	1	29	1.5	2.5
d05910	klar	1	30	1.5	2.5
d05910	klar	1	31	1.5	3
d05910	klar	1	32	1.5	2.5
d05910	klar	1	33	1.5	2.5
d05910	klar	1	34	1.5	2
d05910	klar	1	35	1.5	3
d05910	klar	1	36	1.5	2.5
d05910	klar	1	37	1.5	2.5
d05910	klar	1	38	1.5	2.5
d05910	klar	1	39	1.5	3
d05910	klar	1	40	1.5	2.5
d05910	klar	1	41	1.5	2.5
d05910	klar	1	42	1.5	2.5
d05910	klar	1	43	1.5	2.5
d05910	klar	1	44	1.5	2
d05910	klar	1	45	1.5	2.5
d05910	klar	1	46	1.5	3
d05910	klar	1	47	1.5	2.5
d05910	klar	1	48	1.5	2.5
d05910	klar	1	49	1.5	2.5
d05910	klar	1	50	1.5	2.5
d05910	klar	2	1	1.5	2.5
d05910	klar	2	2	1.5	3.5
d05910	klar	2	3	1.5	2.5
d05910	klar	2	4	1.5	2.5
d05910	klar	2	5	1.5	2.5
d05910	klar	2	6	1.5	2.5
d05910	klar	2	7	1.5	2.5
d05910	klar	2	8	1.5	2.5
d05910	klar	2	9	1.5	2.5
d05910	klar	2	10	1.5	2.5
d05910	klar	2	11	1.5	2.5
d05910	klar	2	12	1.5	2.5
d05910	klar	2	13	1.5	2
d05910	klar	2	14	1.5	2.5
d05910	klar	2	15	1.5	3
d05910	klar	2	16	1.5	2.5
d05910	klar	2	17	1.5	2.5
d05910	klar	2	18	1.5	2.5
d05910	klar	2	19	1.5	2
d05910	klar	2	20	1.5	2.5
d05910	klar	2	21	1.5	2
d05910	klar	2	22	1.5	2.5
d05910	klar	2	23	1.5	2.5
d05910	klar	2	24	1.5	2.5
d05910	klar	2	25	1.5	3
d05910	klar	2	26	1.5	2.5
d05910	klar	2	27	1.5	2.5
d05910	klar	2	28	1.5	2.5
d05910	klar	2	29	1.5	3
d05910	klar	2	30	1.5	3.5
d05910	klar	2	31	1.5	2.5
d05910	klar	2	32	1.5	2.5
d05910	klar	2	33	1.5	2.5
d05910	klar	2	34	1.5	2.5
d05910	klar	2	35	1.5	2.5
d05910	klar	2	36	1.5	2.5
d05910	klar	2	37	1.5	3
d05910	klar	2	38	1.5	2.5
d05910	klar	2	39	1.5	2.5
d05910	klar	2	40	1.5	2.5
d05910	klar	2	41	1.5	2.5
d05910	klar	2	42	1.5	2.5
d05910	klar	2	43	1.5	2.5
d05910	klar	2	44	1.5	2.5
d05910	klar	2	45	1.5	3
d05910	klar	2	46	1.5	2.5
d05910	klar	2	47	1.5	2
d05910	klar	2	48	1.5	2.5
d05910	klar	2	49	1.5	2.5
d05910	klar	2	50	1.5	2.5
d05910	klar	3	1	1.5	2.5
d05910	klar	3	2	1.5	2
d05910	klar	3	3	1.5	2.5
d05910	klar	3	4	1.5	2
d05910	klar	3	5	1.5	2.5
d05910	klar	3	6	1.5	2.5
d05910	klar	3	7	1.5	2.5
d05910	klar	3	8	1.5	2.5
d05910	klar	3	9	1.5	2.5
d05910	klar	3	10	1.5	2.5
d05910	klar	3	11	1.5	2
d05910	klar	3	12	1.5	2.5
d05910	klar	3	13	1.5	2.5
d05910	klar	3	14	1.5	2.5
d05910	klar	3	15	1.5	2
d05910	klar	3	16	1.5	2.5
d05910	klar	3	17	1.5	3.5
d05910	klar	3	18	1.5	3
d05910	klar	3	19	1.5	2
d05910	klar	3	20	1.5	3
d05910	klar	3	21	1.5	2.5
d05910	klar	3	22	1.5	2
d05910	klar	3	23	1.5	2.5
d05910	klar	3	24	1.5	2
d05910	klar	3	25	1.5	2.5
d05910	klar	3	26	1.5	2.5
d05910	klar	3	27	1.5	2.5
d05910	klar	3	28	1.5	2.5
d05910	klar	3	29	1.5	2.5
d05910	klar	3	30	1.5	3
d05910	klar	3	31	1.5	2.5
d05910	klar	3	32	1.5	2
d05910	klar	3	33	1.5	3
d05910	klar	3	34	1.5	3
d05910	klar	3	35	1.5	2.5
d05910	klar	3	36	1.5	3
d05910	klar	3	37	1.5	3
d05910	klar	3	38	1.5	2.5
d05910	klar	3	39	1.5	2.5
d05910	klar	3	40	1.5	3
d05910	klar	3	41	1.5	3
d05910	klar	3	42	1.5	2.5
d05910	klar	3	43	1.5	3
d05910	klar	3	44	1.5	2.5
d05910	klar	3	45	1.5	3
d05910	klar	3	46	1.5	2.5
d05910	klar	3	47	1.5	2.5
d05910	klar	3	48	1.5	2.5
d05910	klar	3	49	1.5	2.5
d05910	klar	3	50	1.5	2.5
f02870	Klp61F	1	1	1.5	3.5
f02870	Klp61F	1	2	1.5	3
f02870	Klp61F	1	3	1.5	3
f02870	Klp61F	1	4	1.5	3.5
f02870	Klp61F	1	5	1.5	3
f02870	Klp61F	1	6	1.5	3.5
f02870	Klp61F	1	7	1.5	3
f02870	Klp61F	1	8	1.5	3
f02870	Klp61F	1	9	1.5	3.5
f02870	Klp61F	1	10	1.5	3.5
f02870	Klp61F	1	11	1.5	3
f02870	Klp61F	1	12	1.5	3.5
f02870	Klp61F	1	13	1.5	3
f02870	Klp61F	1	14	1.5	3
f02870	Klp61F	1	15	1.5	3
f02870	Klp61F	1	16	1.5	3
f02870	Klp61F	1	17	1.5	3.5
f02870	Klp61F	1	18	1.5	3.5
f02870	Klp61F	1	19	1.5	3
f02870	Klp61F	1	20	1.5	3.5
f02870	Klp61F	1	21	1.5	3
f02870	Klp61F	1	22	1.5	3
f02870	Klp61F	1	23	1.5	3
f02870	Klp61F	1	24	1.5	3
f02870	Klp61F	1	25	1.5	3
f02870	Klp61F	1	26	1.5	3.5
f02870	Klp61F	1	27	1.5	3.5
f02870	Klp61F	1	28	1.5	3
f02870	Klp61F	1	29	1.5	3.5
f02870	Klp61F	1	30	1.5	3.5
f02870	Klp61F	1	31	1.5	3.5
f02870	Klp61F	1	32	1.5	3.5
f02870	Klp61F	1	33	1.5	3
f02870	Klp61F	1	34	1.5	3.5
f02870	Klp61F	1	35	1.5	3
f02870	Klp61F	1	36	1.5	3.5
f02870	Klp61F	1	37	1.5	3.5
f02870	Klp61F	1	38	1.5	3
f02870	Klp61F	1	39	1.5	3
f02870	Klp61F	1	40	1.5	3
f02870	Klp61F	1	41	1.5	3.5
f02870	Klp61F	1	42	1.5	3.5
f02870	Klp61F	1	43	1.5	3.5
f02870	Klp61F	1	44	1.5	3
f02870	Klp61F	1	45	1.5	3.5
f02870	Klp61F	1	46	1.5	3.5
f02870	Klp61F	1	47	1.5	3
f02870	Klp61F	1	48	1.5	3
f02870	Klp61F	1	49	1.5	3.5
f02870	Klp61F	1	50	1.5	3.5
f02870	Klp61F	2	1	1.5	3.5
f02870	Klp61F	2	2	1.5	3
f02870	Klp61F	2	3	1.5	3.5
f02870	Klp61F	2	4	1.5	3.5
f02870	Klp61F	2	5	1.5	3.5
f02870	Klp61F	2	6	1.5	3.5
f02870	Klp61F	2	7	1.5	3.5
f02870	Klp61F	2	8	1.5	3.5
f02870	Klp61F	2	9	1.5	3.5
f02870	Klp61F	2	10	1.5	3.5
f02870	Klp61F	2	11	1.5	3.5
f02870	Klp61F	2	12	1.5	3.5
f02870	Klp61F	2	13	1.5	3.5
f02870	Klp61F	2	14	1.5	3.5
f02870	Klp61F	2	15	1.5	3.5
f02870	Klp61F	2	16	1.5	4
f02870	Klp61F	2	17	1.5	4
f02870	Klp61F	2	18	1.5	3.5
f02870	Klp61F	2	19	1.5	3.5
f02870	Klp61F	2	20	1.5	3.5
f02870	Klp61F	2	21	1.5	3.5
f02870	Klp61F	2	22	1.5	3.5
f02870	Klp61F	2	23	1.5	3.5
f02870	Klp61F	2	24	1.5	3.5
f02870	Klp61F	2	25	1.5	3.5
f02870	Klp61F	2	26	1.5	3.5
f02870	Klp61F	2	27	1.5	3.5
f02870	Klp61F	2	28	1.5	3.5
f02870	Klp61F	2	29	1.5	3.5
f02870	Klp61F	2	30	1.5	3.5
f02870	Klp61F	2	31	1.5	3.5
f02870	Klp61F	2	32	1.5	3.5
f02870	Klp61F	2	33	1.5	3.5
f02870	Klp61F	2	34	1.5	3.5
f02870	Klp61F	2	35	1.5	3.5
f02870	Klp61F	2	36	1.5	3.5
f02870	Klp61F	2	37	1.5	3.5
f02870	Klp61F	2	38	1.5	3.5
f02870	Klp61F	2	39	1.5	3.5
f02870	Klp61F	2	40	1.5	3.5
f02870	Klp61F	2	41	1.5	3.5
f02870	Klp61F	2	42	1.5	3.5
f02870	Klp61F	2	43	1.5	3.5
f02870	Klp61F	2	44	1.5	3.5
f02870	Klp61F	2	45	1.5	3.5
f02870	Klp61F	2	46	1.5	3.5
f02870	Klp61F	2	47	1.5	3.5
f02870	Klp61F	2	48	1.5	3.5
f02870	Klp61F	2	49	1.5	3.5
f02870	Klp61F	2	50	1.5	3.5
f02870	Klp61F	3	1	1.5	3
f02870	Klp61F	3	2	1.5	3.5
f02870	Klp61F	3	3	1.5	3
f02870	Klp61F	3	4	1.5	3
f02870	Klp61F	3	5	1.5	3
f02870	Klp61F	3	6	1.5	3.5
f02870	Klp61F	3	7	1.5	3.5
f02870	Klp61F	3	8	1.5	3.5
f02870	Klp61F	3	9	1.5	3.5
f02870	Klp61F	3	10	1.5	3
f02870	Klp61F	3	11	1.5	3
f02870	Klp61F	3	12	1.5	3
f02870	Klp61F	3	13	1.5	3
f02870	Klp61F	3	14	1.5	3
f02870	Klp61F	3	15	1.5	3.5
f02870	Klp61F	3	16	1.5	3.5
f02870	Klp61F	3	17	1.5	3.5
f02870	Klp61F	3	18	1.5	3.5
f02870	Klp61F	3	19	1.5	3
f02870	Klp61F	3	20	1.5	3.5
f02870	Klp61F	3	21	1.5	3
f02870	Klp61F	3	22	1.5	3
f02870	Klp61F	3	23	1.5	3.5
f02870	Klp61F	3	24	1.5	3.5
f02870	Klp61F	3	25	1.5	3.5
f02870	Klp61F	3	26	1.5	3
f02870	Klp61F	3	27	1.5	3
f02870	Klp61F	3	28	1.5	3.5
f02870	Klp61F	3	29	1.5	3.5
f02870	Klp61F	3	30	1.5	3
f02870	Klp61F	3	31	1.5	3.5
f02870	Klp61F	3	32	1.5	3.5
f02870	Klp61F	3	33	1.5	3.5
f02870	Klp61F	3	34	1.5	3.5
f02870	Klp61F	3	35	1.5	3.5
f02870	Klp61F	3	36	1.5	3.5
f02870	Klp61F	3	37	1.5	3
f02870	Klp61F	3	38	1.5	3.5
f02870	Klp61F	3	39	1.5	3
f02870	Klp61F	3	40	1.5	3.5
f02870	Klp61F	3	41	1.5	3
f02870	Klp61F	3	42	1.5	3.5
f02870	Klp61F	3	43	1.5	3.5
f02870	Klp61F	3	44	1.5	3
f02870	Klp61F	3	45	1.5	3
f02870	Klp61F	3	46	1.5	3.5
f02870	Klp61F	3	47	1.5	3.5
f02870	Klp61F	3	48	1.5	3.5
f02870	Klp61F	3	49	1.5	3.5
f02870	Klp61F	3	50	1.5	3.5
d09879	loco	1	1	1.5	3
d09879	loco	1	2	1.5	2.5
d09879	loco	1	3	1.5	2.5
d09879	loco	1	4	1.5	2.5
d09879	loco	1	5	1.5	3
d09879	loco	1	6	1.5	2.5
d09879	loco	1	7	1.5	2.5
d09879	loco	1	8	1.5	2.5
d09879	loco	1	9	1.5	3
d09879	loco	1	10	1.5	2.5
d09879	loco	1	11	1.5	2.5
d09879	loco	1	12	1.5	2
d09879	loco	1	13	1.5	2.5
d09879	loco	1	14	1.5	3
d09879	loco	1	15	1.5	2.5
d09879	loco	1	16	1.5	2.5
d09879	loco	1	17	1.5	2.5
d09879	loco	1	18	1.5	2.5
d09879	loco	1	19	1.5	2.5
d09879	loco	1	20	1.5	2.5
d09879	loco	1	21	1.5	2.5
d09879	loco	1	22	1.5	2.5
d09879	loco	1	23	1.5	2.5
d09879	loco	1	24	1.5	2.5
d09879	loco	1	25	1.5	2.5
d09879	loco	1	26	1.5	2.5
d09879	loco	1	27	1.5	2.5
d09879	loco	1	28	1.5	2.5
d09879	loco	1	29	1.5	2.5
d09879	loco	1	30	1.5	3
d09879	loco	1	31	1.5	2.5
d09879	loco	1	32	1.5	2.5
d09879	loco	1	33	1.5	2.5
d09879	loco	1	34	1.5	2.5
d09879	loco	1	35	1.5	2.5
d09879	loco	1	36	1.5	2.5
d09879	loco	1	37	1.5	3
d09879	loco	1	38	1.5	2.5
d09879	loco	1	39	1.5	2.5
d09879	loco	1	40	1.5	3
d09879	loco	1	41	1.5	2.5
d09879	loco	1	42	1.5	3
d09879	loco	1	43	1.5	2.5
d09879	loco	1	44	1.5	2.5
d09879	loco	1	45	1.5	2.5
d09879	loco	1	46	1.5	3
d09879	loco	1	47	1.5	2.5
d09879	loco	1	48	1.5	3
d09879	loco	1	49	1.5	2.5
d09879	loco	1	50	1.5	2.5
d09879	loco	2	1	1.5	2.5
d09879	loco	2	2	1.5	2.5
d09879	loco	2	3	1.5	2.5
d09879	loco	2	4	1.5	2.5
d09879	loco	2	5	1.5	2.5
d09879	loco	2	6	1.5	2.5
d09879	loco	2	7	1.5	2.5
d09879	loco	2	8	1.5	3
d09879	loco	2	9	1.5	2.5
d09879	loco	2	10	1.5	2.5
d09879	loco	2	11	1.5	2.5
d09879	loco	2	12	1.5	3
d09879	loco	2	13	1.5	3.5
d09879	loco	2	14	1.5	2.5
d09879	loco	2	15	1.5	2.5
d09879	loco	2	16	1.5	2.5
d09879	loco	2	17	1.5	2.5
d09879	loco	2	18	1.5	2.5
d09879	loco	2	19	1.5	2.5
d09879	loco	2	20	1.5	3
d09879	loco	2	21	1.5	2.5
d09879	loco	2	22	1.5	3
d09879	loco	2	23	1.5	2.5
d09879	loco	2	24	1.5	2.5
d09879	loco	2	25	1.5	2.5
d09879	loco	2	26	1.5	2.5
d09879	loco	2	27	1.5	2.5
d09879	loco	2	28	1.5	2.5
d09879	loco	2	29	1.5	2.5
d09879	loco	2	30	1.5	2.5
d09879	loco	2	31	1.5	3.5
d09879	loco	2	32	1.5	2.5
d09879	loco	2	33	1.5	2.5
d09879	loco	2	34	2	3
d09879	loco	2	35	1.5	3.5
d09879	loco	2	36	1.5	3
d09879	loco	2	37	1.5	2.5
d09879	loco	2	38	1.5	3
d09879	loco	2	39	1.5	2.5
d09879	loco	2	40	1.5	2.5
d09879	loco	2	41	1.5	3
d09879	loco	2	42	1.5	2.5
d09879	loco	2	43	1.5	2.5
d09879	loco	2	44	1.5	2.5
d09879	loco	2	45	1.5	3
d09879	loco	2	46	1.5	2.5
d09879	loco	2	47	1.5	3.5
d09879	loco	2	48	1.5	3
d09879	loco	2	49	1.5	3
d09879	loco	2	50	1.5	3
d09879	loco	3	1	1.5	3
d09879	loco	3	2	1.5	2.5
d09879	loco	3	3	1.5	2.5
d09879	loco	3	4	1.5	2.5
d09879	loco	3	5	1.5	3
d09879	loco	3	6	1.5	2.5
d09879	loco	3	7	1.5	2.5
d09879	loco	3	8	1.5	2.5
d09879	loco	3	9	1.5	2.5
d09879	loco	3	10	1.5	2.5
d09879	loco	3	11	1.5	2.5
d09879	loco	3	12	1.5	2.5
d09879	loco	3	13	1.5	3
d09879	loco	3	14	1.5	3
d09879	loco	3	15	1.5	2.5
d09879	loco	3	16	1.5	2.5
d09879	loco	3	17	1.5	2.5
d09879	loco	3	18	1.5	3
d09879	loco	3	19	1.5	2.5
d09879	loco	3	20	1.5	2.5
d09879	loco	3	21	1.5	2.5
d09879	loco	3	22	1.5	2.5
d09879	loco	3	23	1.5	3
d09879	loco	3	24	1.5	2.5
d09879	loco	3	25	1.5	2.5
d09879	loco	3	26	1.5	2.5
d09879	loco	3	27	1.5	2.5
d09879	loco	3	28	1.5	2.5
d09879	loco	3	29	1.5	2.5
d09879	loco	3	30	1.5	2.5
d09879	loco	3	31	1.5	3
d09879	loco	3	32	1.5	2.5
d09879	loco	3	33	1.5	2.5
d09879	loco	3	34	1.5	3
d09879	loco	3	35	1.5	2.5
d09879	loco	3	36	1.5	2.5
d09879	loco	3	37	1.5	2.5
d09879	loco	3	38	1.5	2.5
d09879	loco	3	39	1.5	3
d09879	loco	3	40	1.5	2.5
d09879	loco	3	41	1.5	2.5
d09879	loco	3	42	1.5	3
d09879	loco	3	43	1.5	3
d09879	loco	3	44	1.5	2.5
d09879	loco	3	45	1.5	3
d09879	loco	3	46	1.5	2.5
d09879	loco	3	47	1.5	2.5
d09879	loco	3	48	1.5	2.5
d09879	loco	3	49	1.5	2.5
d09879	loco	3	50	1.5	2.5
d01620	mwh	1	1	1.5	3.5
d01620	mwh	1	2	1.5	3.5
d01620	mwh	1	3	1.5	3.5
d01620	mwh	1	4	1.5	3.5
d01620	mwh	1	5	1.5	3.5
d01620	mwh	1	6	1.5	3
d01620	mwh	1	7	1.5	3
d01620	mwh	1	8	1.5	3.5
d01620	mwh	1	9	1.5	3.5
d01620	mwh	1	10	1.5	3.5
d01620	mwh	1	11	1.5	3
d01620	mwh	1	12	1.5	3.5
d01620	mwh	1	13	1.5	3.5
d01620	mwh	1	14	1.5	3.5
d01620	mwh	1	15	1.5	3.5
d01620	mwh	1	16	1.5	3.5
d01620	mwh	1	17	1.5	3.5
d01620	mwh	1	18	1.5	3.5
d01620	mwh	1	19	1.5	3.5
d01620	mwh	1	20	1.5	3
d01620	mwh	1	21	1.5	3.5
d01620	mwh	1	22	1.5	3.5
d01620	mwh	1	23	1.5	3.5
[truncated: 277 more rows]

## Sheet: B. tub-GAL4 x VDRC UAS KK
GAL-4 line	UAS line	VDRC Transformant ID	Replicate	Individual	T5	T6
tubulin-GAL4/TM3, Sb	Cerk	101550/KK	1	1	1.5	2
tubulin-GAL4/TM3, Sb	Cerk	101550/KK	1	2	1.5	2
tubulin-GAL4/TM3, Sb	Cerk	101550/KK	1	3	1.5	2
tubulin-GAL4/TM3, Sb	Cerk	101550/KK	1	4	1	2
tubulin-GAL4/TM3, Sb	Cerk	101550/KK	1	5	1.5	2
tubulin-GAL4/TM3, Sb	Cerk	101550/KK	1	6	1.5	2
tubulin-GAL4/TM3, Sb	Cerk	101550/KK	1	7	1.5	2
tubulin-GAL4/TM3, Sb	Cerk	101550/KK	1	8	1.5	2
tubulin-GAL4/TM3, Sb	Cerk	101550/KK	1	9	1.5	2
tubulin-GAL4/TM3, Sb	Cerk	101550/KK	1	10	1.5	2
tubulin-GAL4/TM3, Sb	Cerk	101550/KK	1	11	1.5	2
tubulin-GAL4/TM3, Sb	Cerk	101550/KK	1	12	1.5	2
tubulin-GAL4/TM3, Sb	Cerk	101550/KK	1	13	1.5	2
tubulin-GAL4/TM3, Sb	Cerk	101550/KK	1	14	1.5	2
tubulin-GAL4/TM3, Sb	Cerk	101550/KK	1	15	1.5	2
tubulin-GAL4/TM3, Sb	Cerk	101550/KK	1	16	1.5	2
tubulin-GAL4/TM3, Sb	Cerk	101550/KK	1	17	1.5	2
tubulin-GAL4/TM3, Sb	Cerk	101550/KK	1	18	1.5	2
tubulin-GAL4/TM3, Sb	Cerk	101550/KK	1	19	1.5	2
tubulin-GAL4/TM3, Sb	Cerk	101550/KK	1	20	1.5	2
tubulin-GAL4/TM3, Sb	Cerk	101550/KK	1	21	1.5	2
tubulin-GAL4/TM3, Sb	Cerk	101550/KK	1	22	1.5	2
tubulin-GAL4/TM3, Sb	Cerk	101550/KK	1	23	1.5	2
tubulin-GAL4/TM3, Sb	Cerk	101550/KK	1	24	1.5	2
tubulin-GAL4/TM3, Sb	Cerk	101550/KK	1	25	1.5	2
tubulin-GAL4/TM3, Sb	Cerk	101550/KK	1	26	1.5	2
tubulin-GAL4/TM3, Sb	Cerk	101550/KK	1	27	1.5	2
tubulin-GAL4/TM3, Sb	Cerk	101550/KK	1	28	1.5	2
tubulin-GAL4/TM3, Sb	Cerk	101550/KK	1	29	1.5	2
tubulin-GAL4/TM3, Sb	Cerk	101550/KK	1	30	1.5	2
tubulin-GAL4/TM3, Sb	Cerk	101550/KK	1	31	1.5	2
tubulin-GAL4/TM3, Sb	Cerk	101550/KK	1	32	1.5	2.5
tubulin-GAL4/TM3, Sb	Cerk	101550/KK	1	33	1.5	2
tubulin-GAL4/TM3, Sb	Cerk	101550/KK	1	34	1.5	2
tubulin-GAL4/TM3, Sb	Cerk	101550/KK	1	35	1.5	2
tubulin-GAL4/TM3, Sb	Cerk	101550/KK	1	36	1.5	2.5
tubulin-GAL4/TM3, Sb	Cerk	101550/KK	1	37	1.5	2.5
tubulin-GAL4/TM3, Sb	Cerk	101550/KK	1	38	1.5	2
tubulin-GAL4/TM3, Sb	Cerk	101550/KK	1	39	1.5	2
tubulin-GAL4/TM3, Sb	Cerk	101550/KK	1	40	1.5	2
tubulin-GAL4/TM3, Sb	Cerk	101550/KK	1	41	1.5	2
tubulin-GAL4/TM3, Sb	Cerk	101550/KK	1	42	1.5	2.5
tubulin-GAL4/TM3, Sb	Cerk	101550/KK	1	43	1.5	2
tubulin-GAL4/TM3, Sb	Cerk	101550/KK	1	44	1.5	2
tubulin-GAL4/TM3, Sb	Cerk	101550/KK	1	45	1.5	2
tubulin-GAL4/TM3, Sb	Cerk	101550/KK	1	46	1.5	2
tubulin-GAL4/TM3, Sb	Cerk	101550/KK	1	47	1.5	2.5
tubulin-GAL4/TM3, Sb	Cerk	101550/KK	1	48	1.5	2
tubulin-GAL4/TM3, Sb	Cerk	101550/KK	1	49	1.5	2
tubulin-GAL4/TM3, Sb	Cerk	101550/KK	1	50	1.5	2
tubulin-GAL4/TM3, Sb	Cerk	101550/KK	2	1	1.5	2
tubulin-GAL4/TM3, Sb	Cerk	101550/KK	2	2	1.5	2
tubulin-GAL4/TM3, Sb	Cerk	101550/KK	2	3	1.5	2
tubulin-GAL4/TM3, Sb	Cerk	101550/KK	2	4	1.5	2
tubulin-GAL4/TM3, Sb	Cerk	101550/KK	2	5	1.5	2
tubulin-GAL4/TM3, Sb	Cerk	101550/KK	2	6	1.5	2
tubulin-GAL4/TM3, Sb	Cerk	101550/KK	2	7	1	2
tubulin-GAL4/TM3, Sb	Cerk	101550/KK	2	8	1	1.5
tubulin-GAL4/TM3, Sb	Cerk	101550/KK	2	9	1.5	2
tubulin-GAL4/TM3, Sb	Cerk	101550/KK	2	10	1.5	2
tubulin-GAL4/TM3, Sb	Cerk	101550/KK	2	11	1.5	2
tubulin-GAL4/TM3, Sb	Cerk	101550/KK	2	12	1.5	2
tubulin-GAL4/TM3, Sb	Cerk	101550/KK	2	13	1.5	2
tubulin-GAL4/TM3, Sb	Cerk	101550/KK	2	14	1.5	2
tubulin-GAL4/TM3, Sb	Cerk	101550/KK	2	15	1.5	2
tubulin-GAL4/TM3, Sb	Cerk	101550/KK	2	16	1.5	2
tubulin-GAL4/TM3, Sb	Cerk	101550/KK	2	17	1.5	2
tubulin-GAL4/TM3, Sb	Cerk	101550/KK	2	18	1.5	2
tubulin-GAL4/TM3, Sb	Cerk	101550/KK	2	19	1.5	2
tubulin-GAL4/TM3, Sb	Cerk	101550/KK	2	20	1.5	2
tubulin-GAL4/TM3, Sb	Cerk	101550/KK	2	21	1.5	2
tubulin-GAL4/TM3, Sb	Cerk	101550/KK	2	22	1.5	2
tubulin-GAL4/TM3, Sb	Cerk	101550/KK	2	23	1.5	2
tubulin-GAL4/TM3, Sb	Cerk	101550/KK	2	24	1.5	2
tubulin-GAL4/TM3, Sb	Cerk	101550/KK	2	25	1.5	2
tubulin-GAL4/TM3, Sb	Cerk	101550/KK	2	26	1.5	2
tubulin-GAL4/TM3, Sb	Cerk	101550/KK	2	27	1	1.5
tubulin-GAL4/TM3, Sb	Cerk	101550/KK	2	28	1.5	2
tubulin-GAL4/TM3, Sb	Cerk	101550/KK	2	29	1.5	2
tubulin-GAL4/TM3, Sb	Cerk	101550/KK	2	30	1.5	2
tubulin-GAL4/TM3, Sb	Cerk	101550/KK	2	31	1.5	2
tubulin-GAL4/TM3, Sb	Cerk	101550/KK	2	32	1.5	2
tubulin-GAL4/TM3, Sb	Cerk	101550/KK	2	33	1.5	2
tubulin-GAL4/TM3, Sb	Cerk	101550/KK	2	34	1.5	2
tubulin-GAL4/TM3, Sb	Cerk	101550/KK	2	35	1.5	2
tubulin-GAL4/TM3, Sb	Cerk	101550/KK	2	36	1	2
tubulin-GAL4/TM3, Sb	Cerk	101550/KK	2	37	1.5	2
tubulin-GAL4/TM3, Sb	Cerk	101550/KK	2	38	1.5	2
tubulin-GAL4/TM3, Sb	Cerk	101550/KK	2	39	1.5	2
tubulin-GAL4/TM3, Sb	Cerk	101550/KK	2	40	1.5	2
tubulin-GAL4/TM3, Sb	Cerk	101550/KK	2	41	1.5	2
tubulin-GAL4/TM3, Sb	Cerk	101550/KK	2	42	1.5	2
tubulin-GAL4/TM3, Sb	Cerk	101550/KK	2	43	1.5	2
tubulin-GAL4/TM3, Sb	Cerk	101550/KK	2	44	1.5	2
tubulin-GAL4/TM3, Sb	Cerk	101550/KK	2	45	1	2
tubulin-GAL4/TM3, Sb	Cerk	101550/KK	2	46	1.5	2
tubulin-GAL4/TM3, Sb	Cerk	101550/KK	2	47	1.5	2
tubulin-GAL4/TM3, Sb	Cerk	101550/KK	2	48	1.5	2
tubulin-GAL4/TM3, Sb	Cerk	101550/KK	2	49	1.5	2
tubulin-GAL4/TM3, Sb	Cerk	101550/KK	2	50	1.5	2
tubulin-GAL4/TM3, Sb	Cerk	101550/KK	3	1	2	3
tubulin-GAL4/TM3, Sb	Cerk	101550/KK	3	2	2	3
tubulin-GAL4/TM3, Sb	Cerk	101550/KK	3	3	1.5	2.5
tubulin-GAL4/TM3, Sb	Cerk	101550/KK	3	4	1.5	3
tubulin-GAL4/TM3, Sb	Cerk	101550/KK	3	5	1.5	2
tubulin-GAL4/TM3, Sb	Cerk	101550/KK	3	6	1.5	2
tubulin-GAL4/TM3, Sb	Cerk	101550/KK	3	7	1.5	2
tubulin-GAL4/TM3, Sb	Cerk	101550/KK	3	8	1.5	2
tubulin-GAL4/TM3, Sb	Cerk	101550/KK	3	9	1.5	2
tubulin-GAL4/TM3, Sb	Cerk	101550/KK	3	10	1.5	2
tubulin-GAL4/TM3, Sb	Cerk	101550/KK	3	11	1.5	2
tubulin-GAL4/TM3, Sb	Cerk	101550/KK	3	12	1.5	2
tubulin-GAL4/TM3, Sb	Cerk	101550/KK	3	13	1.5	2
tubulin-GAL4/TM3, Sb	Cerk	101550/KK	3	14	1	2
tubulin-GAL4/TM3, Sb	Cerk	101550/KK	3	15	1.5	2
tubulin-GAL4/TM3, Sb	Cerk	101550/KK	3	16	1.5	2
tubulin-GAL4/TM3, Sb	Cerk	101550/KK	3	17	1.5	2
tubulin-GAL4/TM3, Sb	Cerk	101550/KK	3	18	1.5	2
tubulin-GAL4/TM3, Sb	Cerk	101550/KK	3	19	1.5	2
tubulin-GAL4/TM3, Sb	Cerk	101550/KK	3	20	1.5	2
tubulin-GAL4/TM3, Sb	Cerk	101550/KK	3	21	1.5	2
tubulin-GAL4/TM3, Sb	Cerk	101550/KK	3	22	1.5	2
tubulin-GAL4/TM3, Sb	Cerk	101550/KK	3	23	1.5	2
tubulin-GAL4/TM3, Sb	Cerk	101550/KK	3	24	1.5	2
tubulin-GAL4/TM3, Sb	Cerk	101550/KK	3	25	1.5	2
tubulin-GAL4/TM3, Sb	Cerk	101550/KK	3	26	1.5	2
tubulin-GAL4/TM3, Sb	Cerk	101550/KK	3	27	1.5	2
tubulin-GAL4/TM3, Sb	Cerk	101550/KK	3	28	1.5	2
tubulin-GAL4/TM3, Sb	Cerk	101550/KK	3	29	1.5	2
tubulin-GAL4/TM3, Sb	Cerk	101550/KK	3	30	1.5	2
tubulin-GAL4/TM3, Sb	Cerk	101550/KK	3	31	1.5	2
tubulin-GAL4/TM3, Sb	Cerk	101550/KK	3	32	1.5	2
tubulin-GAL4/TM3, Sb	Cerk	101550/KK	3	33	1.5	2
tubulin-GAL4/TM3, Sb	Cerk	101550/KK	3	34	1.5	2
tubulin-GAL4/TM3, Sb	Cerk	101550/KK	3	35	1.5	2
tubulin-GAL4/TM3, Sb	Cerk	101550/KK	3	36	1.5	2
tubulin-GAL4/TM3, Sb	Cerk	101550/KK	3	37	1.5	2
tubulin-GAL4/TM3, Sb	Cerk	101550/KK	3	38	1.5	2
tubulin-GAL4/TM3, Sb	Cerk	101550/KK	3	39	1	2
tubulin-GAL4/TM3, Sb	Cerk	101550/KK	3	40	1.5	2
tubulin-GAL4/TM3, Sb	Cerk	101550/KK	3	41	1.5	2
tubulin-GAL4/TM3, Sb	Cerk	101550/KK	3	42	1.5	2
tubulin-GAL4/TM3, Sb	Cerk	101550/KK	3	43	1.5	2
tubulin-GAL4/TM3, Sb	Cerk	101550/KK	3	44	1.5	2
tubulin-GAL4/TM3, Sb	Cerk	101550/KK	3	45	1.5	2
tubulin-GAL4/TM3, Sb	Cerk	101550/KK	3	46	1.5	2
tubulin-GAL4/TM3, Sb	Cerk	101550/KK	3	47	1.5	2
tubulin-GAL4/TM3, Sb	Cerk	101550/KK	3	48	1.5	2
tubulin-GAL4/TM3, Sb	Cerk	101550/KK	3	49	1.5	2
tubulin-GAL4/TM3, Sb	Cerk	101550/KK	3	50	1.5	2
tubulin-GAL4/TM3, Sb	TwdlC	101860/KK	1	1	1.5	2
tubulin-GAL4/TM3, Sb	TwdlC	101860/KK	1	2	1.5	2
tubulin-GAL4/TM3, Sb	TwdlC	101860/KK	1	3	1.5	2
tubulin-GAL4/TM3, Sb	TwdlC	101860/KK	1	4	1.5	2
tubulin-GAL4/TM3, Sb	TwdlC	101860/KK	1	5	1.5	2
tubulin-GAL4/TM3, Sb	TwdlC	101860/KK	1	6	1.5	2
tubulin-GAL4/TM3, Sb	TwdlC	101860/KK	1	7	1.5	2
tubulin-GAL4/TM3, Sb	TwdlC	101860/KK	1	8	1.5	2
tubulin-GAL4/TM3, Sb	TwdlC	101860/KK	1	9	1.5	2
tubulin-GAL4/TM3, Sb	TwdlC	101860/KK	1	10	1.5	2
tubulin-GAL4/TM3, Sb	TwdlC	101860/KK	1	11	1.5	2
tubulin-GAL4/TM3, Sb	TwdlC	101860/KK	1	12	1.5	2
tubulin-GAL4/TM3, Sb	TwdlC	101860/KK	1	13	1.5	2
tubulin-GAL4/TM3, Sb	TwdlC	101860/KK	1	14	1.5	2
tubulin-GAL4/TM3, Sb	TwdlC	101860/KK	1	15	1.5	2
tubulin-GAL4/TM3, Sb	TwdlC	101860/KK	1	16	1.5	2
tubulin-GAL4/TM3, Sb	TwdlC	101860/KK	1	17	1.5	2
tubulin-GAL4/TM3, Sb	TwdlC	101860/KK	1	18	1.5	2
tubulin-GAL4/TM3, Sb	TwdlC	101860/KK	1	19	1.5	2
tubulin-GAL4/TM3, Sb	TwdlC	101860/KK	1	20	1.5	2
tubulin-GAL4/TM3, Sb	TwdlC	101860/KK	1	21	1.5	2
tubulin-GAL4/TM3, Sb	TwdlC	101860/KK	1	22	1.5	2
tubulin-GAL4/TM3, Sb	TwdlC	101860/KK	1	23	1.5	2
tubulin-GAL4/TM3, Sb	TwdlC	101860/KK	1	24	1.5	2
tubulin-GAL4/TM3, Sb	TwdlC	101860/KK	1	25	1.5	2
tubulin-GAL4/TM3, Sb	TwdlC	101860/KK	1	26	1.5	2
tubulin-GAL4/TM3, Sb	TwdlC	101860/KK	1	27	1.5	2
tubulin-GAL4/TM3, Sb	TwdlC	101860/KK	1	28	1.5	2
tubulin-GAL4/TM3, Sb	TwdlC	101860/KK	1	29	1.5	2
tubulin-GAL4/TM3, Sb	TwdlC	101860/KK	1	30	1.5	2
tubulin-GAL4/TM3, Sb	TwdlC	101860/KK	1	31	1.5	2
tubulin-GAL4/TM3, Sb	TwdlC	101860/KK	1	32	1.5	2
tubulin-GAL4/TM3, Sb	TwdlC	101860/KK	1	33	1.5	2
tubulin-GAL4/TM3, Sb	TwdlC	101860/KK	1	34	1.5	2
tubulin-GAL4/TM3, Sb	TwdlC	101860/KK	1	35	1.5	2
tubulin-GAL4/TM3, Sb	TwdlC	101860/KK	1	36	1.5	2
tubulin-GAL4/TM3, Sb	TwdlC	101860/KK	1	37	1.5	2
tubulin-GAL4/TM3, Sb	TwdlC	101860/KK	1	38	1.5	2
tubulin-GAL4/TM3, Sb	TwdlC	101860/KK	1	39	1.5	2
tubulin-GAL4/TM3, Sb	TwdlC	101860/KK	1	40	1.5	2
tubulin-GAL4/TM3, Sb	TwdlC	101860/KK	1	41	1.5	2
tubulin-GAL4/TM3, Sb	TwdlC	101860/KK	1	42	1.5	2
tubulin-GAL4/TM3, Sb	TwdlC	101860/KK	1	43	1.5	2
tubulin-GAL4/TM3, Sb	TwdlC	101860/KK	1	44	1.5	2
tubulin-GAL4/TM3, Sb	TwdlC	101860/KK	1	45	1.5	2
tubulin-GAL4/TM3, Sb	TwdlC	101860/KK	1	46	1.5	2
tubulin-GAL4/TM3, Sb	TwdlC	101860/KK	1	47	1.5	2
tubulin-GAL4/TM3, Sb	TwdlC	101860/KK	1	48	1.5	2
tubulin-GAL4/TM3, Sb	TwdlC	101860/KK	1	49	1.5	2
tubulin-GAL4/TM3, Sb	TwdlC	101860/KK	1	50	1.5	2
tubulin-GAL4/TM3, Sb	TwdlC	101860/KK	2	1	1.5	2
tubulin-GAL4/TM3, Sb	TwdlC	101860/KK	2	2	1.5	2
tubulin-GAL4/TM3, Sb	TwdlC	101860/KK	2	3	1.5	2
tubulin-GAL4/TM3, Sb	TwdlC	101860/KK	2	4	1.5	2
tubulin-GAL4/TM3, Sb	TwdlC	101860/KK	2	5	1.5	2
tubulin-GAL4/TM3, Sb	TwdlC	101860/KK	2	6	1.5	2
tubulin-GAL4/TM3, Sb	TwdlC	101860/KK	2	7	1.5	2
tubulin-GAL4/TM3, Sb	TwdlC	101860/KK	2	8	1.5	2
tubulin-GAL4/TM3, Sb	TwdlC	101860/KK	2	9	1.5	2
tubulin-GAL4/TM3, Sb	TwdlC	101860/KK	2	10	1.5	2
tubulin-GAL4/TM3, Sb	TwdlC	101860/KK	2	11	1.5	2
tubulin-GAL4/TM3, Sb	TwdlC	101860/KK	2	12	1.5	2
tubulin-GAL4/TM3, Sb	TwdlC	101860/KK	2	13	1.5	2
tubulin-GAL4/TM3, Sb	TwdlC	101860/KK	2	14	1.5	2
tubulin-GAL4/TM3, Sb	TwdlC	101860/KK	2	15	1.5	2
tubulin-GAL4/TM3, Sb	TwdlC	101860/KK	2	16	1.5	2
tubulin-GAL4/TM3, Sb	TwdlC	101860/KK	2	17	1.5	2
tubulin-GAL4/TM3, Sb	TwdlC	101860/KK	2	18	1.5	2
tubulin-GAL4/TM3, Sb	TwdlC	101860/KK	2	19	1.5	2
tubulin-GAL4/TM3, Sb	TwdlC	101860/KK	2	20	1.5	2
tubulin-GAL4/TM3, Sb	TwdlC	101860/KK	2	21	1.5	2
tubulin-GAL4/TM3, Sb	TwdlC	101860/KK	2	22	1.5	2
tubulin-GAL4/TM3, Sb	TwdlC	101860/KK	2	23	1.5	2
tubulin-GAL4/TM3, Sb	TwdlC	101860/KK	2	24	1.5	2
tubulin-GAL4/TM3, Sb	TwdlC	101860/KK	2	25	1.5	2
tubulin-GAL4/TM3, Sb	TwdlC	101860/KK	2	26	1.5	2
tubulin-GAL4/TM3, Sb	TwdlC	101860/KK	2	27	1.5	2
tubulin-GAL4/TM3, Sb	TwdlC	101860/KK	2	28	1.5	2
tubulin-GAL4/TM3, Sb	TwdlC	101860/KK	2	29	1.5	2
tubulin-GAL4/TM3, Sb	TwdlC	101860/KK	2	30	1.5	2
tubulin-GAL4/TM3, Sb	TwdlC	101860/KK	2	31	1.5	2
tubulin-GAL4/TM3, Sb	TwdlC	101860/KK	2	32	1.5	2
tubulin-GAL4/TM3, Sb	TwdlC	101860/KK	2	33	1.5	2
tubulin-GAL4/TM3, Sb	TwdlC	101860/KK	2	34	1.5	2
tubulin-GAL4/TM3, Sb	TwdlC	101860/KK	2	35	1.5	2
tubulin-GAL4/TM3, Sb	TwdlC	101860/KK	2	36	1.5	2
tubulin-GAL4/TM3, Sb	TwdlC	101860/KK	2	37	1.5	2
tubulin-GAL4/TM3, Sb	TwdlC	101860/KK	2	38	1.5	2
tubulin-GAL4/TM3, Sb	TwdlC	101860/KK	2	39	1.5	2
tubulin-GAL4/TM3, Sb	TwdlC	101860/KK	2	40	1.5	2
tubulin-GAL4/TM3, Sb	TwdlC	101860/KK	2	41	1.5	2
tubulin-GAL4/TM3, Sb	TwdlC	101860/KK	2	42	1.5	2
tubulin-GAL4/TM3, Sb	TwdlC	101860/KK	2	43	1.5	2
tubulin-GAL4/TM3, Sb	TwdlC	101860/KK	2	44	1.5	2
tubulin-GAL4/TM3, Sb	TwdlC	101860/KK	2	45	1.5	2
tubulin-GAL4/TM3, Sb	TwdlC	101860/KK	2	46	1.5	2
tubulin-GAL4/TM3, Sb	TwdlC	101860/KK	2	47	1.5	2
tubulin-GAL4/TM3, Sb	TwdlC	101860/KK	2	48	1.5	2
tubulin-GAL4/TM3, Sb	TwdlC	101860/KK	2	49	1.5	2
tubulin-GAL4/TM3, Sb	TwdlC	101860/KK	2	50	1.5	2
tubulin-GAL4/TM3, Sb	TwdlC	101860/KK	3	1	1.5	2
tubulin-GAL4/TM3, Sb	TwdlC	101860/KK	3	2	1.5	2
tubulin-GAL4/TM3, Sb	TwdlC	101860/KK	3	3	1.5	2
tubulin-GAL4/TM3, Sb	TwdlC	101860/KK	3	4	1	2
tubulin-GAL4/TM3, Sb	TwdlC	101860/KK	3	5	1	2
tubulin-GAL4/TM3, Sb	TwdlC	101860/KK	3	6	1.5	2
tubulin-GAL4/TM3, Sb	TwdlC	101860/KK	3	7	1	2
tubulin-GAL4/TM3, Sb	TwdlC	101860/KK	3	8	1	2
tubulin-GAL4/TM3, Sb	TwdlC	101860/KK	3	9	1.5	2
tubulin-GAL4/TM3, Sb	TwdlC	101860/KK	3	10	1.5	2
tubulin-GAL4/TM3, Sb	TwdlC	101860/KK	3	11	1.5	2
tubulin-GAL4/TM3, Sb	TwdlC	101860/KK	3	12	1.5	2
tubulin-GAL4/TM3, Sb	TwdlC	101860/KK	3	13	1.5	2
tubulin-GAL4/TM3, Sb	TwdlC	101860/KK	3	14	1	2
tubulin-GAL4/TM3, Sb	TwdlC	101860/KK	3	15	1	2
tubulin-GAL4/TM3, Sb	TwdlC	101860/KK	3	16	1.5	2
tubulin-GAL4/TM3, Sb	TwdlC	101860/KK	3	17	1.5	2
tubulin-GAL4/TM3, Sb	TwdlC	101860/KK	3	18	1.5	2
tubulin-GAL4/TM3, Sb	TwdlC	101860/KK	3	19	1.5	2
tubulin-GAL4/TM3, Sb	TwdlC	101860/KK	3	20	1.5	2
tubulin-GAL4/TM3, Sb	TwdlC	101860/KK	3	21	1.5	2
tubulin-GAL4/TM3, Sb	TwdlC	101860/KK	3	22	1.5	2
tubulin-GAL4/TM3, Sb	TwdlC	101860/KK	3	23	1.5	2
tubulin-GAL4/TM3, Sb	TwdlC	101860/KK	3	24	1.5	2
tubulin-GAL4/TM3, Sb	TwdlC	101860/KK	3	25	1	2
tubulin-GAL4/TM3, Sb	TwdlC	101860/KK	3	26	1	2
tubulin-GAL4/TM3, Sb	TwdlC	101860/KK	3	27	1.5	2
tubulin-GAL4/TM3, Sb	TwdlC	101860/KK	3	28	1.5	2
tubulin-GAL4/TM3, Sb	TwdlC	101860/KK	3	29	1.5	2
tubulin-GAL4/TM3, Sb	TwdlC	101860/KK	3	30	1.5	2
tubulin-GAL4/TM3, Sb	TwdlC	101860/KK	3	31	1.5	2
tubulin-GAL4/TM3, Sb	TwdlC	101860/KK	3	32	1	2
tubulin-GAL4/TM3, Sb	TwdlC	101860/KK	3	33	1.5	2
tubulin-GAL4/TM3, Sb	TwdlC	101860/KK	3	34	1.5	2
tubulin-GAL4/TM3, Sb	TwdlC	101860/KK	3	35	1	2
tubulin-GAL4/TM3, Sb	TwdlC	101860/KK	3	36	1.5	2
tubulin-GAL4/TM3, Sb	TwdlC	101860/KK	3	37	1.5	2
tubulin-GAL4/TM3, Sb	TwdlC	101860/KK	3	38	1.5	2
tubulin-GAL4/TM3, Sb	TwdlC	101860/KK	3	39	1.5	2
tubulin-GAL4/TM3, Sb	TwdlC	101860/KK	3	40	1.5	2
tubulin-GAL4/TM3, Sb	TwdlC	101860/KK	3	41	1.5	2
tubulin-GAL4/TM3, Sb	TwdlC	101860/KK	3	42	1.5	2
tubulin-GAL4/TM3, Sb	TwdlC	101860/KK	3	43	1.5	2
tubulin-GAL4/TM3, Sb	TwdlC	101860/KK	3	44	1.5	2
tubulin-GAL4/TM3, Sb	TwdlC	101860/KK	3	45	1.5	2
tubulin-GAL4/TM3, Sb	TwdlC	101860/KK	3	46	1.5	2
tubulin-GAL4/TM3, Sb	TwdlC	101860/KK	3	47	1.5	2
tubulin-GAL4/TM3, Sb	TwdlC	101860/KK	3	48	1.5	2
tubulin-GAL4/TM3, Sb	TwdlC	101860/KK	3	49	1	2
tubulin-GAL4/TM3, Sb	TwdlC	101860/KK	3	50	1.5	2
tubulin-GAL4/TM3, Sb	CG10625	102369/KK	1	1	1.5	2
tubulin-GAL4/TM3, Sb	CG10625	102369/KK	1	2	1.5	1.5
tubulin-GAL4/TM3, Sb	CG10625	102369/KK	1	3	1.5	2
tubulin-GAL4/TM3, Sb	CG10625	102369/KK	1	4	1.5	2.5
tubulin-GAL4/TM3, Sb	CG10625	102369/KK	1	5	1	1.5
tubulin-GAL4/TM3, Sb	CG10625	102369/KK	1	6	1.5	2
tubulin-GAL4/TM3, Sb	CG10625	102369/KK	1	7	1.5	2
tubulin-GAL4/TM3, Sb	CG10625	102369/KK	1	8	1.5	2
tubulin-GAL4/TM3, Sb	CG10625	102369/KK	1	9	1	1.5
tubulin-GAL4/TM3, Sb	CG10625	102369/KK	1	10	0	0
tubulin-GAL4/TM3, Sb	CG10625	102369/KK	1	11	1.5	2
tubulin-GAL4/TM3, Sb	CG10625	102369/KK	1	12	1	2
tubulin-GAL4/TM3, Sb	CG10625	102369/KK	1	13	1	1.5
tubulin-GAL4/TM3, Sb	CG10625	102369/KK	1	14	1.5	2
tubulin-GAL4/TM3, Sb	CG10625	102369/KK	1	15	1	2
tubulin-GAL4/TM3, Sb	CG10625	102369/KK	1	16	1	2
tubulin-GAL4/TM3, Sb	CG10625	102369/KK	1	17	1.5	2
tubulin-GAL4/TM3, Sb	CG10625	102369/KK	1	18	1.5	2
tubulin-GAL4/TM3, Sb	CG10625	102369/KK	1	19	1.5	2
tubulin-GAL4/TM3, Sb	CG10625	102369/KK	1	20	1	2
tubulin-GAL4/TM3, Sb	CG10625	102369/KK	1	21	1	1.5
tubulin-GAL4/TM3, Sb	CG10625	102369/KK	1	22	1.5	2
tubulin-GAL4/TM3, Sb	CG10625	102369/KK	1	23	1.5	2
tubulin-GAL4/TM3, Sb	CG10625	102369/KK	1	24	1.5	2
tubulin-GAL4/TM3, Sb	CG10625	102369/KK	1	25	1.5	2
tubulin-GAL4/TM3, Sb	CG10625	102369/KK	1	26	1.5	2
tubulin-GAL4/TM3, Sb	CG10625	102369/KK	1	27	1.5	2
tubulin-GAL4/TM3, Sb	CG10625	102369/KK	1	28	1.5	2
tubulin-GAL4/TM3, Sb	CG10625	102369/KK	1	29	1.5	2
tubulin-GAL4/TM3, Sb	CG10625	102369/KK	1	30	1.5	2
tubulin-GAL4/TM3, Sb	CG10625	102369/KK	1	31	1.5	2
tubulin-GAL4/TM3, Sb	CG10625	102369/KK	1	32	1	2
tubulin-GAL4/TM3, Sb	CG10625	102369/KK	1	33	1	2
tubulin-GAL4/TM3, Sb	CG10625	102369/KK	1	34	1	2
tubulin-GAL4/TM3, Sb	CG10625	102369/KK	1	35	1.5	2.5
tubulin-GAL4/TM3, Sb	CG10625	102369/KK	1	36	1.5	2
tubulin-GAL4/TM3, Sb	CG10625	102369/KK	1	37	1	2
tubulin-GAL4/TM3, Sb	CG10625	102369/KK	1	38	1.5	2
tubulin-GAL4/TM3, Sb	CG10625	102369/KK	1	39	1	2
tubulin-GAL4/TM3, Sb	CG10625	102369/KK	1	40	1	2
tubulin-GAL4/TM3, Sb	CG10625	102369/KK	1	41	1	2
tubulin-GAL4/TM3, Sb	CG10625	102369/KK	1	42	1.5	2
tubulin-GAL4/TM3, Sb	CG10625	102369/KK	1	43	1	2
tubulin-GAL4/TM3, Sb	CG10625	102369/KK	1	44	1	1.5
tubulin-GAL4/TM3, Sb	CG10625	102369/KK	1	45	1.5	2
tubulin-GAL4/TM3, Sb	CG10625	102369/KK	1	46	1	2
tubulin-GAL4/TM3, Sb	CG10625	102369/KK	1	47	1	2
tubulin-GAL4/TM3, Sb	CG10625	102369/KK	1	48	1	2
tubulin-GAL4/TM3, Sb	CG10625	102369/KK	1	49	1	2
tubulin-GAL4/TM3, Sb	CG10625	102369/KK	1	50	1.5	2
tubulin-GAL4/TM3, Sb	CG10625	102369/KK	2	1	1.5	2
tubulin-GAL4/TM3, Sb	CG10625	102369/KK	2	2	1.5	2
tubulin-GAL4/TM3, Sb	CG10625	102369/KK	2	3	1	2
tubulin-GAL4/TM3, Sb	CG10625	102369/KK	2	4	1.5	2
tubulin-GAL4/TM3, Sb	CG10625	102369/KK	2	5	1	2
tubulin-GAL4/TM3, Sb	CG10625	102369/KK	2	6	1.5	2
tubulin-GAL4/TM3, Sb	CG10625	102369/KK	2	7	1.5	2
tubulin-GAL4/TM3, Sb	CG10625	102369/KK	2	8	1.5	2
tubulin-GAL4/TM3, Sb	CG10625	102369/KK	2	9	1.5	2.5
tubulin-GAL4/TM3, Sb	CG10625	102369/KK	2	10	1	2
tubulin-GAL4/TM3, Sb	CG10625	102369/KK	2	11	1.5	2
tubulin-GAL4/TM3, Sb	CG10625	102369/KK	2	12	1.5	2.5
tubulin-GAL4/TM3, Sb	CG10625	102369/KK	2	13	1.5	2
tubulin-GAL4/TM3, Sb	CG10625	102369/KK	2	14	1	2
tubulin-GAL4/TM3, Sb	CG10625	102369/KK	2	15	1.5	2
tubulin-GAL4/TM3, Sb	CG10625	102369/KK	2	16	1	2
tubulin-GAL4/TM3, Sb	CG10625	102369/KK	2	17	1	2
tubulin-GAL4/TM3, Sb	CG10625	102369/KK	2	18	1	2
tubulin-GAL4/TM3, Sb	CG10625	102369/KK	2	19	1.5	2
tubulin-GAL4/TM3, Sb	CG10625	102369/KK	2	20	1	2
tubulin-GAL4/TM3, Sb	CG10625	102369/KK	2	21	1	2.5
tubulin-GAL4/TM3, Sb	CG10625	102369/KK	2	22	1	2
tubulin-GAL4/TM3, Sb	CG10625	102369/KK	2	23	1	2
tubulin-GAL4/TM3, Sb	CG10625	102369/KK	2	24	1.5	2
tubulin-GAL4/TM3, Sb	CG10625	102369/KK	2	25	1	2
tubulin-GAL4/TM3, Sb	CG10625	102369/KK	2	26	1.5	2
tubulin-GAL4/TM3, Sb	CG10625	102369/KK	2	27	1.5	2
tubulin-GAL4/TM3, Sb	CG10625	102369/KK	2	28	1	2
tubulin-GAL4/TM3, Sb	CG10625	102369/KK	2	29	1.5	2
tubulin-GAL4/TM3, Sb	CG10625	102369/KK	2	30	1	2
tubulin-GAL4/TM3, Sb	CG10625	102369/KK	2	31	1	2
tubulin-GAL4/TM3, Sb	CG10625	102369/KK	2	32	1.5	2
tubulin-GAL4/TM3, Sb	CG10625	102369/KK	2	33	1	2
tubulin-GAL4/TM3, Sb	CG10625	102369/KK	2	34	1	2
tubulin-GAL4/TM3, Sb	CG10625	102369/KK	2	35	1	2
tubulin-GAL4/TM3, Sb	CG10625	102369/KK	2	36	1.5	2
tubulin-GAL4/TM3, Sb	CG10625	102369/KK	2	37	0.5	1.5
tubulin-GAL4/TM3, Sb	CG10625	102369/KK	2	38	1.5	2
tubulin-GAL4/TM3, Sb	CG10625	102369/KK	2	39	1	2
tubulin-GAL4/TM3, Sb	CG10625	102369/KK	2	40	1.5	2
tubulin-GAL4/TM3, Sb	CG10625	102369/KK	2	41	1	2
tubulin-GAL4/TM3, Sb	CG10625	102369/KK	2	42	1	2
tubulin-GAL4/TM3, Sb	CG10625	102369/KK	2	43	1	2
tubulin-GAL4/TM3, Sb	CG10625	102369/KK	2	44	1.5	2
tubulin-GAL4/TM3, Sb	CG10625	102369/KK	2	45	1.5	2
tubulin-GAL4/TM3, Sb	CG10625	102369/KK	2	46	1	2
tubulin-GAL4/TM3, Sb	CG10625	102369/KK	2	47	1	2
tubulin-GAL4/TM3, Sb	CG10625	102369/KK	2	48	1.5	2
tubulin-GAL4/TM3, Sb	CG10625	102369/KK	2	49	1	2
tubulin-GAL4/TM3, Sb	CG10625	102369/KK	2	50	1	2
tubulin-GAL4/TM3, Sb	CG10625	102369/KK	3	1	1	2
tubulin-GAL4/TM3, Sb	CG10625	102369/KK	3	2	1	2
tubulin-GAL4/TM3, Sb	CG10625	102369/KK	3	3	1.5	2
tubulin-GAL4/TM3, Sb	CG10625	102369/KK	3	4	1.5	2
tubulin-GAL4/TM3, Sb	CG10625	102369/KK	3	5	1.5	2.5
tubulin-GAL4/TM3, Sb	CG10625	102369/KK	3	6	1	2
tubulin-GAL4/TM3, Sb	CG10625	102369/KK	3	7	1	2
tubulin-GAL4/TM3, Sb	CG10625	102369/KK	3	8	1	2
tubulin-GAL4/TM3, Sb	CG10625	102369/KK	3	9	1	2
tubulin-GAL4/TM3, Sb	CG10625	102369/KK	3	10	1	2
tubulin-GAL4/TM3, Sb	CG10625	102369/KK	3	11	1	2
tubulin-GAL4/TM3, Sb	CG10625	102369/KK	3	12	1	2
tubulin-GAL4/TM3, Sb	CG10625	102369/KK	3	13	1	2
tubulin-GAL4/TM3, Sb	CG10625	102369/KK	3	14	1.5	2
tubulin-GAL4/TM3, Sb	CG10625	102369/KK	3	15	1	1.5
tubulin-GAL4/TM3, Sb	CG10625	102369/KK	3	16	1	2
tubulin-GAL4/TM3, Sb	CG10625	102369/KK	3	17	1.5	2
tubulin-GAL4/TM3, Sb	CG10625	102369/KK	3	18	1.5	2
tubulin-GAL4/TM3, Sb	CG10625	102369/KK	3	19	1	1
tubulin-GAL4/TM3, Sb	CG10625	102369/KK	3	20	1	1
tubulin-GAL4/TM3, Sb	CG10625	102369/KK	3	21	1	2
tubulin-GAL4/TM3, Sb	CG10625	102369/KK	3	22	1	2
tubulin-GAL4/TM3, Sb	CG10625	102369/KK	3	23	1	2
tubulin-GAL4/TM3, Sb	CG10625	102369/KK	3	24	1	2
tubulin-GAL4/TM3, Sb	CG10625	102369/KK	3	25	1	2
tubulin-GAL4/TM3, Sb	CG10625	102369/KK	3	26	1.5	2
tubulin-GAL4/TM3, Sb	CG10625	102369/KK	3	27	1	2
tubulin-GAL4/TM3, Sb	CG10625	102369/KK	3	28	1	2
tubulin-GAL4/TM3, Sb	CG10625	102369/KK	3	29	1.5	2
tubulin-GAL4/TM3, Sb	CG10625	102369/KK	3	30	1	2
tubulin-GAL4/TM3, Sb	CG10625	102369/KK	3	31	0.5	2
tubulin-GAL4/TM3, Sb	CG10625	102369/KK	3	32	1	2
tubulin-GAL4/TM3, Sb	CG10625	102369/KK	3	33	1.5	2
tubulin-GAL4/TM3, Sb	CG10625	102369/KK	3	34	1.5	2
tubulin-GAL4/TM3, Sb	CG10625	102369/KK	3	35	1	2
tubulin-GAL4/TM3, Sb	CG10625	102369/KK	3	36	1.5	2
tubulin-GAL4/TM3, Sb	CG10625	102369/KK	3	37	1	2
tubulin-GAL4/TM3, Sb	CG10625	102369/KK	3	38	1	2
tubulin-GAL4/TM3, Sb	CG10625	102369/KK	3	39	1	2
tubulin-GAL4/TM3, Sb	CG10625	102369/KK	3	40	1	2
tubulin-GAL4/TM3, Sb	CG10625	102369/KK	3	41	1	2
tubulin-GAL4/TM3, Sb	CG10625	102369/KK	3	42	1.5	2
tubulin-GAL4/TM3, Sb	CG10625	102369/KK	3	43	1	2
tubulin-GAL4/TM3, Sb	CG10625	102369/KK	3	44	1	1
tubulin-GAL4/TM3, Sb	CG10625	102369/KK	3	45	1.5	2
tubulin-GAL4/TM3, Sb	CG10625	102369/KK	3	46	1	2
tubulin-GAL4/TM3, Sb	CG10625	102369/KK	3	47	1	2
tubulin-GAL4/TM3, Sb	CG10625	102369/KK	3	48	1	2
tubulin-GAL4/TM3, Sb	CG10625	102369/KK	3	49	1.5	2
tubulin-GAL4/TM3, Sb	CG10625	102369/KK	3	50	1.5	2
tubulin-GAL4/TM3, Sb	CG1340	102825/KK	1	1	1.5	2
tubulin-GAL4/TM3, Sb	CG1340	102825/KK	1	2	1.5	2
tubulin-GAL4/TM3, Sb	CG1340	102825/KK	1	3	1.5	2
tubulin-GAL4/TM3, Sb	CG1340	102825/KK	1	4	1.5	2
tubulin-GAL4/TM3, Sb	CG1340	102825/KK	1	5	1.5	2
tubulin-GAL4/TM3, Sb	CG1340	102825/KK	1	6	1.5	2
tubulin-GAL4/TM3, Sb	CG1340	102825/KK	1	7	1.5	2.5
tubulin-GAL4/TM3, Sb	CG1340	102825/KK	1	8	1.5	2
tubulin-GAL4/TM3, Sb	CG1340	102825/KK	1	9	1.5	2
tubulin-GAL4/TM3, Sb	CG1340	102825/KK	1	10	1.5	2
tubulin-GAL4/TM3, Sb	CG1340	102825/KK	1	11	1.5	2.5
tubulin-GAL4/TM3, Sb	CG1340	102825/KK	1	12	1.5	2
tubulin-GAL4/TM3, Sb	CG1340	102825/KK	1	13	1.5	2
tubulin-GAL4/TM3, Sb	CG1340	102825/KK	1	14	1.5	2
tubulin-GAL4/TM3, Sb	CG1340	102825/KK	1	15	1.5	2
tubulin-GAL4/TM3, Sb	CG1340	102825/KK	1	16	1.5	2
tubulin-GAL4/TM3, Sb	CG1340	102825/KK	1	17	1.5	2
tubulin-GAL4/TM3, Sb	CG1340	102825/KK	1	18	1.5	2
tubulin-GAL4/TM3, Sb	CG1340	102825/KK	1	19	1.5	2
tubulin-GAL4/TM3, Sb	CG1340	102825/KK	1	20	1.5	2
tubulin-GAL4/TM3, Sb	CG1340	102825/KK	1	21	1.5	2
tubulin-GAL4/TM3, Sb	CG1340	102825/KK	1	22	1.5	2
tubulin-GAL4/TM3, Sb	CG1340	102825/KK	1	23	1.5	2
tubulin-GAL4/TM3, Sb	CG1340	102825/KK	1	24	1.5	2
tubulin-GAL4/TM3, Sb	CG1340	102825/KK	1	25	1.5	2
tubulin-GAL4/TM3, Sb	CG1340	102825/KK	1	26	1.5	2
tubulin-GAL4/TM3, Sb	CG1340	102825/KK	1	27	1.5	2
tubulin-GAL4/TM3, Sb	CG1340	102825/KK	1	28	1.5	2
tubulin-GAL4/TM3, Sb	CG1340	102825/KK	1	29	1.5	2
tubulin-GAL4/TM3, Sb	CG1340	102825/KK	1	30	1.5	2
tubulin-GAL4/TM3, Sb	CG1340	102825/KK	1	31	1.5	2
tubulin-GAL4/TM3, Sb	CG1340	102825/KK	1	32	1.5	2
tubulin-GAL4/TM3, Sb	CG1340	102825/KK	1	33	1.5	2
tubulin-GAL4/TM3, Sb	CG1340	102825/KK	1	34	1.5	2
tubulin-GAL4/TM3, Sb	CG1340	102825/KK	1	35	1.5	2
tubulin-GAL4/TM3, Sb	CG1340	102825/KK	1	36	1.5	2.5
tubulin-GAL4/TM3, Sb	CG1340	102825/KK	1	37	1.5	2
tubulin-GAL4/TM3, Sb	CG1340	102825/KK	1	38	1.5	2
tubulin-GAL4/TM3, Sb	CG1340	102825/KK	1	39	1.5	2
tubulin-GAL4/TM3, Sb	CG1340	102825/KK	1	40	1.5	2
tubulin-GAL4/TM3, Sb	CG1340	102825/KK	1	41	1.5	2
tubulin-GAL4/TM3, Sb	CG1340	102825/KK	1	42	1.5	2
tubulin-GAL4/TM3, Sb	CG1340	102825/KK	1	43	1.5	2
tubulin-GAL4/TM3, Sb	CG1340	102825/KK	1	44	1.5	2.5
tubulin-GAL4/TM3, Sb	CG1340	102825/KK	1	45	1.5	2
tubulin-GAL4/TM3, Sb	CG1340	102825/KK	1	46	1.5	2
tubulin-GAL4/TM3, Sb	CG1340	102825/KK	1	47	1.5	2.5
tubulin-GAL4/TM3, Sb	CG1340	102825/KK	1	48	1.5	2
tubulin-GAL4/TM3, Sb	CG1340	102825/KK	1	49	1.5	2
tubulin-GAL4/TM3, Sb	CG1340	102825/KK	1	50	1.5	2
tubulin-GAL4/TM3, Sb	CG1340	102825/KK	2	1	1.5	2
tubulin-GAL4/TM3, Sb	CG1340	102825/KK	2	2	1.5	2
tubulin-GAL4/TM3, Sb	CG1340	102825/KK	2	3	1.5	2
tubulin-GAL4/TM3, Sb	CG1340	102825/KK	2	4	1.5	2
tubulin-GAL4/TM3, Sb	CG1340	102825/KK	2	5	1.5	2.5
tubulin-GAL4/TM3, Sb	CG1340	102825/KK	2	6	1.5	2
tubulin-GAL4/TM3, Sb	CG1340	102825/KK	2	7	1.5	2
tubulin-GAL4/TM3, Sb	CG1340	102825/KK	2	8	1.5	2
tubulin-GAL4/TM3, Sb	CG1340	102825/KK	2	9	1.5	2
tubulin-GAL4/TM3, Sb	CG1340	102825/KK	2	10	1.5	2
tubulin-GAL4/TM3, Sb	CG1340	102825/KK	2	11	1.5	2
tubulin-GAL4/TM3, Sb	CG1340	102825/KK	2	12	1.5	2
tubulin-GAL4/TM3, Sb	CG1340	102825/KK	2	13	1.5	2
tubulin-GAL4/TM3, Sb	CG1340	102825/KK	2	14	1.5	2
tubulin-GAL4/TM3, Sb	CG1340	102825/KK	2	15	1.5	2
tubulin-GAL4/TM3, Sb	CG1340	102825/KK	2	16	1.5	2
tubulin-GAL4/TM3, Sb	CG1340	102825/KK	2	17	1.5	2
tubulin-GAL4/TM3, Sb	CG1340	102825/KK	2	18	1.5	2
tubulin-GAL4/TM3, Sb	CG1340	102825/KK	2	19	1.5	2
tubulin-GAL4/TM3, Sb	CG1340	102825/KK	2	20	1.5	2
tubulin-GAL4/TM3, Sb	CG1340	102825/KK	2	21	1.5	2
tubulin-GAL4/TM3, Sb	CG1340	102825/KK	2	22	1.5	2
tubulin-GAL4/TM3, Sb	CG1340	102825/KK	2	23	1.5	2
tubulin-GAL4/TM3, Sb	CG1340	102825/KK	2	24	1.5	2
tubulin-GAL4/TM3, Sb	CG1340	102825/KK	2	25	1.5	2
tubulin-GAL4/TM3, Sb	CG1340	102825/KK	2	26	1.5	2
tubulin-GAL4/TM3, Sb	CG1340	102825/KK	2	27	1.5	2
tubulin-GAL4/TM3, Sb	CG1340	102825/KK	2	28	1.5	2
tubulin-GAL4/TM3, Sb	CG1340	102825/KK	2	29	1.5	2
tubulin-GAL4/TM3, Sb	CG1340	102825/KK	2	30	1.5	2
tubulin-GAL4/TM3, Sb	CG1340	102825/KK	2	31	1.5	2
tubulin-GAL4/TM3, Sb	CG1340	102825/KK	2	32	1.5	2
tubulin-GAL4/TM3, Sb	CG1340	102825/KK	2	33	1.5	2
tubulin-GAL4/TM3, Sb	CG1340	102825/KK	2	34	1.5	2
tubulin-GAL4/TM3, Sb	CG1340	102825/KK	2	35	1.5	2
tubulin-GAL4/TM3, Sb	CG1340	102825/KK	2	36	1.5	2
tubulin-GAL4/TM3, Sb	CG1340	102825/KK	2	37	1.5	2
tubulin-GAL4/TM3, Sb	CG1340	102825/KK	2	38	1.5	2
tubulin-GAL4/TM3, Sb	CG1340	102825/KK	2	39	1.5	2
tubulin-GAL4/TM3, Sb	CG1340	102825/KK	2	40	1.5	2
tubulin-GAL4/TM3, Sb	CG1340	102825/KK	2	41	1.5	2
tubulin-GAL4/TM3, Sb	CG1340	102825/KK	2	42	1.5	2
tubulin-GAL4/TM3, Sb	CG1340	102825/KK	2	43	1.5	2
tubulin-GAL4/TM3, Sb	CG1340	102825/KK	2	44	1.5	2
tubulin-GAL4/TM3, Sb	CG1340	102825/KK	2	45	1.5	2
tubulin-GAL4/TM3, Sb	CG1340	102825/KK	2	46	1.5	2
tubulin-GAL4/TM3, Sb	CG1340	102825/KK	2	47	1.5	2
tubulin-GAL4/TM3, Sb	CG1340	102825/KK	2	48	1.5	2
tubulin-GAL4/TM3, Sb	CG1340	102825/KK	2	49	1.5	2
tubulin-GAL4/TM3, Sb	CG1340	102825/KK	2	50	1.5	2
tubulin-GAL4/TM3, Sb	CG1340	102825/KK	3	1	1.5	2
tubulin-GAL4/TM3, Sb	CG1340	102825/KK	3	2	1.5	2.5
tubulin-GAL4/TM3, Sb	CG1340	102825/KK	3	3	1.5	2
tubulin-GAL4/TM3, Sb	CG1340	102825/KK	3	4	1.5	2
tubulin-GAL4/TM3, Sb	CG1340	102825/KK	3	5	1.5	2.5
tubulin-GAL4/TM3, Sb	CG1340	102825/KK	3	6	1.5	2
tubulin-GAL4/TM3, Sb	CG1340	102825/KK	3	7	1.5	2
tubulin-GAL4/TM3, Sb	CG1340	102825/KK	3	8	1.5	2
tubulin-GAL4/TM3, Sb	CG1340	102825/KK	3	9	1.5	2
tubulin-GAL4/TM3, Sb	CG1340	102825/KK	3	10	1.5	2
tubulin-GAL4/TM3, Sb	CG1340	102825/KK	3	11	1.5	2
tubulin-GAL4/TM3, Sb	CG1340	102825/KK	3	12	1.5	2
tubulin-GAL4/TM3, Sb	CG1340	102825/KK	3	13	1.5	2
tubulin-GAL4/TM3, Sb	CG1340	102825/KK	3	14	1.5	2
tubulin-GAL4/TM3, Sb	CG1340	102825/KK	3	15	1.5	2
tubulin-GAL4/TM3, Sb	CG1340	102825/KK	3	16	1.5	2
tubulin-GAL4/TM3, Sb	CG1340	102825/KK	3	17	1.5	2
tubulin-GAL4/TM3, Sb	CG1340	102825/KK	3	18	1.5	2
tubulin-GAL4/TM3, Sb	CG1340	102825/KK	3	19	1.5	2
tubulin-GAL4/TM3, Sb	CG1340	102825/KK	3	20	1.5	2
tubulin-GAL4/TM3, Sb	CG1340	102825/KK	3	21	1.5	2
tubulin-GAL4/TM3, Sb	CG1340	102825/KK	3	22	1.5	2
tubulin-GAL4/TM3, Sb	CG1340	102825/KK	3	23	1.5	2
tubulin-GAL4/TM3, Sb	CG1340	102825/KK	3	24	1.5	2
tubulin-GAL4/TM3, Sb	CG1340	102825/KK	3	25	1.5	2
tubulin-GAL4/TM3, Sb	CG1340	102825/KK	3	26	1.5	2
tubulin-GAL4/TM3, Sb	CG1340	102825/KK	3	27	1.5	2
tubulin-GAL4/TM3, Sb	CG1340	102825/KK	3	28	1.5	2
tubulin-GAL4/TM3, Sb	CG1340	102825/KK	3	29	1.5	2
tubulin-GAL4/TM3, Sb	CG1340	102825/KK	3	30	1.5	2
tubulin-GAL4/TM3, Sb	CG1340	102825/KK	3	31	1.5	2
tubulin-GAL4/TM3, Sb	CG1340	102825/KK	3	32	1.5	2
tubulin-GAL4/TM3, Sb	CG1340	102825/KK	3	33	1.5	2
tubulin-GAL4/TM3, Sb	CG1340	102825/KK	3	34	1.5	2
tubulin-GAL4/TM3, Sb	CG1340	102825/KK	3	35	1.5	2
tubulin-GAL4/TM3, Sb	CG1340	102825/KK	3	36	1.5	2
tubulin-GAL4/TM3, Sb	CG1340	102825/KK	3	37	1.5	2
tubulin-GAL4/TM3, Sb	CG1340	102825/KK	3	38	1.5	2
tubulin-GAL4/TM3, Sb	CG1340	102825/KK	3	39	1.5	2
tubulin-GAL4/TM3, Sb	CG1340	102825/KK	3	40	1.5	2
tubulin-GAL4/TM3, Sb	CG1340	102825/KK	3	41	1.5	2
tubulin-GAL4/TM3, Sb	CG1340	102825/KK	3	42	1.5	2
tubulin-GAL4/TM3, Sb	CG1340	102825/KK	3	43	1.5	2.5
tubulin-GAL4/TM3, Sb	CG1340	102825/KK	3	44	1.5	2.5
tubulin-GAL4/TM3, Sb	CG1340	102825/KK	3	45	1.5	2
tubulin-GAL4/TM3, Sb	CG1340	102825/KK	3	46	1.5	2
tubulin-GAL4/TM3, Sb	CG1340	102825/KK	3	47	1.5	2
tubulin-GAL4/TM3, Sb	CG1340	102825/KK	3	48	1.5	2
tubulin-GAL4/TM3, Sb	CG1340	102825/KK	3	49	1.5	2
tubulin-GAL4/TM3, Sb	CG1340	102825/KK	3	50	1.5	2
tubulin-GAL4/TM3, Sb	btn	105140/KK	1	1	1.5	2
tubulin-GAL4/TM3, Sb	btn	105140/KK	1	2	1.5	1.5
tubulin-GAL4/TM3, Sb	btn	105140/KK	1	3	1.5	1.5
tubulin-GAL4/TM3, Sb	btn	105140/KK	1	4	1.5	2
tubulin-GAL4/TM3, Sb	btn	105140/KK	1	5	1.5	2
tubulin-GAL4/TM3, Sb	btn	105140/KK	1	6	1.5	2
tubulin-GAL4/TM3, Sb	btn	105140/KK	1	7	1.5	2
tubulin-GAL4/TM3, Sb	btn	105140/KK	1	8	1.5	2
tubulin-GAL4/TM3, Sb	btn	105140/KK	1	9	1.5	2
tubulin-GAL4/TM3, Sb	btn	105140/KK	1	10	1.5	1.5
tubulin-GAL4/TM3, Sb	btn	105140/KK	1	11	1.5	1.5
tubulin-GAL4/TM3, Sb	btn	105140/KK	1	12	1.5	2
tubulin-GAL4/TM3, Sb	btn	105140/KK	1	13	1.5	2
tubulin-GAL4/TM3, Sb	btn	105140/KK	1	14	1.5	2
tubulin-GAL4/TM3, Sb	btn	105140/KK	1	15	1.5	2
tubulin-GAL4/TM3, Sb	btn	105140/KK	1	16	1.5	2
tubulin-GAL4/TM3, Sb	btn	105140/KK	1	17	1.5	2
tubulin-GAL4/TM3, Sb	btn	105140/KK	1	18	1.5	2
tubulin-GAL4/TM3, Sb	btn	105140/KK	1	19	1.5	2
tubulin-GAL4/TM3, Sb	btn	105140/KK	1	20	1.5	2
tubulin-GAL4/TM3, Sb	btn	105140/KK	1	21	1.5	2
tubulin-GAL4/TM3, Sb	btn	105140/KK	1	22	1.5	2
tubulin-GAL4/TM3, Sb	btn	105140/KK	1	23	1.5	1.5
tubulin-GAL4/TM3, Sb	btn	105140/KK	1	24	1.5	2
tubulin-GAL4/TM3, Sb	btn	105140/KK	1	25	1.5	1.5
tubulin-GAL4/TM3, Sb	btn	105140/KK	1	26	1.5	2
tubulin-GAL4/TM3, Sb	btn	105140/KK	1	27	1.5	2
tubulin-GAL4/TM3, Sb	btn	105140/KK	1	28	1.5	2
tubulin-GAL4/TM3, Sb	btn	105140/KK	1	29	1.5	2
tubulin-GAL4/TM3, Sb	btn	105140/KK	1	30	1.5	2
tubulin-GAL4/TM3, Sb	btn	105140/KK	1	31	1.5	2
tubulin-GAL4/TM3, Sb	btn	105140/KK	1	32	1.5	2
tubulin-GAL4/TM3, Sb	btn	105140/KK	1	33	1	1.5
tubulin-GAL4/TM3, Sb	btn	105140/KK	1	34	1.5	1.5
tubulin-GAL4/TM3, Sb	btn	105140/KK	1	35	1	1.5
tubulin-GAL4/TM3, Sb	btn	105140/KK	1	36	1.5	1.5
tubulin-GAL4/TM3, Sb	btn	105140/KK	1	37	1.5	2
tubulin-GAL4/TM3, Sb	btn	105140/KK	1	38	1.5	2
tubulin-GAL4/TM3, Sb	btn	105140/KK	1	39	1.5	2
tubulin-GAL4/TM3, Sb	btn	105140/KK	1	40	1.5	2
tubulin-GAL4/TM3, Sb	btn	105140/KK	1	41	1.5	2
tubulin-GAL4/TM3, Sb	btn	105140/KK	1	42	1.5	1.5
tubulin-GAL4/TM3, Sb	btn	105140/KK	1	43	1.5	2
tubulin-GAL4/TM3, Sb	btn	105140/KK	1	44	1.5	2
tubulin-GAL4/TM3, Sb	btn	105140/KK	1	45	1.5	2
tubulin-GAL4/TM3, Sb	btn	105140/KK	1	46	1.5	2
tubulin-GAL4/TM3, Sb	btn	105140/KK	1	47	1.5	1.5
tubulin-GAL4/TM3, Sb	btn	105140/KK	1	48	1	2
tubulin-GAL4/TM3, Sb	btn	105140/KK	1	49	1.5	2
tubulin-GAL4/TM3, Sb	btn	105140/KK	1	50	1.5	2
tubulin-GAL4/TM3, Sb	btn	105140/KK	2	1	1.5	2
tubulin-GAL4/TM3, Sb	btn	105140/KK	2	2	1.5	2
tubulin-GAL4/TM3, Sb	btn	105140/KK	2	3	1.5	2
tubulin-GAL4/TM3, Sb	btn	105140/KK	2	4	1.5	1.5
tubulin-GAL4/TM3, Sb	btn	105140/KK	2	5	1.5	2
tubulin-GAL4/TM3, Sb	btn	105140/KK	2	6	1.5	2
tubulin-GAL4/TM3, Sb	btn	105140/KK	2	7	1.5	2
tubulin-GAL4/TM3, Sb	btn	105140/KK	2	8	1.5	2
tubulin-GAL4/TM3, Sb	btn	105140/KK	2	9	1	1.5
tubulin-GAL4/TM3, Sb	btn	105140/KK	2	10	1	1.5
tubulin-GAL4/TM3, Sb	btn	105140/KK	2	11	1.5	1.5
tubulin-GAL4/TM3, Sb	btn	105140/KK	2	12	1.5	2
tubulin-GAL4/TM3, Sb	btn	105140/KK	2	13	1.5	1.5
tubulin-GAL4/TM3, Sb	btn	105140/KK	2	14	1.5	2
tubulin-GAL4/TM3, Sb	btn	105140/KK	2	15	1.5	1.5
tubulin-GAL4/TM3, Sb	btn	105140/KK	2	16	1	2
tubulin-GAL4/TM3, Sb	btn	105140/KK	2	17	1	1.5
tubulin-GAL4/TM3, Sb	btn	105140/KK	2	18	1	1
tubulin-GAL4/TM3, Sb	btn	105140/KK	2	19	1	1.5
tubulin-GAL4/TM3, Sb	btn	105140/KK	2	20	1.5	1.5
tubulin-GAL4/TM3, Sb	btn	105140/KK	2	21	1.5	1.5
tubulin-GAL4/TM3, Sb	btn	105140/KK	2	22	1	1.5
tubulin-GAL4/TM3, Sb	btn	105140/KK	2	23	1.5	2
tubulin-GAL4/TM3, Sb	btn	105140/KK	2	24	1.5	2
tubulin-GAL4/TM3, Sb	btn	105140/KK	2	25	1	1.5
tubulin-GAL4/TM3, Sb	btn	105140/KK	2	26	1.5	2
tubulin-GAL4/TM3, Sb	btn	105140/KK	2	27	1.5	2
tubulin-GAL4/TM3, Sb	btn	105140/KK	2	28	1.5	2
tubulin-GAL4/TM3, Sb	btn	105140/KK	2	29	1.5	1.5
tubulin-GAL4/TM3, Sb	btn	105140/KK	2	30	1.5	2
tubulin-GAL4/TM3, Sb	btn	105140/KK	2	31	1.5	2
tubulin-GAL4/TM3, Sb	btn	105140/KK	2	32	1.5	2
tubulin-GAL4/TM3, Sb	btn	105140/KK	2	33	1	1.5
tubulin-GAL4/TM3, Sb	btn	105140/KK	2	34	1.5	2
tubulin-GAL4/TM3, Sb	btn	105140/KK	2	35	1.5	1.5
tubulin-GAL4/TM3, Sb	btn	105140/KK	2	36	1.5	2
tubulin-GAL4/TM3, Sb	btn	105140/KK	2	37	1.5	2
tubulin-GAL4/TM3, Sb	btn	105140/KK	2	38	1.5	1.5
tubulin-GAL4/TM3, Sb	btn	105140/KK	2	39	1.5	2
tubulin-GAL4/TM3, Sb	btn	105140/KK	2	40	1.5	2
tubulin-GAL4/TM3, Sb	btn	105140/KK	2	41	1.5	1.5
tubulin-GAL4/TM3, Sb	btn	105140/KK	2	42	1.5	2
tubulin-GAL4/TM3, Sb	btn	105140/KK	2	43	1.5	2
tubulin-GAL4/TM3, Sb	btn	105140/KK	2	44	1.5	2
tubulin-GAL4/TM3, Sb	btn	105140/KK	2	45	1.5	2
tubulin-GAL4/TM3, Sb	btn	105140/KK	2	46	1.5	2
tubulin-GAL4/TM3, Sb	btn	105140/KK	2	47	1.5	2
tubulin-GAL4/TM3, Sb	btn	105140/KK	2	48	1.5	2
tubulin-GAL4/TM3, Sb	btn	105140/KK	2	49	1.5	2
tubulin-GAL4/TM3, Sb	btn	105140/KK	2	50	1.5	2
tubulin-GAL4/TM3, Sb	btn	105140/KK	3	1	1.5	2
tubulin-GAL4/TM3, Sb	btn	105140/KK	3	2	1	1.5
tubulin-GAL4/TM3, Sb	btn	105140/KK	3	3	1	1.5
tubulin-GAL4/TM3, Sb	btn	105140/KK	3	4	1	2
tubulin-GAL4/TM3, Sb	btn	105140/KK	3	5	1	1.5
tubulin-GAL4/TM3, Sb	btn	105140/KK	3	6	1.5	2
tubulin-GAL4/TM3, Sb	btn	105140/KK	3	7	1.5	2
tubulin-GAL4/TM3, Sb	btn	105140/KK	3	8	1	2
tubulin-GAL4/TM3, Sb	btn	105140/KK	3	9	1.5	2
tubulin-GAL4/TM3, Sb	btn	105140/KK	3	10	1.5	2
tubulin-GAL4/TM3, Sb	btn	105140/KK	3	11	1.5	2
tubulin-GAL4/TM3, Sb	btn	105140/KK	3	12	1	1.5
tubulin-GAL4/TM3, Sb	btn	105140/KK	3	13	1	2
tubulin-GAL4/TM3, Sb	btn	105140/KK	3	14	1	2
tubulin-GAL4/TM3, Sb	btn	105140/KK	3	15	1.5	2
tubulin-GAL4/TM3, Sb	btn	105140/KK	3	16	1.5	2
tubulin-GAL4/TM3, Sb	btn	105140/KK	3	17	1.5	2
tubulin-GAL4/TM3, Sb	btn	105140/KK	3	18	1	2
tubulin-GAL4/TM3, Sb	btn	105140/KK	3	19	1	1.5
tubulin-GAL4/TM3, Sb	btn	105140/KK	3	20	1.5	2
tubulin-GAL4/TM3, Sb	btn	105140/KK	3	21	1.5	2
tubulin-GAL4/TM3, Sb	btn	105140/KK	3	22	1.5	2
tubulin-GAL4/TM3, Sb	btn	105140/KK	3	23	1	1.5
tubulin-GAL4/TM3, Sb	btn	105140/KK	3	24	1	2
tubulin-GAL4/TM3, Sb	btn	105140/KK	3	25	1.5	2
tubulin-GAL4/TM3, Sb	btn	105140/KK	3	26	1	2
tubulin-GAL4/TM3, Sb	btn	105140/KK	3	27	1.5	2
tubulin-GAL4/TM3, Sb	btn	105140/KK	3	28	1.5	2
tubulin-GAL4/TM3, Sb	btn	105140/KK	3	29	1.5	2
tubulin-GAL4/TM3, Sb	btn	105140/KK	3	30	1.5	2
tubulin-GAL4/TM3, Sb	btn	105140/KK	3	31	1.5	1.5
tubulin-GAL4/TM3, Sb	btn	105140/KK	3	32	1.5	2
tubulin-GAL4/TM3, Sb	btn	105140/KK	3	33	1.5	2
tubulin-GAL4/TM3, Sb	btn	105140/KK	3	34	1	1.5
tubulin-GAL4/TM3, Sb	btn	105140/KK	3	35	1	2
tubulin-GAL4/TM3, Sb	btn	105140/KK	3	36	1.5	2
tubulin-GAL4/TM3, Sb	btn	105140/KK	3	37	1.5	2
tubulin-GAL4/TM3, Sb	btn	105140/KK	3	38	1.5	2
tubulin-GAL4/TM3, Sb	btn	105140/KK	3	39	1.5	2
tubulin-GAL4/TM3, Sb	btn	105140/KK	3	40	1.5	2
tubulin-GAL4/TM3, Sb	btn	105140/KK	3	41	1.5	2
tubulin-GAL4/TM3, Sb	btn	105140/KK	3	42	1.5	2
tubulin-GAL4/TM3, Sb	btn	105140/KK	3	43	1.5	2
tubulin-GAL4/TM3, Sb	btn	105140/KK	3	44	1.5	1.5
tubulin-GAL4/TM3, Sb	btn	105140/KK	3	45	1	1.5
tubulin-GAL4/TM3, Sb	btn	105140/KK	3	46	1.5	2
tubulin-GAL4/TM3, Sb	btn	105140/KK	3	47	1.5	2
tubulin-GAL4/TM3, Sb	btn	105140/KK	3	48	1.5	2
tubulin-GAL4/TM3, Sb	btn	105140/KK	3	49	1.5	2
tubulin-GAL4/TM3, Sb	btn	105140/KK	3	50	1.5	2
tubulin-GAL4/TM3, Sb	CG32052	105824/KK	1	1	1.5	2
tubulin-GAL4/TM3, Sb	CG32052	105824/KK	1	2	1.5	2
tubulin-GAL4/TM3, Sb	CG32052	105824/KK	1	3	1.5	2
tubulin-GAL4/TM3, Sb	CG32052	105824/KK	1	4	1.5	2
tubulin-GAL4/TM3, Sb	CG32052	105824/KK	1	5	1	1.5
tubulin-GAL4/TM3, Sb	CG32052	105824/KK	1	6	1.5	2
tubulin-GAL4/TM3, Sb	CG32052	105824/KK	1	7	1.5	2
tubulin-GAL4/TM3, Sb	CG32052	105824/KK	1	8	1.5	2
tubulin-GAL4/TM3, Sb	CG32052	105824/KK	1	9	1.5	2
tubulin-GAL4/TM3, Sb	CG32052	105824/KK	1	10	1.5	2
tubulin-GAL4/TM3, Sb	CG32052	105824/KK	1	11	1.5	2
tubulin-GAL4/TM3, Sb	CG32052	105824/KK	1	12	1.5	2
tubulin-GAL4/TM3, Sb	CG32052	105824/KK	1	13	1.5	2
tubulin-GAL4/TM3, Sb	CG32052	105824/KK	1	14	1.5	2
tubulin-GAL4/TM3, Sb	CG32052	105824/KK	1	15	1.5	2
tubulin-GAL4/TM3, Sb	CG32052	105824/KK	1	16	1.5	2
tubulin-GAL4/TM3, Sb	CG32052	105824/KK	1	17	1.5	2
tubulin-GAL4/TM3, Sb	CG32052	105824/KK	1	18	1.5	2
tubulin-GAL4/TM3, Sb	CG32052	105824/KK	1	19	1.5	2
tubulin-GAL4/TM3, Sb	CG32052	105824/KK	1	20	1.5	2
tubulin-GAL4/TM3, Sb	CG32052	105824/KK	1	21	1.5	2
tubulin-GAL4/TM3, Sb	CG32052	105824/KK	1	22	1.5	2
tubulin-GAL4/TM3, Sb	CG32052	105824/KK	1	23	1.5	2
tubulin-GAL4/TM3, Sb	CG32052	105824/KK	1	24	1	2
tubulin-GAL4/TM3, Sb	CG32052	105824/KK	1	25	1.5	2
tubulin-GAL4/TM3, Sb	CG32052	105824/KK	1	26	1.5	2
tubulin-GAL4/TM3, Sb	CG32052	105824/KK	1	27	1.5	2
tubulin-GAL4/TM3, Sb	CG32052	105824/KK	1	28	1.5	2
tubulin-GAL4/TM3, Sb	CG32052	105824/KK	1	29	1.5	2
tubulin-GAL4/TM3, Sb	CG32052	105824/KK	1	30	1.5	2
tubulin-GAL4/TM3, Sb	CG32052	105824/KK	1	31	1.5	2
tubulin-GAL4/TM3, Sb	CG32052	105824/KK	1	32	1.5	2
tubulin-GAL4/TM3, Sb	CG32052	105824/KK	1	33	1.5	2
tubulin-GAL4/TM3, Sb	CG32052	105824/KK	1	34	1.5	2
tubulin-GAL4/TM3, Sb	CG32052	105824/KK	1	35	1.5	2
tubulin-GAL4/TM3, Sb	CG32052	105824/KK	1	36	1.5	2
tubulin-GAL4/TM3, Sb	CG32052	105824/KK	1	37	1.5	2
tubulin-GAL4/TM3, Sb	CG32052	105824/KK	1	38	1.5	2
tubulin-GAL4/TM3, Sb	CG32052	105824/KK	1	39	1.5	2
tubulin-GAL4/TM3, Sb	CG32052	105824/KK	1	40	1.5	2
tubulin-GAL4/TM3, Sb	CG32052	105824/KK	1	41	1.5	2
tubulin-GAL4/TM3, Sb	CG32052	105824/KK	1	42	1.5	1.5
tubulin-GAL4/TM3, Sb	CG32052	105824/KK	1	43	1.5	2
tubulin-GAL4/TM3, Sb	CG32052	105824/KK	1	44	1.5	2
tubulin-GAL4/TM3, Sb	CG32052	105824/KK	1	45	1.5	2
tubulin-GAL4/TM3, Sb	CG32052	105824/KK	1	46	1.5	2
tubulin-GAL4/TM3, Sb	CG32052	105824/KK	1	47	1.5	2
tubulin-GAL4/TM3, Sb	CG32052	105824/KK	1	48	1.5	2
tubulin-GAL4/TM3, Sb	CG32052	105824/KK	1	49	1.5	2
tubulin-GAL4/TM3, Sb	CG32052	105824/KK	1	50	1.5	2
tubulin-GAL4/TM3, Sb	CG32052	105824/KK	2	1	1.5	2
tubulin-GAL4/TM3, Sb	CG32052	105824/KK	2	2	1.5	2
tubulin-GAL4/TM3, Sb	CG32052	105824/KK	2	3	1.5	2
tubulin-GAL4/TM3, Sb	CG32052	105824/KK	2	4	1.5	2
tubulin-GAL4/TM3, Sb	CG32052	105824/KK	2	5	1.5	2
tubulin-GAL4/TM3, Sb	CG32052	105824/KK	2	6	1.5	2
tubulin-GAL4/TM3, Sb	CG32052	105824/KK	2	7	1.5	2
tubulin-GAL4/TM3, Sb	CG32052	105824/KK	2	8	1.5	2
tubulin-GAL4/TM3, Sb	CG32052	105824/KK	2	9	1.5	2
tubulin-GAL4/TM3, Sb	CG32052	105824/KK	2	10	1.5	2
tubulin-GAL4/TM3, Sb	CG32052	105824/KK	2	11	1.5	2
tubulin-GAL4/TM3, Sb	CG32052	105824/KK	2	12	1.5	2
tubulin-GAL4/TM3, Sb	CG32052	105824/KK	2	13	1.5	2
tubulin-GAL4/TM3, Sb	CG32052	105824/KK	2	14	1.5	2
tubulin-GAL4/TM3, Sb	CG32052	105824/KK	2	15	1.5	2
tubulin-GAL4/TM3, Sb	CG32052	105824/KK	2	16	1.5	2
tubulin-GAL4/TM3, Sb	CG32052	105824/KK	2	17	1.5	2
tubulin-GAL4/TM3, Sb	CG32052	105824/KK	2	18	1.5	2
tubulin-GAL4/TM3, Sb	CG32052	105824/KK	2	19	1.5	2
tubulin-GAL4/TM3, Sb	CG32052	105824/KK	2	20	1.5	2
tubulin-GAL4/TM3, Sb	CG32052	105824/KK	2	21	1.5	2
tubulin-GAL4/TM3, Sb	CG32052	105824/KK	2	22	1	2
tubulin-GAL4/TM3, Sb	CG32052	105824/KK	2	23	1.5	2
tubulin-GAL4/TM3, Sb	CG32052	105824/KK	2	24	1.5	2
tubulin-GAL4/TM3, Sb	CG32052	105824/KK	2	25	1.5	2
tubulin-GAL4/TM3, Sb	CG32052	105824/KK	2	26	1.5	2
tubulin-GAL4/TM3, Sb	CG32052	105824/KK	2	27	1.5	2
tubulin-GAL4/TM3, Sb	CG32052	105824/KK	2	28	1.5	2
tubulin-GAL4/TM3, Sb	CG32052	105824/KK	2	29	1.5	2
tubulin-GAL4/TM3, Sb	CG32052	105824/KK	2	30	1.5	2
tubulin-GAL4/TM3, Sb	CG32052	105824/KK	2	31	1.5	2
tubulin-GAL4/TM3, Sb	CG32052	105824/KK	2	32	1.5	2
tubulin-GAL4/TM3, Sb	CG32052	105824/KK	2	33	1.5	2
tubulin-GAL4/TM3, Sb	CG32052	105824/KK	2	34	1.5	2
tubulin-GAL4/TM3, Sb	CG32052	105824/KK	2	35	1.5	2
tubulin-GAL4/TM3, Sb	CG32052	105824/KK	2	36	1.5	2
tubulin-GAL4/TM3, Sb	CG32052	105824/KK	2	37	1.5	2
tubulin-GAL4/TM3, Sb	CG32052	105824/KK	2	38	1.5	2
tubulin-GAL4/TM3, Sb	CG32052	105824/KK	2	39	1.5	2
tubulin-GAL4/TM3, Sb	CG32052	105824/KK	2	40	1.5	2
tubulin-GAL4/TM3, Sb	CG32052	105824/KK	2	41	1.5	2
tubulin-GAL4/TM3, Sb	CG32052	105824/KK	2	42	1.5	2
tubulin-GAL4/TM3, Sb	CG32052	105824/KK	2	43	1.5	2
tubulin-GAL4/TM3, Sb	CG32052	105824/KK	2	44	1.5	2
tubulin-GAL4/TM3, Sb	CG32052	105824/KK	2	45	1.5	2
tubulin-GAL4/TM3, Sb	CG32052	105824/KK	2	46	1.5	2
tubulin-GAL4/TM3, Sb	CG32052	105824/KK	2	47	1.5	2
tubulin-GAL4/TM3, Sb	CG32052	105824/KK	2	48	1.5	2
tubulin-GAL4/TM3, Sb	CG32052	105824/KK	2	49	1.5	2
tubulin-GAL4/TM3, Sb	CG32052	105824/KK	2	50	1.5	2
tubulin-GAL4/TM3, Sb	CG32052	105824/KK	3	1	1.5	2
tubulin-GAL4/TM3, Sb	CG32052	105824/KK	3	2	1.5	2
tubulin-GAL4/TM3, Sb	CG32052	105824/KK	3	3	1.5	2
tubulin-GAL4/TM3, Sb	CG32052	105824/KK	3	4	1.5	2
tubulin-GAL4/TM3, Sb	CG32052	105824/KK	3	5	1.5	2
tubulin-GAL4/TM3, Sb	CG32052	105824/KK	3	6	1.5	2
tubulin-GAL4/TM3, Sb	CG32052	105824/KK	3	7	1.5	2
tubulin-GAL4/TM3, Sb	CG32052	105824/KK	3	8	1.5	2
tubulin-GAL4/TM3, Sb	CG32052	105824/KK	3	9	1.5	2
tubulin-GAL4/TM3, Sb	CG32052	105824/KK	3	10	1.5	2
tubulin-GAL4/TM3, Sb	CG32052	105824/KK	3	11	1.5	2
tubulin-GAL4/TM3, Sb	CG32052	105824/KK	3	12	1.5	2
tubulin-GAL4/TM3, Sb	CG32052	105824/KK	3	13	1	2
tubulin-GAL4/TM3, Sb	CG32052	105824/KK	3	14	1.5	2
tubulin-GAL4/TM3, Sb	CG32052	105824/KK	3	15	1.5	2
tubulin-GAL4/TM3, Sb	CG32052	105824/KK	3	16	1.5	2
tubulin-GAL4/TM3, Sb	CG32052	105824/KK	3	17	1.5	2
tubulin-GAL4/TM3, Sb	CG32052	105824/KK	3	18	1.5	2
tubulin-GAL4/TM3, Sb	CG32052	105824/KK	3	19	1.5	2
tubulin-GAL4/TM3, Sb	CG32052	105824/KK	3	20	1.5	2
tubulin-GAL4/TM3, Sb	CG32052	105824/KK	3	21	1.5	2
tubulin-GAL4/TM3, Sb	CG32052	105824/KK	3	22	1.5	2
tubulin-GAL4/TM3, Sb	CG32052	105824/KK	3	23	1.5	2
tubulin-GAL4/TM3, Sb	CG32052	105824/KK	3	24	1.5	2
tubulin-GAL4/TM3, Sb	CG32052	105824/KK	3	25	1.5	2
tubulin-GAL4/TM3, Sb	CG32052	105824/KK	3	26	1.5	2
tubulin-GAL4/TM3, Sb	CG32052	105824/KK	3	27	1.5	2
tubulin-GAL4/TM3, Sb	CG32052	105824/KK	3	28	1.5	2
tubulin-GAL4/TM3, Sb	CG32052	105824/KK	3	29	1.5	2
tubulin-GAL4/TM3, Sb	CG32052	105824/KK	3	30	1	1.5
tubulin-GAL4/TM3, Sb	CG32052	105824/KK	3	31	1.5	2
tubulin-GAL4/TM3, Sb	CG32052	105824/KK	3	32	1.5	2
tubulin-GAL4/TM3, Sb	CG32052	105824/KK	3	33	1.5	2
tubulin-GAL4/TM3, Sb	CG32052	105824/KK	3	34	1.5	2
tubulin-GAL4/TM3, Sb	CG32052	105824/KK	3	35	1.5	2
tubulin-GAL4/TM3, Sb	CG32052	105824/KK	3	36	1.5	2
tubulin-GAL4/TM3, Sb	CG32052	105824/KK	3	37	1	2
tubulin-GAL4/TM3, Sb	CG32052	105824/KK	3	38	1.5	2
tubulin-GAL4/TM3, Sb	CG32052	105824/KK	3	39	1.5	2
tubulin-GAL4/TM3, Sb	CG32052	105824/KK	3	40	1.5	2
tubulin-GAL4/TM3, Sb	CG32052	105824/KK	3	41	1.5	2
tubulin-GAL4/TM3, Sb	CG32052	105824/KK	3	42	1.5	2
tubulin-GAL4/TM3, Sb	CG32052	105824/KK	3	43	1.5	2
tubulin-GAL4/TM3, Sb	CG32052	105824/KK	3	44	1.5	2
tubulin-GAL4/TM3, Sb	CG32052	105824/KK	3	45	1	1.5
tubulin-GAL4/TM3, Sb	CG32052	105824/KK	3	46	1.5	2
tubulin-GAL4/TM3, Sb	CG32052	105824/KK	3	47	1.5	2
tubulin-GAL4/TM3, Sb	CG32052	105824/KK	3	48	1.5	2
tubulin-GAL4/TM3, Sb	CG32052	105824/KK	3	49	1.5	2
tubulin-GAL4/TM3, Sb	CG32052	105824/KK	3	50	1.5	2
tubulin-GAL4/TM3, Sb	e	106278/KK	1	1	4	4
tubulin-GAL4/TM3, Sb	e	106278/KK	1	2	4	4
tubulin-GAL4/TM3, Sb	e	106278/KK	1	3	4	4
tubulin-GAL4/TM3, Sb	e	106278/KK	1	4	4	4
tubulin-GAL4/TM3, Sb	e	106278/KK	1	5	4	4
tubulin-GAL4/TM3, Sb	e	106278/KK	1	6	4	4
tubulin-GAL4/TM3, Sb	e	106278/KK	1	7	4	4
tubulin-GAL4/TM3, Sb	e	106278/KK	1	8	4	4
tubulin-GAL4/TM3, Sb	e	106278/KK	1	9	4	4
tubulin-GAL4/TM3, Sb	e	106278/KK	1	10	4	4
tubulin-GAL4/TM3, Sb	e	106278/KK	1	11	4	4
tubulin-GAL4/TM3, Sb	e	106278/KK	1	12	4	4
tubulin-GAL4/TM3, Sb	e	106278/KK	1	13	4	4
tubulin-GAL4/TM3, Sb	e	106278/KK	1	14	4	4
tubulin-GAL4/TM3, Sb	e	106278/KK	1	15	4	4
tubulin-GAL4/TM3, Sb	e	106278/KK	1	16	4	4
tubulin-GAL4/TM3, Sb	e	106278/KK	1	17	4	4
tubulin-GAL4/TM3, Sb	e	106278/KK	1	18	4	4
tubulin-GAL4/TM3, Sb	e	106278/KK	1	19	4	4
tubulin-GAL4/TM3, Sb	e	106278/KK	1	20	4	4
tubulin-GAL4/TM3, Sb	e	106278/KK	1	21	4	4
tubulin-GAL4/TM3, Sb	e	106278/KK	1	22	4	4
tubulin-GAL4/TM3, Sb	e	106278/KK	1	23	4	4
tubulin-GAL4/TM3, Sb	e	106278/KK	1	24	4	4
tubulin-GAL4/TM3, Sb	e	106278/KK	1	25	4	4
tubulin-GAL4/TM3, Sb	e	106278/KK	1	26	4	4
tubulin-GAL4/TM3, Sb	e	106278/KK	1	27	4	4
tubulin-GAL4/TM3, Sb	e	106278/KK	1	28	4	4
tubulin-GAL4/TM3, Sb	e	106278/KK	1	29	4	4
tubulin-GAL4/TM3, Sb	e	106278/KK	1	30	4	4
tubulin-GAL4/TM3, Sb	e	106278/KK	1	31	4	4
tubulin-GAL4/TM3, Sb	e	106278/KK	1	32	4	4
tubulin-GAL4/TM3, Sb	e	106278/KK	1	33	4	4
tubulin-GAL4/TM3, Sb	e	106278/KK	1	34	4	4
tubulin-GAL4/TM3, Sb	e	106278/KK	1	35	4	4
tubulin-GAL4/TM3, Sb	e	106278/KK	1	36	4	4
tubulin-GAL4/TM3, Sb	e	106278/KK	1	37	4	4
tubulin-GAL4/TM3, Sb	e	106278/KK	1	38	4	4
tubulin-GAL4/TM3, Sb	e	106278/KK	1	39	4	4
tubulin-GAL4/TM3, Sb	e	106278/KK	1	40	4	4
tubulin-GAL4/TM3, Sb	e	106278/KK	1	41	4	4
tubulin-GAL4/TM3, Sb	e	106278/KK	1	42	4	4
tubulin-GAL4/TM3, Sb	e	106278/KK	1	43	4	4
tubulin-GAL4/TM3, Sb	e	106278/KK	1	44	4	4
tubulin-GAL4/TM3, Sb	e	106278/KK	1	45	4	4
tubulin-GAL4/TM3, Sb	e	106278/KK	1	46	4	4
tubulin-GAL4/TM3, Sb	e	106278/KK	1	47	4	4
tubulin-GAL4/TM3, Sb	e	106278/KK	1	48	4	4
tubulin-GAL4/TM3, Sb	e	106278/KK	1	49	4	4
tubulin-GAL4/TM3, Sb	e	106278/KK	1	50	4	4
tubulin-GAL4/TM3, Sb	e	106278/KK	2	1	4	4
tubulin-GAL4/TM3, Sb	e	106278/KK	2	2	4	4
tubulin-GAL4/TM3, Sb	e	106278/KK	2	3	4	4
tubulin-GAL4/TM3, Sb	e	106278/KK	2	4	4	4
tubulin-GAL4/TM3, Sb	e	106278/KK	2	5	4	4
tubulin-GAL4/TM3, Sb	e	106278/KK	2	6	4	4
tubulin-GAL4/TM3, Sb	e	106278/KK	2	7	4	4
tubulin-GAL4/TM3, Sb	e	106278/KK	2	8	4	4
tubulin-GAL4/TM3, Sb	e	106278/KK	2	9	4	4
tubulin-GAL4/TM3, Sb	e	106278/KK	2	10	4	4
tubulin-GAL4/TM3, Sb	e	106278/KK	2	11	4	4
tubulin-GAL4/TM3, Sb	e	106278/KK	2	12	4	4
tubulin-GAL4/TM3, Sb	e	106278/KK	2	13	4	4
tubulin-GAL4/TM3, Sb	e	106278/KK	2	14	4	4
tubulin-GAL4/TM3, Sb	e	106278/KK	2	15	4	4
tubulin-GAL4/TM3, Sb	e	106278/KK	2	16	4	4
tubulin-GAL4/TM3, Sb	e	106278/KK	2	17	4	4
tubulin-GAL4/TM3, Sb	e	106278/KK	2	18	4	4
tubulin-GAL4/TM3, Sb	e	106278/KK	2	19	4	4
tubulin-GAL4/TM3, Sb	e	106278/KK	2	20	4	4
tubulin-GAL4/TM3, Sb	e	106278/KK	2	21	4	4
tubulin-GAL4/TM3, Sb	e	106278/KK	2	22	4	4
tubulin-GAL4/TM3, Sb	e	106278/KK	2	23	4	4
tubulin-GAL4/TM3, Sb	e	106278/KK	2	24	4	4
tubulin-GAL4/TM3, Sb	e	106278/KK	2	25	4	4
tubulin-GAL4/TM3, Sb	e	106278/KK	2	26	4	4
tubulin-GAL4/TM3, Sb	e	106278/KK	2	27	4	4
tubulin-GAL4/TM3, Sb	e	106278/KK	2	28	4	4
tubulin-GAL4/TM3, Sb	e	106278/KK	2	29	4	4
tubulin-GAL4/TM3, Sb	e	106278/KK	2	30	4	4
tubulin-GAL4/TM3, Sb	e	106278/KK	2	31	4	4
tubulin-GAL4/TM3, Sb	e	106278/KK	2	32	4	4
tubulin-GAL4/TM3, Sb	e	106278/KK	2	33	4	4
tubulin-GAL4/TM3, Sb	e	106278/KK	2	34	4	4
tubulin-GAL4/TM3, Sb	e	106278/KK	2	35	4	4
tubulin-GAL4/TM3, Sb	e	106278/KK	2	36	4	4
tubulin-GAL4/TM3, Sb	e	106278/KK	2	37	4	4
tubulin-GAL4/TM3, Sb	e	106278/KK	2	38	4	4
tubulin-GAL4/TM3, Sb	e	106278/KK	2	39	4	4
tubulin-GAL4/TM3, Sb	e	106278/KK	2	40	4	4
tubulin-GAL4/TM3, Sb	e	106278/KK	2	41	4	4
tubulin-GAL4/TM3, Sb	e	106278/KK	2	42	4	4
tubulin-GAL4/TM3, Sb	e	106278/KK	2	43	4	4
tubulin-GAL4/TM3, Sb	e	106278/KK	2	44	4	4
tubulin-GAL4/TM3, Sb	e	106278/KK	2	45	4	4
tubulin-GAL4/TM3, Sb	e	106278/KK	2	46	4	4
tubulin-GAL4/TM3, Sb	e	106278/KK	2	47	4	4
tubulin-GAL4/TM3, Sb	e	106278/KK	2	48	4	4
tubulin-GAL4/TM3, Sb	e	106278/KK	2	49	4	4
tubulin-GAL4/TM3, Sb	e	106278/KK	2	50	4	4
tubulin-GAL4/TM3, Sb	e	106278/KK	3	1	4	4
tubulin-GAL4/TM3, Sb	e	106278/KK	3	2	4	4
tubulin-GAL4/TM3, Sb	e	106278/KK	3	3	4	4
tubulin-GAL4/TM3, Sb	e	106278/KK	3	4	4	4
tubulin-GAL4/TM3, Sb	e	106278/KK	3	5	4	4
tubulin-GAL4/TM3, Sb	e	106278/KK	3	6	4	4
tubulin-GAL4/TM3, Sb	e	106278/KK	3	7	4	4
tubulin-GAL4/TM3, Sb	e	106278/KK	3	8	4	4
tubulin-GAL4/TM3, Sb	e	106278/KK	3	9	4	4
tubulin-GAL4/TM3, Sb	e	106278/KK	3	10	4	4
tubulin-GAL4/TM3, Sb	e	106278/KK	3	11	4	4
tubulin-GAL4/TM3, Sb	e	106278/KK	3	12	4	4
tubulin-GAL4/TM3, Sb	e	106278/KK	3	13	4	4
tubulin-GAL4/TM3, Sb	e	106278/KK	3	14	4	4
tubulin-GAL4/TM3, Sb	e	106278/KK	3	15	4	4
tubulin-GAL4/TM3, Sb	e	106278/KK	3	16	4	4
tubulin-GAL4/TM3, Sb	e	106278/KK	3	17	4	4
tubulin-GAL4/TM3, Sb	e	106278/KK	3	18	4	4
tubulin-GAL4/TM3, Sb	e	106278/KK	3	19	4	4
tubulin-GAL4/TM3, Sb	e	106278/KK	3	20	4	4
tubulin-GAL4/TM3, Sb	e	106278/KK	3	21	4	4
tubulin-GAL4/TM3, Sb	e	106278/KK	3	22	4	4
tubulin-GAL4/TM3, Sb	e	106278/KK	3	23	4	4
tubulin-GAL4/TM3, Sb	e	106278/KK	3	24	4	4
tubulin-GAL4/TM3, Sb	e	106278/KK	3	25	4	4
tubulin-GAL4/TM3, Sb	e	106278/KK	3	26	4	4
tubulin-GAL4/TM3, Sb	e	106278/KK	3	27	4	4
tubulin-GAL4/TM3, Sb	e	106278/KK	3	28	4	4
tubulin-GAL4/TM3, Sb	e	106278/KK	3	29	4	4
tubulin-GAL4/TM3, Sb	e	106278/KK	3	30	4	4
tubulin-GAL4/TM3, Sb	e	106278/KK	3	31	4	4
tubulin-GAL4/TM3, Sb	e	106278/KK	3	32	4	4
tubulin-GAL4/TM3, Sb	e	106278/KK	3	33	4	4
tubulin-GAL4/TM3, Sb	e	106278/KK	3	34	4	4
tubulin-GAL4/TM3, Sb	e	106278/KK	3	35	4	4
tubulin-GAL4/TM3, Sb	e	106278/KK	3	36	4	4
tubulin-GAL4/TM3, Sb	e	106278/KK	3	37	4	4
tubulin-GAL4/TM3, Sb	e	106278/KK	3	38	4	4
tubulin-GAL4/TM3, Sb	e	106278/KK	3	39	4	4
tubulin-GAL4/TM3, Sb	e	106278/KK	3	40	4	4
tubulin-GAL4/TM3, Sb	e	106278/KK	3	41	4	4
tubulin-GAL4/TM3, Sb	e	106278/KK	3	42	4	4
tubulin-GAL4/TM3, Sb	e	106278/KK	3	43	4	4
tubulin-GAL4/TM3, Sb	e	106278/KK	3	44	4	4
tubulin-GAL4/TM3, Sb	e	106278/KK	3	45	4	4
tubulin-GAL4/TM3, Sb	e	106278/KK	3	46	4	4
tubulin-GAL4/TM3, Sb	e	106278/KK	3	47	4	4
tubulin-GAL4/TM3, Sb	e	106278/KK	3	48	4	4
tubulin-GAL4/TM3, Sb	e	106278/KK	3	49	4	4
tubulin-GAL4/TM3, Sb	e	106278/KK	3	50	4	4
tubulin-GAL4/TM3, Sb	CG9134	108295/KK	1	1	1.5	2
tubulin-GAL4/TM3, Sb	CG9134	108295/KK	1	2	1.5	2
tubulin-GAL4/TM3, Sb	CG9134	108295/KK	1	3	1.5	2
tubulin-GAL4/TM3, Sb	CG9134	108295/KK	1	4	1.5	2
tubulin-GAL4/TM3, Sb	CG9134	108295/KK	1	5	1.5	2
tubulin-GAL4/TM3, Sb	CG9134	108295/KK	1	6	1	1.5
tubulin-GAL4/TM3, Sb	CG9134	108295/KK	1	7	1.5	2
tubulin-GAL4/TM3, Sb	CG9134	108295/KK	1	8	1.5	2
tubulin-GAL4/TM3, Sb	CG9134	108295/KK	1	9	1.5	2
tubulin-GAL4/TM3, Sb	CG9134	108295/KK	1	10	1.5	1.5
tubulin-GAL4/TM3, Sb	CG9134	108295/KK	1	11	1.5	2
tubulin-GAL4/TM3, Sb	CG9134	108295/KK	1	12	1.5	2
tubulin-GAL4/TM3, Sb	CG9134	108295/KK	1	13	1	1.5
tubulin-GAL4/TM3, Sb	CG9134	108295/KK	1	14	1.5	2
tubulin-GAL4/TM3, Sb	CG9134	108295/KK	1	15	1.5	2
tubulin-GAL4/TM3, Sb	CG9134	108295/KK	1	16	1.5	2
tubulin-GAL4/TM3, Sb	CG9134	108295/KK	1	17	1.5	2
tubulin-GAL4/TM3, Sb	CG9134	108295/KK	1	18	1.5	2
tubulin-GAL4/TM3, Sb	CG9134	108295/KK	1	19	1.5	2
tubulin-GAL4/TM3, Sb	CG9134	108295/KK	1	20	1.5	2
tubulin-GAL4/TM3, Sb	CG9134	108295/KK	1	21	1.5	2
tubulin-GAL4/TM3, Sb	CG9134	108295/KK	1	22	1.5	2
tubulin-GAL4/TM3, Sb	CG9134	108295/KK	1	23	1.5	2
tubulin-GAL4/TM3, Sb	CG9134	108295/KK	1	24	1.5	2
tubulin-GAL4/TM3, Sb	CG9134	108295/KK	1	25	1.5	2
tubulin-GAL4/TM3, Sb	CG9134	108295/KK	1	26	1.5	2
tubulin-GAL4/TM3, Sb	CG9134	108295/KK	1	27	1.5	2
tubulin-GAL4/TM3, Sb	CG9134	108295/KK	1	28	1.5	2
tubulin-GAL4/TM3, Sb	CG9134	108295/KK	1	29	1.5	2
tubulin-GAL4/TM3, Sb	CG9134	108295/KK	1	30	1	1
tubulin-GAL4/TM3, Sb	CG9134	108295/KK	1	31	1	1.5
tubulin-GAL4/TM3, Sb	CG9134	108295/KK	1	32	1.5	1.5
tubulin-GAL4/TM3, Sb	CG9134	108295/KK	1	33	1.5	2
tubulin-GAL4/TM3, Sb	CG9134	108295/KK	1	34	1.5	2
tubulin-GAL4/TM3, Sb	CG9134	108295/KK	1	35	1.5	2
tubulin-GAL4/TM3, Sb	CG9134	108295/KK	1	36	1.5	2
tubulin-GAL4/TM3, Sb	CG9134	108295/KK	1	37	1.5	2
tubulin-GAL4/TM3, Sb	CG9134	108295/KK	1	38	1.5	2
tubulin-GAL4/TM3, Sb	CG9134	108295/KK	1	39	1.5	2
tubulin-GAL4/TM3, Sb	CG9134	108295/KK	1	40	1.5	2
tubulin-GAL4/TM3, Sb	CG9134	108295/KK	1	41	1.5	2
tubulin-GAL4/TM3, Sb	CG9134	108295/KK	1	42	1.5	2
tubulin-GAL4/TM3, Sb	CG9134	108295/KK	1	43	1.5	2
tubulin-GAL4/TM3, Sb	CG9134	108295/KK	1	44	1.5	2
tubulin-GAL4/TM3, Sb	CG9134	108295/KK	1	45	1.5	2
tubulin-GAL4/TM3, Sb	CG9134	108295/KK	1	46	1.5	2
tubulin-GAL4/TM3, Sb	CG9134	108295/KK	1	47	1.5	2
tubulin-GAL4/TM3, Sb	CG9134	108295/KK	1	48	1.5	2
tubulin-GAL4/TM3, Sb	CG9134	108295/KK	1	49	1.5	2
tubulin-GAL4/TM3, Sb	CG9134	108295/KK	1	50	1.5	2
tubulin-GAL4/TM3, Sb	CG9134	108295/KK	2	1	1.5	2
tubulin-GAL4/TM3, Sb	CG9134	108295/KK	2	2	1.5	2
tubulin-GAL4/TM3, Sb	CG9134	108295/KK	2	3	1.5	2
tubulin-GAL4/TM3, Sb	CG9134	108295/KK	2	4	1.5	2.5
tubulin-GAL4/TM3, Sb	CG9134	108295/KK	2	5	1.5	1.5
tubulin-GAL4/TM3, Sb	CG9134	108295/KK	2	6	1.5	2
tubulin-GAL4/TM3, Sb	CG9134	108295/KK	2	7	1.5	2
tubulin-GAL4/TM3, Sb	CG9134	108295/KK	2	8	1.5	2
tubulin-GAL4/TM3, Sb	CG9134	108295/KK	2	9	1.5	2
tubulin-GAL4/TM3, Sb	CG9134	108295/KK	2	10	1.5	2
tubulin-GAL4/TM3, Sb	CG9134	108295/KK	2	11	1.5	2
tubulin-GAL4/TM3, Sb	CG9134	108295/KK	2	12	1.5	2
tubulin-GAL4/TM3, Sb	CG9134	108295/KK	2	13	1.5	2
tubulin-GAL4/TM3, Sb	CG9134	108295/KK	2	14	1.5	2
tubulin-GAL4/TM3, Sb	CG9134	108295/KK	2	15	1	1.5
tubulin-GAL4/TM3, Sb	CG9134	108295/KK	2	16	1.6	2
tubulin-GAL4/TM3, Sb	CG9134	108295/KK	2	17	1.5	2
tubulin-GAL4/TM3, Sb	CG9134	108295/KK	2	18	1	2
tubulin-GAL4/TM3, Sb	CG9134	108295/KK	2	19	1.5	1.5
tubulin-GAL4/TM3, Sb	CG9134	108295/KK	2	20	1.5	2
tubulin-GAL4/TM3, Sb	CG9134	108295/KK	2	21	1.5	2
tubulin-GAL4/TM3, Sb	CG9134	108295/KK	2	22	1.5	2
tubulin-GAL4/TM3, Sb	CG9134	108295/KK	2	23	1.5	2
tubulin-GAL4/TM3, Sb	CG9134	108295/KK	2	24	1.5	2
tubulin-GAL4/TM3, Sb	CG9134	108295/KK	2	25	1.5	2.5
tubulin-GAL4/TM3, Sb	CG9134	108295/KK	2	26	1.5	2.5
tubulin-GAL4/TM3, Sb	CG9134	108295/KK	2	27	1.5	2
tubulin-GAL4/TM3, Sb	CG9134	108295/KK	2	28	1.5	2
tubulin-GAL4/TM3, Sb	CG9134	108295/KK	2	29	1	2
tubulin-GAL4/TM3, Sb	CG9134	108295/KK	2	30	1.5	2.5
tubulin-GAL4/TM3, Sb	CG9134	108295/KK	2	31	1.5	2
tubulin-GAL4/TM3, Sb	CG9134	108295/KK	2	32	1.5	2
tubulin-GAL4/TM3, Sb	CG9134	108295/KK	2	33	1.5	1.5
tubulin-GAL4/TM3, Sb	CG9134	108295/KK	2	34	1.5	1.5
tubulin-GAL4/TM3, Sb	CG9134	108295/KK	2	35	1	1.5
tubulin-GAL4/TM3, Sb	CG9134	108295/KK	2	36	1.5	1.5
tubulin-GAL4/TM3, Sb	CG9134	108295/KK	2	37	1.5	2
tubulin-GAL4/TM3, Sb	CG9134	108295/KK	2	38	1.5	2
tubulin-GAL4/TM3, Sb	CG9134	108295/KK	2	39	1.5	2
tubulin-GAL4/TM3, Sb	CG9134	108295/KK	2	40	1.5	2
tubulin-GAL4/TM3, Sb	CG9134	108295/KK	2	41	1.5	2
tubulin-GAL4/TM3, Sb	CG9134	108295/KK	2	42	1.5	2
tubulin-GAL4/TM3, Sb	CG9134	108295/KK	2	43	1.5	2
tubulin-GAL4/TM3, Sb	CG9134	108295/KK	2	44	1.5	2
tubulin-GAL4/TM3, Sb	CG9134	108295/KK	2	45	1.5	2.5
tubulin-GAL4/TM3, Sb	CG9134	108295/KK	2	46	1.5	2
tubulin-GAL4/TM3, Sb	CG9134	108295/KK	2	47	1.5	2
tubulin-GAL4/TM3, Sb	CG9134	108295/KK	2	48	1.5	2
tubulin-GAL4/TM3, Sb	CG9134	108295/KK	2	49	1.5	2
tubulin-GAL4/TM3, Sb	CG9134	108295/KK	2	50	1.5	2
tubulin-GAL4/TM3, Sb	CG9134	108295/KK	3	1	1	2
tubulin-GAL4/TM3, Sb	CG9134	108295/KK	3	2	1.5	2
tubulin-GAL4/TM3, Sb	CG9134	108295/KK	3	3	1.5	2
tubulin-GAL4/TM3, Sb	CG9134	108295/KK	3	4	1.5	2
tubulin-GAL4/TM3, Sb	CG9134	108295/KK	3	5	1.5	2
tubulin-GAL4/TM3, Sb	CG9134	108295/KK	3	6	1.5	2
tubulin-GAL4/TM3, Sb	CG9134	108295/KK	3	7	1	2
tubulin-GAL4/TM3, Sb	CG9134	108295/KK	3	8	1.5	2
tubulin-GAL4/TM3, Sb	CG9134	108295/KK	3	9	1.5	1.5
tubulin-GAL4/TM3, Sb	CG9134	108295/KK	3	10	1.5	2
tubulin-GAL4/TM3, Sb	CG9134	108295/KK	3	11	1.5	2
tubulin-GAL4/TM3, Sb	CG9134	108295/KK	3	12	1.5	2
tubulin-GAL4/TM3, Sb	CG9134	108295/KK	3	13	1.5	2
tubulin-GAL4/TM3, Sb	CG9134	108295/KK	3	14	1.5	2
tubulin-GAL4/TM3, Sb	CG9134	108295/KK	3	15	1	1
tubulin-GAL4/TM3, Sb	CG9134	108295/KK	3	16	1	2
tubulin-GAL4/TM3, Sb	CG9134	108295/KK	3	17	1.5	2
tubulin-GAL4/TM3, Sb	CG9134	108295/KK	3	18	1.5	2
tubulin-GAL4/TM3, Sb	CG9134	108295/KK	3	19	1.5	2
tubulin-GAL4/TM3, Sb	CG9134	108295/KK	3	20	1.5	1.5
tubulin-GAL4/TM3, Sb	CG9134	108295/KK	3	21	1.5	2
tubulin-GAL4/TM3, Sb	CG9134	108295/KK	3	22	1	1
tubulin-GAL4/TM3, Sb	CG9134	108295/KK	3	23	1.5	2
tubulin-GAL4/TM3, Sb	CG9134	108295/KK	3	24	1.5	2
tubulin-GAL4/TM3, Sb	CG9134	108295/KK	3	25	1	2.5
tubulin-GAL4/TM3, Sb	CG9134	108295/KK	3	26	1.5	2
tubulin-GAL4/TM3, Sb	CG9134	108295/KK	3	27	1.5	2
tubulin-GAL4/TM3, Sb	CG9134	108295/KK	3	28	1.5	2
tubulin-GAL4/TM3, Sb	CG9134	108295/KK	3	29	1.5	2
tubulin-GAL4/TM3, Sb	CG9134	108295/KK	3	30	1.5	2
tubulin-GAL4/TM3, Sb	CG9134	108295/KK	3	31	1.5	2
tubulin-GAL4/TM3, Sb	CG9134	108295/KK	3	32	1	1.5
tubulin-GAL4/TM3, Sb	CG9134	108295/KK	3	33	0.5	0.5
tubulin-GAL4/TM3, Sb	CG9134	108295/KK	3	34	1.5	2
tubulin-GAL4/TM3, Sb	CG9134	108295/KK	3	35	1.5	2
tubulin-GAL4/TM3, Sb	CG9134	108295/KK	3	36	1	1.5
tubulin-GAL4/TM3, Sb	CG9134	108295/KK	3	37	1.5	1.5
tubulin-GAL4/TM3, Sb	CG9134	108295/KK	3	38	1	2
tubulin-GAL4/TM3, Sb	CG9134	108295/KK	3	39	1.5	2
tubulin-GAL4/TM3, Sb	CG9134	108295/KK	3	40	1	2
tubulin-GAL4/TM3, Sb	CG9134	108295/KK	3	41	1.5	2
tubulin-GAL4/TM3, Sb	CG9134	108295/KK	3	42	1	1.5
tubulin-GAL4/TM3, Sb	CG9134	108295/KK	3	43	1.5	2
tubulin-GAL4/TM3, Sb	CG9134	108295/KK	3	44	1.5	2
tubulin-GAL4/TM3, Sb	CG9134	108295/KK	3	45	1.5	2
tubulin-GAL4/TM3, Sb	CG9134	108295/KK	3	46	1.5	2
tubulin-GAL4/TM3, Sb	CG9134	108295/KK	3	47	1.5	2
tubulin-GAL4/TM3, Sb	CG9134	108295/KK	3	48	1.5	2
tubulin-GAL4/TM3, Sb	CG9134	108295/KK	3	49	1.5	2
tubulin-GAL4/TM3, Sb	CG9134	108295/KK	3	50	1.5	2
tubulin-GAL4/TM3, Sb	KK library progenitor	60100/KK	1	1	1.5	2
tubulin-GAL4/TM3, Sb	KK library progenitor	60100/KK	1	2	1.5	2
tubulin-GAL4/TM3, Sb	KK library progenitor	60100/KK	1	3	1.5	2
tubulin-GAL4/TM3, Sb	KK library progenitor	60100/KK	1	4	1.5	2
tubulin-GAL4/TM3, Sb	KK library progenitor	60100/KK	1	5	1.5	2
tubulin-GAL4/TM3, Sb	KK library progenitor	60100/KK	1	6	1.5	2
tubulin-GAL4/TM3, Sb	KK library progenitor	60100/KK	1	7	1.5	2
tubulin-GAL4/TM3, Sb	KK library progenitor	60100/KK	1	8	1.5	2
tubulin-GAL4/TM3, Sb	KK library progenitor	60100/KK	1	9	1.5	2
tubulin-GAL4/TM3, Sb	KK library progenitor	60100/KK	1	10	1.5	2
tubulin-GAL4/TM3, Sb	KK library progenitor	60100/KK	1	11	1.5	2
tubulin-GAL4/TM3, Sb	KK library progenitor	60100/KK	1	12	1.5	2
tubulin-GAL4/TM3, Sb	KK library progenitor	60100/KK	1	13	1.5	2.5
tubulin-GAL4/TM3, Sb	KK library progenitor	60100/KK	1	14	1.5	2
tubulin-GAL4/TM3, Sb	KK library progenitor	60100/KK	1	15	1.5	2
tubulin-GAL4/TM3, Sb	KK library progenitor	60100/KK	1	16	1.5	2
tubulin-GAL4/TM3, Sb	KK library progenitor	60100/KK	1	17	1.5	2
tubulin-GAL4/TM3, Sb	KK library progenitor	60100/KK	1	18	1.5	2
tubulin-GAL4/TM3, Sb	KK library progenitor	60100/KK	1	19	1.5	2
tubulin-GAL4/TM3, Sb	KK library progenitor	60100/KK	1	20	1.5	2.5
tubulin-GAL4/TM3, Sb	KK library progenitor	60100/KK	1	21	1.5	2
tubulin-GAL4/TM3, Sb	KK library progenitor	60100/KK	1	22	1.5	2
tubulin-GAL4/TM3, Sb	KK library progenitor	60100/KK	1	23	1.5	2.5
tubulin-GAL4/TM3, Sb	KK library progenitor	60100/KK	1	24	1.5	2
tubulin-GAL4/TM3, Sb	KK library progenitor	60100/KK	1	25	1.5	2
tubulin-GAL4/TM3, Sb	KK library progenitor	60100/KK	1	26	1.5	2
tubulin-GAL4/TM3, Sb	KK library progenitor	60100/KK	1	27	1.5	2
tubulin-GAL4/TM3, Sb	KK library progenitor	60100/KK	1	28	1.5	2
tubulin-GAL4/TM3, Sb	KK library progenitor	60100/KK	1	29	1.5	2.5
tubulin-GAL4/TM3, Sb	KK library progenitor	60100/KK	1	30	1.5	2
tubulin-GAL4/TM3, Sb	KK library progenitor	60100/KK	1	31	1.5	2
tubulin-GAL4/TM3, Sb	KK library progenitor	60100/KK	1	32	1.5	2
tubulin-GAL4/TM3, Sb	KK library progenitor	60100/KK	1	33	1.5	2
tubulin-GAL4/TM3, Sb	KK library progenitor	60100/KK	1	34	1.5	2
tubulin-GAL4/TM3, Sb	KK library progenitor	60100/KK	1	35	1.5	2
tubulin-GAL4/TM3, Sb	KK library progenitor	60100/KK	1	36	1.5	2
tubulin-GAL4/TM3, Sb	KK library progenitor	60100/KK	1	37	1.5	2
tubulin-GAL4/TM3, Sb	KK library progenitor	60100/KK	1	38	1.5	2.5
tubulin-GAL4/TM3, Sb	KK library progenitor	60100/KK	1	39	1.5	2
tubulin-GAL4/TM3, Sb	KK library progenitor	60100/KK	1	40	1.5	2
tubulin-GAL4/TM3, Sb	KK library progenitor	60100/KK	1	41	1.5	2
tubulin-GAL4/TM3, Sb	KK library progenitor	60100/KK	1	42	1.5	2
tubulin-GAL4/TM3, Sb	KK library progenitor	60100/KK	1	43	1.5	2
tubulin-GAL4/TM3, Sb	KK library progenitor	60100/KK	1	44	1.5	2.5
tubulin-GAL4/TM3, Sb	KK library progenitor	60100/KK	1	45	1.5	2
tubulin-GAL4/TM3, Sb	KK library progenitor	60100/KK	1	46	1.5	2
tubulin-GAL4/TM3, Sb	KK library progenitor	60100/KK	1	47	1.5	2
tubulin-GAL4/TM3, Sb	KK library progenitor	60100/KK	1	48	1.5	2
tubulin-GAL4/TM3, Sb	KK library progenitor	60100/KK	1	49	1.5	2
tubulin-GAL4/TM3, Sb	KK library progenitor	60100/KK	1	50	1.5	2
tubulin-GAL4/TM3, Sb	KK library progenitor	60100/KK	2	1	1.5	2
tubulin-GAL4/TM3, Sb	KK library progenitor	60100/KK	2	2	1.5	2
tubulin-GAL4/TM3, Sb	KK library progenitor	60100/KK	2	3	1.5	2
tubulin-GAL4/TM3, Sb	KK library progenitor	60100/KK	2	4	1.5	2
tubulin-GAL4/TM3, Sb	KK library progenitor	60100/KK	2	5	1.5	2
tubulin-GAL4/TM3, Sb	KK library progenitor	60100/KK	2	6	1.5	2
tubulin-GAL4/TM3, Sb	KK library progenitor	60100/KK	2	7	1.5	2
tubulin-GAL4/TM3, Sb	KK library progenitor	60100/KK	2	8	1.5	2
tubulin-GAL4/TM3, Sb	KK library progenitor	60100/KK	2	9	1.5	2
tubulin-GAL4/TM3, Sb	KK library progenitor	60100/KK	2	10	1.5	2
tubulin-GAL4/TM3, Sb	KK library progenitor	60100/KK	2	11	1.5	2
tubulin-GAL4/TM3, Sb	KK library progenitor	60100/KK	2	12	1.5	2
tubulin-GAL4/TM3, Sb	KK library progenitor	60100/KK	2	13	1.5	2
tubulin-GAL4/TM3, Sb	KK library progenitor	60100/KK	2	14	1.5	2
tubulin-GAL4/TM3, Sb	KK library progenitor	60100/KK	2	15	1.5	2
tubulin-GAL4/TM3, Sb	KK library progenitor	60100/KK	2	16	1.5	2
tubulin-GAL4/TM3, Sb	KK library progenitor	60100/KK	2	17	1.5	2
tubulin-GAL4/TM3, Sb	KK library progenitor	60100/KK	2	18	1.5	2
tubulin-GAL4/TM3, Sb	KK library progenitor	60100/KK	2	19	1.5	2
tubulin-GAL4/TM3, Sb	KK library progenitor	60100/KK	2	20	1.5	2
tubulin-GAL4/TM3, Sb	KK library progenitor	60100/KK	2	21	1.5	2
tubulin-GAL4/TM3, Sb	KK library progenitor	60100/KK	2	22	1.5	2
tubulin-GAL4/TM3, Sb	KK library progenitor	60100/KK	2	23	1.5	2
tubulin-GAL4/TM3, Sb	KK library progenitor	60100/KK	2	24	1.5	2
tubulin-GAL4/TM3, Sb	KK library progenitor	60100/KK	2	25	1.5	2
tubulin-GAL4/TM3, Sb	KK library progenitor	60100/KK	2	26	1.5	2
tubulin-GAL4/TM3, Sb	KK library progenitor	60100/KK	2	27	1.5	2
tubulin-GAL4/TM3, Sb	KK library progenitor	60100/KK	2	28	1.5	2
tubulin-GAL4/TM3, Sb	KK library progenitor	60100/KK	2	29	1.5	2
tubulin-GAL4/TM3, Sb	KK library progenitor	60100/KK	2	30	1.5	2
tubulin-GAL4/TM3, Sb	KK library progenitor	60100/KK	2	31	1.5	2
tubulin-GAL4/TM3, Sb	KK library progenitor	60100/KK	2	32	1.5	2
tubulin-GAL4/TM3, Sb	KK library progenitor	60100/KK	2	33	1.5	2
tubulin-GAL4/TM3, Sb	KK library progenitor	60100/KK	2	34	1.5	2
tubulin-GAL4/TM3, Sb	KK library progenitor	60100/KK	2	35	1.5	2
tubulin-GAL4/TM3, Sb	KK library progenitor	60100/KK	2	36	1.5	2
tubulin-GAL4/TM3, Sb	KK library progenitor	60100/KK	2	37	1.5	2
tubulin-GAL4/TM3, Sb	KK library progenitor	60100/KK	2	38	1.5	2
tubulin-GAL4/TM3, Sb	KK library progenitor	60100/KK	2	39	1.5	2
tubulin-GAL4/TM3, Sb	KK library progenitor	60100/KK	2	40	1.5	2
tubulin-GAL4/TM3, Sb	KK library progenitor	60100/KK	2	41	1.5	2
tubulin-GAL4/TM3, Sb	KK library progenitor	60100/KK	2	42	1.5	2
tubulin-GAL4/TM3, Sb	KK library progenitor	60100/KK	2	43	1.5	2
tubulin-GAL4/TM3, Sb	KK library progenitor	60100/KK	2	44	1.5	2
tubulin-GAL4/TM3, Sb	KK library progenitor	60100/KK	2	45	1.5	2
tubulin-GAL4/TM3, Sb	KK library progenitor	60100/KK	2	46	1.5	2
tubulin-GAL4/TM3, Sb	KK library progenitor	60100/KK	2	47	1.5	2
tubulin-GAL4/TM3, Sb	KK library progenitor	60100/KK	2	48	1.5	2
tubulin-GAL4/TM3, Sb	KK library progenitor	60100/KK	2	49	1.5	2
tubulin-GAL4/TM3, Sb	KK library progenitor	60100/KK	2	50	1.5	2
tubulin-GAL4/TM3, Sb	KK library progenitor	60100/KK	3	1	1.5	2
tubulin-GAL4/TM3, Sb	KK library progenitor	60100/KK	3	2	1.5	2
tubulin-GAL4/TM3, Sb	KK library progenitor	60100/KK	3	3	1.5	2
tubulin-GAL4/TM3, Sb	KK library progenitor	60100/KK	3	4	1.5	2
tubulin-GAL4/TM3, Sb	KK library progenitor	60100/KK	3	5	1.5	2
tubulin-GAL4/TM3, Sb	KK library progenitor	60100/KK	3	6	1.5	2
tubulin-GAL4/TM3, Sb	KK library progenitor	60100/KK	3	7	1.5	2
tubulin-GAL4/TM3, Sb	KK library progenitor	60100/KK	3	8	1.5	2.5
tubulin-GAL4/TM3, Sb	KK library progenitor	60100/KK	3	9	1.5	2
tubulin-GAL4/TM3, Sb	KK library progenitor	60100/KK	3	10	1.5	2
tubulin-GAL4/TM3, Sb	KK library progenitor	60100/KK	3	11	1	2
tubulin-GAL4/TM3, Sb	KK library progenitor	60100/KK	3	12	1.5	2
tubulin-GAL4/TM3, Sb	KK library progenitor	60100/KK	3	13	1	2
tubulin-GAL4/TM3, Sb	KK library progenitor	60100/KK	3	14	1.5	2
tubulin-GAL4/TM3, Sb	KK library progenitor	60100/KK	3	15	1.5	2
tubulin-GAL4/TM3, Sb	KK library progenitor	60100/KK	3	16	1.5	2
tubulin-GAL4/TM3, Sb	KK library progenitor	60100/KK	3	17	1	2
tubulin-GAL4/TM3, Sb	KK library progenitor	60100/KK	3	18	1	2
tubulin-GAL4/TM3, Sb	KK library progenitor	60100/KK	3	19	1	2
tubulin-GAL4/TM3, Sb	KK library progenitor	60100/KK	3	20	1.5	2
tubulin-GAL4/TM3, Sb	KK library progenitor	60100/KK	3	21	1.5	2
tubulin-GAL4/TM3, Sb	KK library progenitor	60100/KK	3	22	1	2
tubulin-GAL4/TM3, Sb	KK library progenitor	60100/KK	3	23	1.5	2
tubulin-GAL4/TM3, Sb	KK library progenitor	60100/KK	3	24	1.5	2
tubulin-GAL4/TM3, Sb	KK library progenitor	60100/KK	3	25	1.5	2
tubulin-GAL4/TM3, Sb	KK library progenitor	60100/KK	3	26	1.5	2.5
tubulin-GAL4/TM3, Sb	KK library progenitor	60100/KK	3	27	1.5	2
tubulin-GAL4/TM3, Sb	KK library progenitor	60100/KK	3	28	1.5	2
tubulin-GAL4/TM3, Sb	KK library progenitor	60100/KK	3	29	1.5	2
tubulin-GAL4/TM3, Sb	KK library progenitor	60100/KK	3	30	1.5	2
tubulin-GAL4/TM3, Sb	KK library progenitor	60100/KK	3	31	1.5	2
tubulin-GAL4/TM3, Sb	KK library progenitor	60100/KK	3	32	1.5	2
tubulin-GAL4/TM3, Sb	KK library progenitor	60100/KK	3	33	1.5	2
tubulin-GAL4/TM3, Sb	KK library progenitor	60100/KK	3	34	1.5	2
tubulin-GAL4/TM3, Sb	KK library progenitor	60100/KK	3	35	1.5	2
tubulin-GAL4/TM3, Sb	KK library progenitor	60100/KK	3	36	1.5	2
tubulin-GAL4/TM3, Sb	KK library progenitor	60100/KK	3	37	1.5	2
tubulin-GAL4/TM3, Sb	KK library progenitor	60100/KK	3	38	1.5	2
tubulin-GAL4/TM3, Sb	KK library progenitor	60100/KK	3	39	1.5	2
tubulin-GAL4/TM3, Sb	KK library progenitor	60100/KK	3	40	1.5	2
tubulin-GAL4/TM3, Sb	KK library progenitor	60100/KK	3	41	1.5	2
tubulin-GAL4/TM3, Sb	KK library progenitor	60100/KK	3	42	1.5	2
tubulin-GAL4/TM3, Sb	KK library progenitor	60100/KK	3	43	1.5	2
tubulin-GAL4/TM3, Sb	KK library progenitor	60100/KK	3	44	1.5	2
tubulin-GAL4/TM3, Sb	KK library progenitor	60100/KK	3	45	1.5	2
tubulin-GAL4/TM3, Sb	KK library progenitor	60100/KK	3	46	1.5	2
tubulin-GAL4/TM3, Sb	KK library progenitor	60100/KK	3	47	1.5	2
tubulin-GAL4/TM3, Sb	KK library progenitor	60100/KK	3	48	1.5	2
tubulin-GAL4/TM3, Sb	KK library progenitor	60100/KK	3	49	1.5	2
tubulin-GAL4/TM3, Sb	KK library progenitor	60100/KK	3	50	1.5	2

## Sheet: C. tub-GAL4 x VDRC UAS GD
GAL-4 line	UAS line	VDRC Transformant ID	Replicate	Individual	T5	T6
tubulin-GAL4/TM3, Sb	dally	14136/GD	1	1	1.5	2.5
tubulin-GAL4/TM3, Sb	dally	14136/GD	1	2	1.5	2.5
tubulin-GAL4/TM3, Sb	dally	14136/GD	1	3	1.5	2.5
tubulin-GAL4/TM3, Sb	dally	14136/GD	1	4	1.5	2.5
tubulin-GAL4/TM3, Sb	dally	14136/GD	1	5	1.5	2.5
tubulin-GAL4/TM3, Sb	dally	14136/GD	1	6	1.5	2.5
tubulin-GAL4/TM3, Sb	dally	14136/GD	1	7	1.5	2.5
tubulin-GAL4/TM3, Sb	dally	14136/GD	1	8	1.5	2.5
tubulin-GAL4/TM3, Sb	dally	14136/GD	1	9	1.5	2.5
tubulin-GAL4/TM3, Sb	dally	14136/GD	1	10	1.5	2.5
tubulin-GAL4/TM3, Sb	dally	14136/GD	1	11	1.5	2.5
tubulin-GAL4/TM3, Sb	dally	14136/GD	1	12	1.5	2.5
tubulin-GAL4/TM3, Sb	dally	14136/GD	1	13	1.5	2.5
tubulin-GAL4/TM3, Sb	dally	14136/GD	1	14	1.5	2.5
tubulin-GAL4/TM3, Sb	dally	14136/GD	1	15	1.5	2.5
tubulin-GAL4/TM3, Sb	dally	14136/GD	1	16	1.5	2.5
tubulin-GAL4/TM3, Sb	dally	14136/GD	1	17	1.5	2.5
tubulin-GAL4/TM3, Sb	dally	14136/GD	1	18	1.5	2.5
tubulin-GAL4/TM3, Sb	dally	14136/GD	1	19	1.5	2.5
tubulin-GAL4/TM3, Sb	dally	14136/GD	1	20	1.5	2.5
tubulin-GAL4/TM3, Sb	dally	14136/GD	1	21	1.5	2.5
tubulin-GAL4/TM3, Sb	dally	14136/GD	1	22	1.5	2.5
tubulin-GAL4/TM3, Sb	dally	14136/GD	1	23	1.5	2.5
tubulin-GAL4/TM3, Sb	dally	14136/GD	1	24	1.5	2.5
tubulin-GAL4/TM3, Sb	dally	14136/GD	1	25	1.5	2.5
tubulin-GAL4/TM3, Sb	dally	14136/GD	1	26	1.5	2.5
tubulin-GAL4/TM3, Sb	dally	14136/GD	1	27	1.5	2.5
tubulin-GAL4/TM3, Sb	dally	14136/GD	1	28	1.5	2.5
tubulin-GAL4/TM3, Sb	dally	14136/GD	1	29	1.5	2.5
tubulin-GAL4/TM3, Sb	dally	14136/GD	1	30	1.5	2.5
tubulin-GAL4/TM3, Sb	dally	14136/GD	1	31	1.5	2.5
tubulin-GAL4/TM3, Sb	dally	14136/GD	1	32	1.5	2.5
tubulin-GAL4/TM3, Sb	dally	14136/GD	1	33	1.5	2.5
tubulin-GAL4/TM3, Sb	dally	14136/GD	1	34	1.5	2.5
tubulin-GAL4/TM3, Sb	dally	14136/GD	1	35	1.5	2.5
tubulin-GAL4/TM3, Sb	dally	14136/GD	1	36	1.5	2.5
tubulin-GAL4/TM3, Sb	dally	14136/GD	1	37	1.5	2.5
tubulin-GAL4/TM3, Sb	dally	14136/GD	1	38	1.5	2.5
tubulin-GAL4/TM3, Sb	dally	14136/GD	1	39	1.5	2.5
tubulin-GAL4/TM3, Sb	dally	14136/GD	1	40	1.5	2.5
tubulin-GAL4/TM3, Sb	dally	14136/GD	1	41	1.5	2.5
tubulin-GAL4/TM3, Sb	dally	14136/GD	1	42	1.5	2.5
tubulin-GAL4/TM3, Sb	dally	14136/GD	1	43	1.5	2.5
tubulin-GAL4/TM3, Sb	dally	14136/GD	1	44	1.5	2.5
tubulin-GAL4/TM3, Sb	dally	14136/GD	1	45	1.5	2.5
tubulin-GAL4/TM3, Sb	dally	14136/GD	1	46	1.5	2.5
tubulin-GAL4/TM3, Sb	dally	14136/GD	1	47	1.5	2.5
tubulin-GAL4/TM3, Sb	dally	14136/GD	1	48	1.5	2.5
tubulin-GAL4/TM3, Sb	dally	14136/GD	1	49	1.5	2.5
tubulin-GAL4/TM3, Sb	dally	14136/GD	1	50	1.5	2.5
tubulin-GAL4/TM3, Sb	dally	14136/GD	2	1	1.5	2.5
tubulin-GAL4/TM3, Sb	dally	14136/GD	2	2	1.5	3
tubulin-GAL4/TM3, Sb	dally	14136/GD	2	3	1.5	2.5
tubulin-GAL4/TM3, Sb	dally	14136/GD	2	4	1.5	2.5
tubulin-GAL4/TM3, Sb	dally	14136/GD	2	5	1.5	2.5
tubulin-GAL4/TM3, Sb	dally	14136/GD	2	6	1.5	2.5
tubulin-GAL4/TM3, Sb	dally	14136/GD	2	7	1.5	2.5
tubulin-GAL4/TM3, Sb	dally	14136/GD	2	8	1.5	2.5
tubulin-GAL4/TM3, Sb	dally	14136/GD	2	9	1.5	2.5
tubulin-GAL4/TM3, Sb	dally	14136/GD	2	10	1.5	2.5
tubulin-GAL4/TM3, Sb	dally	14136/GD	2	11	1.5	2.5
tubulin-GAL4/TM3, Sb	dally	14136/GD	2	12	1.5	2.5
tubulin-GAL4/TM3, Sb	dally	14136/GD	2	13	1.5	2.5
tubulin-GAL4/TM3, Sb	dally	14136/GD	2	14	1.5	2.5
tubulin-GAL4/TM3, Sb	dally	14136/GD	2	15	1.5	2.5
tubulin-GAL4/TM3, Sb	dally	14136/GD	2	16	1.5	2.5
tubulin-GAL4/TM3, Sb	dally	14136/GD	2	17	1.5	2.5
tubulin-GAL4/TM3, Sb	dally	14136/GD	2	18	1.5	2.5
tubulin-GAL4/TM3, Sb	dally	14136/GD	2	19	1.5	2.5
tubulin-GAL4/TM3, Sb	dally	14136/GD	2	20	1.5	2.5
tubulin-GAL4/TM3, Sb	dally	14136/GD	2	21	1.5	2.5
tubulin-GAL4/TM3, Sb	dally	14136/GD	2	22	1.5	2.5
tubulin-GAL4/TM3, Sb	dally	14136/GD	2	23	1.5	2.5
tubulin-GAL4/TM3, Sb	dally	14136/GD	2	24	1.5	2.5
tubulin-GAL4/TM3, Sb	dally	14136/GD	2	25	1.5	2.5
tubulin-GAL4/TM3, Sb	dally	14136/GD	2	26	1.5	2.5
tubulin-GAL4/TM3, Sb	dally	14136/GD	2	27	1.5	2.5
tubulin-GAL4/TM3, Sb	dally	14136/GD	2	28	1.5	2.5
tubulin-GAL4/TM3, Sb	dally	14136/GD	2	29	1.5	2.5
tubulin-GAL4/TM3, Sb	dally	14136/GD	2	30	1.5	2.5
tubulin-GAL4/TM3, Sb	dally	14136/GD	2	31	1.5	2.5
tubulin-GAL4/TM3, Sb	dally	14136/GD	2	32	1.5	2.5
tubulin-GAL4/TM3, Sb	dally	14136/GD	2	33	1.5	2.5
tubulin-GAL4/TM3, Sb	dally	14136/GD	2	34	1.5	2.5
tubulin-GAL4/TM3, Sb	dally	14136/GD	2	35	1.5	2.5
tubulin-GAL4/TM3, Sb	dally	14136/GD	2	36	1.5	2.5
tubulin-GAL4/TM3, Sb	dally	14136/GD	2	37	1.5	2.5
tubulin-GAL4/TM3, Sb	dally	14136/GD	2	38	1.5	2.5
tubulin-GAL4/TM3, Sb	dally	14136/GD	2	39	1.5	2.5
tubulin-GAL4/TM3, Sb	dally	14136/GD	2	40	1.5	2.5
tubulin-GAL4/TM3, Sb	dally	14136/GD	2	41	1.5	2.5
tubulin-GAL4/TM3, Sb	dally	14136/GD	2	42	2	3
tubulin-GAL4/TM3, Sb	dally	14136/GD	2	43	1.5	2.5
tubulin-GAL4/TM3, Sb	dally	14136/GD	2	44	1.5	2.5
tubulin-GAL4/TM3, Sb	dally	14136/GD	2	45	1.5	2.5
tubulin-GAL4/TM3, Sb	dally	14136/GD	2	46	1.5	2.5
tubulin-GAL4/TM3, Sb	dally	14136/GD	2	47	1.5	2.5
tubulin-GAL4/TM3, Sb	dally	14136/GD	2	48	1.5	2.5
tubulin-GAL4/TM3, Sb	dally	14136/GD	2	49	1.5	2.5
tubulin-GAL4/TM3, Sb	dally	14136/GD	2	50	1.5	2.5
tubulin-GAL4/TM3, Sb	dally	14136/GD	3	1	1.5	2.5
tubulin-GAL4/TM3, Sb	dally	14136/GD	3	2	1.5	2.5
tubulin-GAL4/TM3, Sb	dally	14136/GD	3	3	1.5	2.5
tubulin-GAL4/TM3, Sb	dally	14136/GD	3	4	1.5	2.5
tubulin-GAL4/TM3, Sb	dally	14136/GD	3	5	1.5	2.5
tubulin-GAL4/TM3, Sb	dally	14136/GD	3	6	1.5	2.5
tubulin-GAL4/TM3, Sb	dally	14136/GD	3	7	1.5	2.5
tubulin-GAL4/TM3, Sb	dally	14136/GD	3	8	1.5	2.5
tubulin-GAL4/TM3, Sb	dally	14136/GD	3	9	1.5	2.5
tubulin-GAL4/TM3, Sb	dally	14136/GD	3	10	1.5	2.5
tubulin-GAL4/TM3, Sb	dally	14136/GD	3	11	1.5	2.5
tubulin-GAL4/TM3, Sb	dally	14136/GD	3	12	1.5	2.5
tubulin-GAL4/TM3, Sb	dally	14136/GD	3	13	1.5	2.5
tubulin-GAL4/TM3, Sb	dally	14136/GD	3	14	1.5	2.5
tubulin-GAL4/TM3, Sb	dally	14136/GD	3	15	1.5	2.5
tubulin-GAL4/TM3, Sb	dally	14136/GD	3	16	1.5	2.5
tubulin-GAL4/TM3, Sb	dally	14136/GD	3	17	1.5	2.5
tubulin-GAL4/TM3, Sb	dally	14136/GD	3	18	1.5	2.5
tubulin-GAL4/TM3, Sb	dally	14136/GD	3	19	1.5	2.5
tubulin-GAL4/TM3, Sb	dally	14136/GD	3	20	1.5	2.5
tubulin-GAL4/TM3, Sb	dally	14136/GD	3	21	1.5	2.5
tubulin-GAL4/TM3, Sb	dally	14136/GD	3	22	1.5	2.5
tubulin-GAL4/TM3, Sb	dally	14136/GD	3	23	1.5	2.5
tubulin-GAL4/TM3, Sb	dally	14136/GD	3	24	1.5	2.5
tubulin-GAL4/TM3, Sb	dally	14136/GD	3	25	1.5	2.5
tubulin-GAL4/TM3, Sb	dally	14136/GD	3	26	1.5	2.5
tubulin-GAL4/TM3, Sb	dally	14136/GD	3	27	1.5	2.5
tubulin-GAL4/TM3, Sb	dally	14136/GD	3	28	1.5	2.5
tubulin-GAL4/TM3, Sb	dally	14136/GD	3	29	1.5	2.5
tubulin-GAL4/TM3, Sb	dally	14136/GD	3	30	1.5	2.5
tubulin-GAL4/TM3, Sb	dally	14136/GD	3	31	1.5	2.5
tubulin-GAL4/TM3, Sb	dally	14136/GD	3	32	1.5	2.5
tubulin-GAL4/TM3, Sb	dally	14136/GD	3	33	1.5	2.5
tubulin-GAL4/TM3, Sb	dally	14136/GD	3	34	1.5	2.5
tubulin-GAL4/TM3, Sb	dally	14136/GD	3	35	1.5	2.5
tubulin-GAL4/TM3, Sb	dally	14136/GD	3	36	1.5	2.5
tubulin-GAL4/TM3, Sb	dally	14136/GD	3	37	1.5	2.5
tubulin-GAL4/TM3, Sb	dally	14136/GD	3	38	1.5	2.5
tubulin-GAL4/TM3, Sb	dally	14136/GD	3	39	1.5	3
tubulin-GAL4/TM3, Sb	dally	14136/GD	3	40	1.5	2.5
tubulin-GAL4/TM3, Sb	dally	14136/GD	3	41	1.5	2.5
tubulin-GAL4/TM3, Sb	dally	14136/GD	3	42	1.5	2.5
tubulin-GAL4/TM3, Sb	dally	14136/GD	3	43	1.5	2.5
tubulin-GAL4/TM3, Sb	dally	14136/GD	3	44	1.5	2.5
tubulin-GAL4/TM3, Sb	dally	14136/GD	3	45	1.5	2.5
tubulin-GAL4/TM3, Sb	dally	14136/GD	3	46	1.5	2.5
tubulin-GAL4/TM3, Sb	dally	14136/GD	3	47	1.5	2.5
tubulin-GAL4/TM3, Sb	dally	14136/GD	3	48	1.5	2.5
tubulin-GAL4/TM3, Sb	dally	14136/GD	3	49	1.5	2.5
tubulin-GAL4/TM3, Sb	dally	14136/GD	3	50	1.5	2.5
tubulin-GAL4/TM3, Sb	mwh	41513/GD	1	1	1.5	2
tubulin-GAL4/TM3, Sb	mwh	41513/GD	1	2	1.5	2
tubulin-GAL4/TM3, Sb	mwh	41513/GD	1	3	1.5	2.5
tubulin-GAL4/TM3, Sb	mwh	41513/GD	1	4	1.5	2.5
tubulin-GAL4/TM3, Sb	mwh	41513/GD	1	5	1.5	2.5
tubulin-GAL4/TM3, Sb	mwh	41513/GD	1	6	1.5	2.5
tubulin-GAL4/TM3, Sb	mwh	41513/GD	1	7	1.5	2.5
tubulin-GAL4/TM3, Sb	mwh	41513/GD	1	8	1	2
tubulin-GAL4/TM3, Sb	mwh	41513/GD	1	9	1.5	2.5
tubulin-GAL4/TM3, Sb	mwh	41513/GD	1	10	1.5	2.5
tubulin-GAL4/TM3, Sb	mwh	41513/GD	1	11	1.5	2.5
tubulin-GAL4/TM3, Sb	mwh	41513/GD	1	12	1.5	2.5
tubulin-GAL4/TM3, Sb	mwh	41513/GD	1	13	1.5	2.5
tubulin-GAL4/TM3, Sb	mwh	41513/GD	1	14	1.5	2.5
tubulin-GAL4/TM3, Sb	mwh	41513/GD	1	15	1.5	2.5
tubulin-GAL4/TM3, Sb	mwh	41513/GD	1	16	1.5	2.5
tubulin-GAL4/TM3, Sb	mwh	41513/GD	1	17	1.5	2
tubulin-GAL4/TM3, Sb	mwh	41513/GD	1	18	1.5	2.5
tubulin-GAL4/TM3, Sb	mwh	41513/GD	1	19	1.5	2.5
tubulin-GAL4/TM3, Sb	mwh	41513/GD	1	20	1.5	2.5
tubulin-GAL4/TM3, Sb	mwh	41513/GD	1	21	1.5	2.5
tubulin-GAL4/TM3, Sb	mwh	41513/GD	1	22	1.5	2.5
tubulin-GAL4/TM3, Sb	mwh	41513/GD	1	23	1.5	2.5
tubulin-GAL4/TM3, Sb	mwh	41513/GD	1	24	1.5	2.5
tubulin-GAL4/TM3, Sb	mwh	41513/GD	1	25	1.5	2.5
tubulin-GAL4/TM3, Sb	mwh	41513/GD	1	26	1.5	2.5
tubulin-GAL4/TM3, Sb	mwh	41513/GD	1	27	1.5	2.5
tubulin-GAL4/TM3, Sb	mwh	41513/GD	1	28	1.5	2
tubulin-GAL4/TM3, Sb	mwh	41513/GD	1	29	1.5	2.5
tubulin-GAL4/TM3, Sb	mwh	41513/GD	1	30	1.5	2.5
tubulin-GAL4/TM3, Sb	mwh	41513/GD	1	31	1.5	2
tubulin-GAL4/TM3, Sb	mwh	41513/GD	1	32	1.5	2.5
tubulin-GAL4/TM3, Sb	mwh	41513/GD	1	33	1.5	2.5
tubulin-GAL4/TM3, Sb	mwh	41513/GD	1	34	1.5	2.5
tubulin-GAL4/TM3, Sb	mwh	41513/GD	1	35	1.5	2.5
tubulin-GAL4/TM3, Sb	mwh	41513/GD	1	36	1.5	2.5
tubulin-GAL4/TM3, Sb	mwh	41513/GD	1	37	1.5	2.5
tubulin-GAL4/TM3, Sb	mwh	41513/GD	1	38	1.5	2.5
tubulin-GAL4/TM3, Sb	mwh	41513/GD	1	39	1.5	2.5
tubulin-GAL4/TM3, Sb	mwh	41513/GD	1	40	1.5	2.5
tubulin-GAL4/TM3, Sb	mwh	41513/GD	1	41	1.5	2.5
tubulin-GAL4/TM3, Sb	mwh	41513/GD	1	42	1.5	2.5
tubulin-GAL4/TM3, Sb	mwh	41513/GD	1	43	1.5	2.5
tubulin-GAL4/TM3, Sb	mwh	41513/GD	1	44	1.5	2.5
tubulin-GAL4/TM3, Sb	mwh	41513/GD	1	45	1.5	2.5
tubulin-GAL4/TM3, Sb	mwh	41513/GD	1	46	1.5	2.5
tubulin-GAL4/TM3, Sb	mwh	41513/GD	1	47	1.5	2.5
tubulin-GAL4/TM3, Sb	mwh	41513/GD	1	48	1.5	2.5
tubulin-GAL4/TM3, Sb	mwh	41513/GD	1	49	1.5	2.5
tubulin-GAL4/TM3, Sb	mwh	41513/GD	1	50	1.5	2.5
tubulin-GAL4/TM3, Sb	mwh	41513/GD	2	1	1.5	2
tubulin-GAL4/TM3, Sb	mwh	41513/GD	2	2	1.5	2.5
tubulin-GAL4/TM3, Sb	mwh	41513/GD	2	3	1.5	2.5
tubulin-GAL4/TM3, Sb	mwh	41513/GD	2	4	1.5	2.5
tubulin-GAL4/TM3, Sb	mwh	41513/GD	2	5	1.5	2.5
tubulin-GAL4/TM3, Sb	mwh	41513/GD	2	6	1.5	2.5
tubulin-GAL4/TM3, Sb	mwh	41513/GD	2	7	1.5	2.5
tubulin-GAL4/TM3, Sb	mwh	41513/GD	2	8	1.5	2.5
tubulin-GAL4/TM3, Sb	mwh	41513/GD	2	9	1.5	2.5
tubulin-GAL4/TM3, Sb	mwh	41513/GD	2	10	1.5	2.5
tubulin-GAL4/TM3, Sb	mwh	41513/GD	2	11	1.5	2.5
tubulin-GAL4/TM3, Sb	mwh	41513/GD	2	12	1.5	2
tubulin-GAL4/TM3, Sb	mwh	41513/GD	2	13	1.5	2
tubulin-GAL4/TM3, Sb	mwh	41513/GD	2	14	1.5	2.5
tubulin-GAL4/TM3, Sb	mwh	41513/GD	2	15	1.5	2.5
tubulin-GAL4/TM3, Sb	mwh	41513/GD	2	16	1.5	2.5
tubulin-GAL4/TM3, Sb	mwh	41513/GD	2	17	1.5	2.5
tubulin-GAL4/TM3, Sb	mwh	41513/GD	2	18	1.5	2.5
tubulin-GAL4/TM3, Sb	mwh	41513/GD	2	19	1.5	2.5
tubulin-GAL4/TM3, Sb	mwh	41513/GD	2	20	1.5	2.5
tubulin-GAL4/TM3, Sb	mwh	41513/GD	2	21	1.5	2
tubulin-GAL4/TM3, Sb	mwh	41513/GD	2	22	1.5	2.5
tubulin-GAL4/TM3, Sb	mwh	41513/GD	2	23	1.5	2.5
tubulin-GAL4/TM3, Sb	mwh	41513/GD	2	24	1.5	2.5
tubulin-GAL4/TM3, Sb	mwh	41513/GD	2	25	1.5	2.5
tubulin-GAL4/TM3, Sb	mwh	41513/GD	2	26	1.5	2.5
tubulin-GAL4/TM3, Sb	mwh	41513/GD	2	27	1.5	2.5
tubulin-GAL4/TM3, Sb	mwh	41513/GD	2	28	1.5	2.5
tubulin-GAL4/TM3, Sb	mwh	41513/GD	2	29	1.5	2.5
tubulin-GAL4/TM3, Sb	mwh	41513/GD	2	30	1.5	2.5
tubulin-GAL4/TM3, Sb	mwh	41513/GD	2	31	1.5	2
tubulin-GAL4/TM3, Sb	mwh	41513/GD	2	32	1.5	2.5
tubulin-GAL4/TM3, Sb	mwh	41513/GD	2	33	1.5	2.5
tubulin-GAL4/TM3, Sb	mwh	41513/GD	2	34	1.5	2.5
tubulin-GAL4/TM3, Sb	mwh	41513/GD	2	35	1.5	2
tubulin-GAL4/TM3, Sb	mwh	41513/GD	2	36	1.5	2.5
tubulin-GAL4/TM3, Sb	mwh	41513/GD	2	37	1.5	2.5
tubulin-GAL4/TM3, Sb	mwh	41513/GD	2	38	1.5	2.5
tubulin-GAL4/TM3, Sb	mwh	41513/GD	2	39	1.5	2.5
tubulin-GAL4/TM3, Sb	mwh	41513/GD	2	40	1.5	2.5
tubulin-GAL4/TM3, Sb	mwh	41513/GD	2	41	1.5	2.5
tubulin-GAL4/TM3, Sb	mwh	41513/GD	2	42	1.5	2.5
tubulin-GAL4/TM3, Sb	mwh	41513/GD	2	43	1.5	2.5
tubulin-GAL4/TM3, Sb	mwh	41513/GD	2	44	1.5	2.5
tubulin-GAL4/TM3, Sb	mwh	41513/GD	2	45	1.5	2.5
tubulin-GAL4/TM3, Sb	mwh	41513/GD	2	46	1.5	2.5
tubulin-GAL4/TM3, Sb	mwh	41513/GD	2	47	1.5	2.5
tubulin-GAL4/TM3, Sb	mwh	41513/GD	2	48	1.5	2.5
tubulin-GAL4/TM3, Sb	mwh	41513/GD	2	49	1.5	2.5
tubulin-GAL4/TM3, Sb	mwh	41513/GD	2	50	1.5	2.5
tubulin-GAL4/TM3, Sb	mwh	41513/GD	3	1	1.5	2.5
tubulin-GAL4/TM3, Sb	mwh	41513/GD	3	2	1.5	3
tubulin-GAL4/TM3, Sb	mwh	41513/GD	3	3	1.5	2
tubulin-GAL4/TM3, Sb	mwh	41513/GD	3	4	1.5	2
tubulin-GAL4/TM3, Sb	mwh	41513/GD	3	5	1.5	2.5
tubulin-GAL4/TM3, Sb	mwh	41513/GD	3	6	1.5	2.5
tubulin-GAL4/TM3, Sb	mwh	41513/GD	3	7	1.5	2.5
tubulin-GAL4/TM3, Sb	mwh	41513/GD	3	8	1.5	2.5
tubulin-GAL4/TM3, Sb	mwh	41513/GD	3	9	1.5	2.5
tubulin-GAL4/TM3, Sb	mwh	41513/GD	3	10	1.5	2.5
tubulin-GAL4/TM3, Sb	mwh	41513/GD	3	11	1.5	2.5
tubulin-GAL4/TM3, Sb	mwh	41513/GD	3	12	1.5	2.5
tubulin-GAL4/TM3, Sb	mwh	41513/GD	3	13	1.5	2.5
tubulin-GAL4/TM3, Sb	mwh	41513/GD	3	14	1.5	2.5
tubulin-GAL4/TM3, Sb	mwh	41513/GD	3	15	1.5	2.5
tubulin-GAL4/TM3, Sb	mwh	41513/GD	3	16	1.5	2.5
tubulin-GAL4/TM3, Sb	mwh	41513/GD	3	17	1.5	2.5
tubulin-GAL4/TM3, Sb	mwh	41513/GD	3	18	1.5	2.5
tubulin-GAL4/TM3, Sb	mwh	41513/GD	3	19	1.5	2.5
tubulin-GAL4/TM3, Sb	mwh	41513/GD	3	20	1.5	2.5
tubulin-GAL4/TM3, Sb	mwh	41513/GD	3	21	1.5	2.5
tubulin-GAL4/TM3, Sb	mwh	41513/GD	3	22	1.5	2.5
tubulin-GAL4/TM3, Sb	mwh	41513/GD	3	23	1.5	2.5
tubulin-GAL4/TM3, Sb	mwh	41513/GD	3	24	1.5	2.5
tubulin-GAL4/TM3, Sb	mwh	41513/GD	3	25	1.5	2.5
tubulin-GAL4/TM3, Sb	mwh	41513/GD	3	26	1.5	2.5
tubulin-GAL4/TM3, Sb	mwh	41513/GD	3	27	1.5	2.5
tubulin-GAL4/TM3, Sb	mwh	41513/GD	3	28	1.5	2.5
tubulin-GAL4/TM3, Sb	mwh	41513/GD	3	29	1.5	2.5
tubulin-GAL4/TM3, Sb	mwh	41513/GD	3	30	1.5	2.5
tubulin-GAL4/TM3, Sb	mwh	41513/GD	3	31	1.5	2.5
tubulin-GAL4/TM3, Sb	mwh	41513/GD	3	32	1.5	2.5
tubulin-GAL4/TM3, Sb	mwh	41513/GD	3	33	1.5	2.5
tubulin-GAL4/TM3, Sb	mwh	41513/GD	3	34	1.5	2.5
tubulin-GAL4/TM3, Sb	mwh	41513/GD	3	35	1.5	2.5
tubulin-GAL4/TM3, Sb	mwh	41513/GD	3	36	1.5	2
tubulin-GAL4/TM3, Sb	mwh	41513/GD	3	37	1.5	2
tubulin-GAL4/TM3, Sb	mwh	41513/GD	3	38	1.5	2.5
tubulin-GAL4/TM3, Sb	mwh	41513/GD	3	39	1.5	2.5
tubulin-GAL4/TM3, Sb	mwh	41513/GD	3	40	1.5	3
tubulin-GAL4/TM3, Sb	mwh	41513/GD	3	41	1.5	2.5
tubulin-GAL4/TM3, Sb	mwh	41513/GD	3	42	1.5	2.5
tubulin-GAL4/TM3, Sb	mwh	41513/GD	3	43	1.5	2.5
tubulin-GAL4/TM3, Sb	mwh	41513/GD	3	44	1.5	2.5
tubulin-GAL4/TM3, Sb	mwh	41513/GD	3	45	1.5	2.5
tubulin-GAL4/TM3, Sb	mwh	41513/GD	3	46	1.5	2.5
tubulin-GAL4/TM3, Sb	mwh	41513/GD	3	47	1.5	2
tubulin-GAL4/TM3, Sb	mwh	41513/GD	3	48	1.5	2.5
tubulin-GAL4/TM3, Sb	mwh	41513/GD	3	49	1.5	2.5
tubulin-GAL4/TM3, Sb	mwh	41513/GD	3	50	1.5	2.5
tubulin-GAL4/TM3, Sb	Efa6	42321/GD	1	1	1.5	2.5
tubulin-GAL4/TM3, Sb	Efa6	42321/GD	1	2	1.5	2.5
tubulin-GAL4/TM3, Sb	Efa6	42321/GD	1	3	1.5	2.5
tubulin-GAL4/TM3, Sb	Efa6	42321/GD	1	4	1.5	2.5
tubulin-GAL4/TM3, Sb	Efa6	42321/GD	1	5	1.5	2.5
tubulin-GAL4/TM3, Sb	Efa6	42321/GD	1	6	2	2.5
tubulin-GAL4/TM3, Sb	Efa6	42321/GD	1	7	1.5	2.5
tubulin-GAL4/TM3, Sb	Efa6	42321/GD	1	8	1.5	2.5
tubulin-GAL4/TM3, Sb	Efa6	42321/GD	1	9	1.5	2.5
tubulin-GAL4/TM3, Sb	Efa6	42321/GD	1	10	1.5	2.5
tubulin-GAL4/TM3, Sb	Efa6	42321/GD	1	11	1.5	2.5
tubulin-GAL4/TM3, Sb	Efa6	42321/GD	1	12	1.5	2.5
tubulin-GAL4/TM3, Sb	Efa6	42321/GD	1	13	1.5	2.5
tubulin-GAL4/TM3, Sb	Efa6	42321/GD	1	14	1.5	2.5
tubulin-GAL4/TM3, Sb	Efa6	42321/GD	1	15	1.5	2.5
tubulin-GAL4/TM3, Sb	Efa6	42321/GD	1	16	1.5	2.5
tubulin-GAL4/TM3, Sb	Efa6	42321/GD	1	17	1.5	2.5
tubulin-GAL4/TM3, Sb	Efa6	42321/GD	1	18	1.5	2.5
tubulin-GAL4/TM3, Sb	Efa6	42321/GD	1	19	1.5	2.5
tubulin-GAL4/TM3, Sb	Efa6	42321/GD	1	20	1.5	2.5
tubulin-GAL4/TM3, Sb	Efa6	42321/GD	1	21	1.5	2.5
tubulin-GAL4/TM3, Sb	Efa6	42321/GD	1	22	1.5	3
tubulin-GAL4/TM3, Sb	Efa6	42321/GD	1	23	1.5	2.5
tubulin-GAL4/TM3, Sb	Efa6	42321/GD	1	24	1.5	2.5
tubulin-GAL4/TM3, Sb	Efa6	42321/GD	1	25	1.5	2.5
tubulin-GAL4/TM3, Sb	Efa6	42321/GD	1	26	1.5	2.5
tubulin-GAL4/TM3, Sb	Efa6	42321/GD	1	27	1.5	2.5
tubulin-GAL4/TM3, Sb	Efa6	42321/GD	1	28	1.5	2.5
tubulin-GAL4/TM3, Sb	Efa6	42321/GD	1	29	1.5	2.5
tubulin-GAL4/TM3, Sb	Efa6	42321/GD	1	30	1.5	2.5
tubulin-GAL4/TM3, Sb	Efa6	42321/GD	1	31	1.5	2.5
tubulin-GAL4/TM3, Sb	Efa6	42321/GD	1	32	1.5	2.5
tubulin-GAL4/TM3, Sb	Efa6	42321/GD	1	33	1.5	2.5
tubulin-GAL4/TM3, Sb	Efa6	42321/GD	1	34	1.5	2.5
tubulin-GAL4/TM3, Sb	Efa6	42321/GD	1	35	1.5	2.5
tubulin-GAL4/TM3, Sb	Efa6	42321/GD	1	36	1.5	2.5
tubulin-GAL4/TM3, Sb	Efa6	42321/GD	1	37	1.5	2.5
tubulin-GAL4/TM3, Sb	Efa6	42321/GD	1	38	1.5	2.5
tubulin-GAL4/TM3, Sb	Efa6	42321/GD	1	39	1.5	2.5
tubulin-GAL4/TM3, Sb	Efa6	42321/GD	1	40	1.5	2.5
tubulin-GAL4/TM3, Sb	Efa6	42321/GD	1	41	1.5	2.5
tubulin-GAL4/TM3, Sb	Efa6	42321/GD	1	42	1.5	2.5
tubulin-GAL4/TM3, Sb	Efa6	42321/GD	1	43	1.5	2.5
tubulin-GAL4/TM3, Sb	Efa6	42321/GD	1	44	1.5	2.5
tubulin-GAL4/TM3, Sb	Efa6	42321/GD	1	45	1.5	2.5
tubulin-GAL4/TM3, Sb	Efa6	42321/GD	1	46	1.5	2.5
tubulin-GAL4/TM3, Sb	Efa6	42321/GD	1	47	1.5	2.5
tubulin-GAL4/TM3, Sb	Efa6	42321/GD	1	48	1.5	2.5
tubulin-GAL4/TM3, Sb	Efa6	42321/GD	1	49	1.5	2.5
tubulin-GAL4/TM3, Sb	Efa6	42321/GD	1	50	1.5	2.5
tubulin-GAL4/TM3, Sb	Efa6	42321/GD	2	1	1.5	2.5
tubulin-GAL4/TM3, Sb	Efa6	42321/GD	2	2	1.5	2.5
tubulin-GAL4/TM3, Sb	Efa6	42321/GD	2	3	2	3
tubulin-GAL4/TM3, Sb	Efa6	42321/GD	2	4	1.5	2.5
tubulin-GAL4/TM3, Sb	Efa6	42321/GD	2	5	1.5	2.5
tubulin-GAL4/TM3, Sb	Efa6	42321/GD	2	6	2	3
tubulin-GAL4/TM3, Sb	Efa6	42321/GD	2	7	1.5	3
tubulin-GAL4/TM3, Sb	Efa6	42321/GD	2	8	1.5	2.5
tubulin-GAL4/TM3, Sb	Efa6	42321/GD	2	9	1.5	2.5
tubulin-GAL4/TM3, Sb	Efa6	42321/GD	2	10	1.5	2.5
tubulin-GAL4/TM3, Sb	Efa6	42321/GD	2	11	1.5	2.5
tubulin-GAL4/TM3, Sb	Efa6	42321/GD	2	12	1.5	2.5
tubulin-GAL4/TM3, Sb	Efa6	42321/GD	2	13	2	3.5
tubulin-GAL4/TM3, Sb	Efa6	42321/GD	2	14	1.5	2.5
tubulin-GAL4/TM3, Sb	Efa6	42321/GD	2	15	1.5	2.5
tubulin-GAL4/TM3, Sb	Efa6	42321/GD	2	16	1.5	2.5
tubulin-GAL4/TM3, Sb	Efa6	42321/GD	2	17	1.5	2.5
tubulin-GAL4/TM3, Sb	Efa6	42321/GD	2	18	1.5	2.5
tubulin-GAL4/TM3, Sb	Efa6	42321/GD	2	19	1.5	2.5
tubulin-GAL4/TM3, Sb	Efa6	42321/GD	2	20	1.5	2.5
tubulin-GAL4/TM3, Sb	Efa6	42321/GD	2	21	2	3
tubulin-GAL4/TM3, Sb	Efa6	42321/GD	2	22	1.5	2.5
tubulin-GAL4/TM3, Sb	Efa6	42321/GD	2	23	1.5	2.5
tubulin-GAL4/TM3, Sb	Efa6	42321/GD	2	24	1.5	2.5
tubulin-GAL4/TM3, Sb	Efa6	42321/GD	2	25	1.5	2.5
tubulin-GAL4/TM3, Sb	Efa6	42321/GD	2	26	1.5	2.5
tubulin-GAL4/TM3, Sb	Efa6	42321/GD	2	27	1.5	2.5
tubulin-GAL4/TM3, Sb	Efa6	42321/GD	2	28	1.5	2.5
tubulin-GAL4/TM3, Sb	Efa6	42321/GD	2	29	2	3
tubulin-GAL4/TM3, Sb	Efa6	42321/GD	2	30	1.5	2.5
tubulin-GAL4/TM3, Sb	Efa6	42321/GD	2	31	1.5	2.5
tubulin-GAL4/TM3, Sb	Efa6	42321/GD	2	32	1.5	2.5
tubulin-GAL4/TM3, Sb	Efa6	42321/GD	2	33	1.5	2.5
tubulin-GAL4/TM3, Sb	Efa6	42321/GD	2	34	1.5	2.5
tubulin-GAL4/TM3, Sb	Efa6	42321/GD	2	35	1.5	2.5
tubulin-GAL4/TM3, Sb	Efa6	42321/GD	2	36	1.5	2.5
tubulin-GAL4/TM3, Sb	Efa6	42321/GD	2	37	1.5	2.5
tubulin-GAL4/TM3, Sb	Efa6	42321/GD	2	38	1.5	2.5
tubulin-GAL4/TM3, Sb	Efa6	42321/GD	2	39	1.5	2.5
tubulin-GAL4/TM3, Sb	Efa6	42321/GD	2	40	1.5	2.5
tubulin-GAL4/TM3, Sb	Efa6	42321/GD	2	41	1.5	2.5
tubulin-GAL4/TM3, Sb	Efa6	42321/GD	2	42	1.5	2.5
tubulin-GAL4/TM3, Sb	Efa6	42321/GD	2	43	1.5	2.5
tubulin-GAL4/TM3, Sb	Efa6	42321/GD	2	44	1.5	2.5
tubulin-GAL4/TM3, Sb	Efa6	42321/GD	2	45	2	2.5
tubulin-GAL4/TM3, Sb	Efa6	42321/GD	2	46	2	2.5
tubulin-GAL4/TM3, Sb	Efa6	42321/GD	2	47	1.5	2.5
tubulin-GAL4/TM3, Sb	Efa6	42321/GD	2	48	1.5	2.5
tubulin-GAL4/TM3, Sb	Efa6	42321/GD	2	49	2	3
tubulin-GAL4/TM3, Sb	Efa6	42321/GD	2	50	1.5	2.5
tubulin-GAL4/TM3, Sb	Efa6	42321/GD	3	1	1.5	3
tubulin-GAL4/TM3, Sb	Efa6	42321/GD	3	2	1.5	2.5
tubulin-GAL4/TM3, Sb	Efa6	42321/GD	3	3	1.5	2.5
tubulin-GAL4/TM3, Sb	Efa6	42321/GD	3	4	1.5	2.5
tubulin-GAL4/TM3, Sb	Efa6	42321/GD	3	5	2	2.5
tubulin-GAL4/TM3, Sb	Efa6	42321/GD	3	6	1.5	2.5
tubulin-GAL4/TM3, Sb	Efa6	42321/GD	3	7	1.5	2.5
tubulin-GAL4/TM3, Sb	Efa6	42321/GD	3	8	2	3
tubulin-GAL4/TM3, Sb	Efa6	42321/GD	3	9	1.5	2.5
tubulin-GAL4/TM3, Sb	Efa6	42321/GD	3	10	2	3
tubulin-GAL4/TM3, Sb	Efa6	42321/GD	3	11	2	3
tubulin-GAL4/TM3, Sb	Efa6	42321/GD	3	12	2	3
tubulin-GAL4/TM3, Sb	Efa6	42321/GD	3	13	1.5	2.5
tubulin-GAL4/TM3, Sb	Efa6	42321/GD	3	14	1.5	2.5
tubulin-GAL4/TM3, Sb	Efa6	42321/GD	3	15	1.5	2.5
tubulin-GAL4/TM3, Sb	Efa6	42321/GD	3	16	2	3
tubulin-GAL4/TM3, Sb	Efa6	42321/GD	3	17	1.5	2.5
tubulin-GAL4/TM3, Sb	Efa6	42321/GD	3	18	1.5	2.5
tubulin-GAL4/TM3, Sb	Efa6	42321/GD	3	19	1.5	2.5
tubulin-GAL4/TM3, Sb	Efa6	42321/GD	3	20	1.5	2.5
tubulin-GAL4/TM3, Sb	Efa6	42321/GD	3	21	1.5	3
tubulin-GAL4/TM3, Sb	Efa6	42321/GD	3	22	2	3
tubulin-GAL4/TM3, Sb	Efa6	42321/GD	3	23	1.5	2.5
tubulin-GAL4/TM3, Sb	Efa6	42321/GD	3	24	1.5	2.5
tubulin-GAL4/TM3, Sb	Efa6	42321/GD	3	25	1.5	2.5
tubulin-GAL4/TM3, Sb	Efa6	42321/GD	3	26	1.5	2.5
tubulin-GAL4/TM3, Sb	Efa6	42321/GD	3	27	1.5	2.5
tubulin-GAL4/TM3, Sb	Efa6	42321/GD	3	28	1.5	2.5
tubulin-GAL4/TM3, Sb	Efa6	42321/GD	3	29	1.5	2.5
tubulin-GAL4/TM3, Sb	Efa6	42321/GD	3	30	1.5	2.5
tubulin-GAL4/TM3, Sb	Efa6	42321/GD	3	31	2	2.5
tubulin-GAL4/TM3, Sb	Efa6	42321/GD	3	32	1.5	2.5
tubulin-GAL4/TM3, Sb	Efa6	42321/GD	3	33	1.5	2.5
tubulin-GAL4/TM3, Sb	Efa6	42321/GD	3	34	1.5	2.5
tubulin-GAL4/TM3, Sb	Efa6	42321/GD	3	35	1.5	2.5
tubulin-GAL4/TM3, Sb	Efa6	42321/GD	3	36	1.5	2.5
tubulin-GAL4/TM3, Sb	Efa6	42321/GD	3	37	1.5	2.5
tubulin-GAL4/TM3, Sb	Efa6	42321/GD	3	38	1.5	2.5
tubulin-GAL4/TM3, Sb	Efa6	42321/GD	3	39	2	2.5
tubulin-GAL4/TM3, Sb	Efa6	42321/GD	3	40	1.5	2.5
tubulin-GAL4/TM3, Sb	Efa6	42321/GD	3	41	2	2.5
tubulin-GAL4/TM3, Sb	Efa6	42321/GD	3	42	2	3
tubulin-GAL4/TM3, Sb	Efa6	42321/GD	3	43	1.5	2.5
tubulin-GAL4/TM3, Sb	Efa6	42321/GD	3	44	1.5	2.5
tubulin-GAL4/TM3, Sb	Efa6	42321/GD	3	45	1.5	2.5
tubulin-GAL4/TM3, Sb	Efa6	42321/GD	3	46	2	3
tubulin-GAL4/TM3, Sb	Efa6	42321/GD	3	47	1.5	2.5
tubulin-GAL4/TM3, Sb	Efa6	42321/GD	3	48	1.5	2.5
tubulin-GAL4/TM3, Sb	Efa6	42321/GD	3	49	1.5	3
tubulin-GAL4/TM3, Sb	Efa6	42321/GD	3	50	1.5	2.5
tubulin-GAL4/TM3, Sb	CG33298	42776/GD	1	1	1.5	2.5
tubulin-GAL4/TM3, Sb	CG33298	42776/GD	1	2	1.5	2
tubulin-GAL4/TM3, Sb	CG33298	42776/GD	1	3	1.5	2.5
tubulin-GAL4/TM3, Sb	CG33298	42776/GD	1	4	1.5	2
tubulin-GAL4/TM3, Sb	CG33298	42776/GD	1	5	1.5	2.5
tubulin-GAL4/TM3, Sb	CG33298	42776/GD	1	6	1.5	2.5
tubulin-GAL4/TM3, Sb	CG33298	42776/GD	1	7	1.5	2.5
tubulin-GAL4/TM3, Sb	CG33298	42776/GD	1	8	1.5	2.5
tubulin-GAL4/TM3, Sb	CG33298	42776/GD	1	9	1.5	2
tubulin-GAL4/TM3, Sb	CG33298	42776/GD	1	10	1.5	2.5
tubulin-GAL4/TM3, Sb	CG33298	42776/GD	1	11	1.5	2.5
tubulin-GAL4/TM3, Sb	CG33298	42776/GD	1	12	1.5	2
tubulin-GAL4/TM3, Sb	CG33298	42776/GD	1	13	1.5	2
tubulin-GAL4/TM3, Sb	CG33298	42776/GD	1	14	1.5	2.5
tubulin-GAL4/TM3, Sb	CG33298	42776/GD	1	15	1.5	2.5
tubulin-GAL4/TM3, Sb	CG33298	42776/GD	1	16	1.5	2.5
tubulin-GAL4/TM3, Sb	CG33298	42776/GD	1	17	1.5	2.5
tubulin-GAL4/TM3, Sb	CG33298	42776/GD	1	18	1.5	2.5
tubulin-GAL4/TM3, Sb	CG33298	42776/GD	1	19	1.5	2.5
tubulin-GAL4/TM3, Sb	CG33298	42776/GD	1	20	1.5	2.5
tubulin-GAL4/TM3, Sb	CG33298	42776/GD	1	21	1.5	2.5
tubulin-GAL4/TM3, Sb	CG33298	42776/GD	1	22	1.5	2.5
tubulin-GAL4/TM3, Sb	CG33298	42776/GD	1	23	1.5	2.5
tubulin-GAL4/TM3, Sb	CG33298	42776/GD	1	24	1.5	2.5
tubulin-GAL4/TM3, Sb	CG33298	42776/GD	1	25	1.5	2.5
tubulin-GAL4/TM3, Sb	CG33298	42776/GD	1	26	1.5	2.5
tubulin-GAL4/TM3, Sb	CG33298	42776/GD	1	27	1.5	2.5
tubulin-GAL4/TM3, Sb	CG33298	42776/GD	1	28	1.5	2.5
tubulin-GAL4/TM3, Sb	CG33298	42776/GD	1	29	1.5	2.5
tubulin-GAL4/TM3, Sb	CG33298	42776/GD	1	30	1.5	2.5
tubulin-GAL4/TM3, Sb	CG33298	42776/GD	1	31	1.5	2.5
tubulin-GAL4/TM3, Sb	CG33298	42776/GD	1	32	1.5	2.5
tubulin-GAL4/TM3, Sb	CG33298	42776/GD	1	33	1.5	2.5
tubulin-GAL4/TM3, Sb	CG33298	42776/GD	1	34	1.5	2.5
tubulin-GAL4/TM3, Sb	CG33298	42776/GD	1	35	1.5	2.5
tubulin-GAL4/TM3, Sb	CG33298	42776/GD	1	36	1.5	2.5
tubulin-GAL4/TM3, Sb	CG33298	42776/GD	1	37	1.5	2.5
tubulin-GAL4/TM3, Sb	CG33298	42776/GD	1	38	1.5	2.5
tubulin-GAL4/TM3, Sb	CG33298	42776/GD	1	39	1.5	2.5
tubulin-GAL4/TM3, Sb	CG33298	42776/GD	1	40	1.5	2.5
tubulin-GAL4/TM3, Sb	CG33298	42776/GD	1	41	1.5	2.5
tubulin-GAL4/TM3, Sb	CG33298	42776/GD	1	42	1.5	2.5
tubulin-GAL4/TM3, Sb	CG33298	42776/GD	1	43	1.5	2.5
tubulin-GAL4/TM3, Sb	CG33298	42776/GD	1	44	1.5	2.5
tubulin-GAL4/TM3, Sb	CG33298	42776/GD	1	45	1.5	2.5
tubulin-GAL4/TM3, Sb	CG33298	42776/GD	1	46	1.5	2.5
tubulin-GAL4/TM3, Sb	CG33298	42776/GD	1	47	1.5	2.5
tubulin-GAL4/TM3, Sb	CG33298	42776/GD	1	48	1.5	2.5
tubulin-GAL4/TM3, Sb	CG33298	42776/GD	1	49	1.5	2.5
tubulin-GAL4/TM3, Sb	CG33298	42776/GD	1	50	1.5	2.5
tubulin-GAL4/TM3, Sb	CG33298	42776/GD	2	1	1.5	2.5
tubulin-GAL4/TM3, Sb	CG33298	42776/GD	2	2	1.5	2.5
tubulin-GAL4/TM3, Sb	CG33298	42776/GD	2	3	1.5	2.5
tubulin-GAL4/TM3, Sb	CG33298	42776/GD	2	4	1.5	2.5
tubulin-GAL4/TM3, Sb	CG33298	42776/GD	2	5	1.5	2.5
tubulin-GAL4/TM3, Sb	CG33298	42776/GD	2	6	1.5	2.5
tubulin-GAL4/TM3, Sb	CG33298	42776/GD	2	7	1.5	2.5
tubulin-GAL4/TM3, Sb	CG33298	42776/GD	2	8	1.5	2.5
tubulin-GAL4/TM3, Sb	CG33298	42776/GD	2	9	1.5	2.5
tubulin-GAL4/TM3, Sb	CG33298	42776/GD	2	10	1.5	2.5
tubulin-GAL4/TM3, Sb	CG33298	42776/GD	2	11	1.5	2.5
tubulin-GAL4/TM3, Sb	CG33298	42776/GD	2	12	1.5	2.5
tubulin-GAL4/TM3, Sb	CG33298	42776/GD	2	13	1.5	2.5
tubulin-GAL4/TM3, Sb	CG33298	42776/GD	2	14	1.5	2.5
tubulin-GAL4/TM3, Sb	CG33298	42776/GD	2	15	1.5	2.5
tubulin-GAL4/TM3, Sb	CG33298	42776/GD	2	16	1.5	2.5
tubulin-GAL4/TM3, Sb	CG33298	42776/GD	2	17	1.5	2.5
tubulin-GAL4/TM3, Sb	CG33298	42776/GD	2	18	1.5	2.5
tubulin-GAL4/TM3, Sb	CG33298	42776/GD	2	19	1.5	2.5
tubulin-GAL4/TM3, Sb	CG33298	42776/GD	2	20	1.5	2.5
tubulin-GAL4/TM3, Sb	CG33298	42776/GD	2	21	1.5	2.5
tubulin-GAL4/TM3, Sb	CG33298	42776/GD	2	22	1.5	2.5
tubulin-GAL4/TM3, Sb	CG33298	42776/GD	2	23	1.5	2.5
tubulin-GAL4/TM3, Sb	CG33298	42776/GD	2	24	1.5	2.5
tubulin-GAL4/TM3, Sb	CG33298	42776/GD	2	25	1.5	2.5
tubulin-GAL4/TM3, Sb	CG33298	42776/GD	2	26	1.5	2.5
tubulin-GAL4/TM3, Sb	CG33298	42776/GD	2	27	1.5	2.5
tubulin-GAL4/TM3, Sb	CG33298	42776/GD	2	28	1.5	2.5
tubulin-GAL4/TM3, Sb	CG33298	42776/GD	2	29	1.5	2.5
tubulin-GAL4/TM3, Sb	CG33298	42776/GD	2	30	1.5	2.5
tubulin-GAL4/TM3, Sb	CG33298	42776/GD	2	31	1.5	2.5
tubulin-GAL4/TM3, Sb	CG33298	42776/GD	2	32	1.5	2.5
tubulin-GAL4/TM3, Sb	CG33298	42776/GD	2	33	1.5	2.5
tubulin-GAL4/TM3, Sb	CG33298	42776/GD	2	34	1.5	2.5
tubulin-GAL4/TM3, Sb	CG33298	42776/GD	2	35	1.5	2.5
tubulin-GAL4/TM3, Sb	CG33298	42776/GD	2	36	1.5	2.5
tubulin-GAL4/TM3, Sb	CG33298	42776/GD	2	37	1.5	2
tubulin-GAL4/TM3, Sb	CG33298	42776/GD	2	38	1.5	2.5
tubulin-GAL4/TM3, Sb	CG33298	42776/GD	2	39	1.5	2.5
tubulin-GAL4/TM3, Sb	CG33298	42776/GD	2	40	1.5	2.5
tubulin-GAL4/TM3, Sb	CG33298	42776/GD	2	41	1.5	2.5
tubulin-GAL4/TM3, Sb	CG33298	42776/GD	2	42	1.5	2
tubulin-GAL4/TM3, Sb	CG33298	42776/GD	2	43	1.5	2.5
tubulin-GAL4/TM3, Sb	CG33298	42776/GD	2	44	1.5	2.5
tubulin-GAL4/TM3, Sb	CG33298	42776/GD	2	45	1.5	2.5
tubulin-GAL4/TM3, Sb	CG33298	42776/GD	2	46	1.5	2.5
tubulin-GAL4/TM3, Sb	CG33298	42776/GD	2	47	1.5	2.5
tubulin-GAL4/TM3, Sb	CG33298	42776/GD	2	48	1.5	2.5
tubulin-GAL4/TM3, Sb	CG33298	42776/GD	2	49	1.5	2.5
tubulin-GAL4/TM3, Sb	CG33298	42776/GD	2	50	1.5	2.5
tubulin-GAL4/TM3, Sb	CG33298	42776/GD	3	1	1.5	2.5
tubulin-GAL4/TM3, Sb	CG33298	42776/GD	3	2	1.5	2.5
tubulin-GAL4/TM3, Sb	CG33298	42776/GD	3	3	1.5	2.5
tubulin-GAL4/TM3, Sb	CG33298	42776/GD	3	4	1.5	2.5
tubulin-GAL4/TM3, Sb	CG33298	42776/GD	3	5	1.5	2.5
tubulin-GAL4/TM3, Sb	CG33298	42776/GD	3	6	1.5	2.5
tubulin-GAL4/TM3, Sb	CG33298	42776/GD	3	7	1.5	2.5
tubulin-GAL4/TM3, Sb	CG33298	42776/GD	3	8	1.5	2.5
tubulin-GAL4/TM3, Sb	CG33298	42776/GD	3	9	1.5	2.5
tubulin-GAL4/TM3, Sb	CG33298	42776/GD	3	10	1.5	2.5
tubulin-GAL4/TM3, Sb	CG33298	42776/GD	3	11	1.5	2
tubulin-GAL4/TM3, Sb	CG33298	42776/GD	3	12	1.5	2.5
tubulin-GAL4/TM3, Sb	CG33298	42776/GD	3	13	1.5	2.5
tubulin-GAL4/TM3, Sb	CG33298	42776/GD	3	14	1.5	2.5
tubulin-GAL4/TM3, Sb	CG33298	42776/GD	3	15	1.5	2.5
tubulin-GAL4/TM3, Sb	CG33298	42776/GD	3	16	1.5	2.5
tubulin-GAL4/TM3, Sb	CG33298	42776/GD	3	17	1.5	2.5
tubulin-GAL4/TM3, Sb	CG33298	42776/GD	3	18	1.5	2.5
tubulin-GAL4/TM3, Sb	CG33298	42776/GD	3	19	1.5	2.5
tubulin-GAL4/TM3, Sb	CG33298	42776/GD	3	20	1.5	2.5
tubulin-GAL4/TM3, Sb	CG33298	42776/GD	3	21	1.5	2.5
tubulin-GAL4/TM3, Sb	CG33298	42776/GD	3	22	1.5	2.5
tubulin-GAL4/TM3, Sb	CG33298	42776/GD	3	23	1.5	2
tubulin-GAL4/TM3, Sb	CG33298	42776/GD	3	24	1.5	2.5
tubulin-GAL4/TM3, Sb	CG33298	42776/GD	3	25	1.5	2.5
tubulin-GAL4/TM3, Sb	CG33298	42776/GD	3	26	1.5	2.5
tubulin-GAL4/TM3, Sb	CG33298	42776/GD	3	27	1.5	2.5
tubulin-GAL4/TM3, Sb	CG33298	42776/GD	3	28	1.5	2.5
tubulin-GAL4/TM3, Sb	CG33298	42776/GD	3	29	1.5	2.5
tubulin-GAL4/TM3, Sb	CG33298	42776/GD	3	30	1.5	2.5
tubulin-GAL4/TM3, Sb	CG33298	42776/GD	3	31	1.5	2.5
tubulin-GAL4/TM3, Sb	CG33298	42776/GD	3	32	1.5	2.5
tubulin-GAL4/TM3, Sb	CG33298	42776/GD	3	33	1.5	2.5
tubulin-GAL4/TM3, Sb	CG33298	42776/GD	3	34	1.5	2.5
tubulin-GAL4/TM3, Sb	CG33298	42776/GD	3	35	1.5	2
tubulin-GAL4/TM3, Sb	CG33298	42776/GD	3	36	1.5	2.5
tubulin-GAL4/TM3, Sb	CG33298	42776/GD	3	37	1.5	2.5
tubulin-GAL4/TM3, Sb	CG33298	42776/GD	3	38	1.5	2.5
tubulin-GAL4/TM3, Sb	CG33298	42776/GD	3	39	1.5	2.5
tubulin-GAL4/TM3, Sb	CG33298	42776/GD	3	40	1.5	2
tubulin-GAL4/TM3, Sb	CG33298	42776/GD	3	41	1.5	2.5
tubulin-GAL4/TM3, Sb	CG33298	42776/GD	3	42	1.5	2.5
tubulin-GAL4/TM3, Sb	CG33298	42776/GD	3	43	1.5	2
tubulin-GAL4/TM3, Sb	CG33298	42776/GD	3	44	1.5	2.5
tubulin-GAL4/TM3, Sb	CG33298	42776/GD	3	45	1.5	2.5
tubulin-GAL4/TM3, Sb	CG33298	42776/GD	3	46	1.5	2.5
tubulin-GAL4/TM3, Sb	CG33298	42776/GD	3	47	1.5	2.5
tubulin-GAL4/TM3, Sb	CG33298	42776/GD	3	48	1.5	2.5
tubulin-GAL4/TM3, Sb	CG33298	42776/GD	3	49	1.5	2.5
tubulin-GAL4/TM3, Sb	CG33298	42776/GD	3	50	1.5	2.5
tubulin-GAL4/TM3, Sb	CG15803	43635/GD	1	1	1.5	2.5
tubulin-GAL4/TM3, Sb	CG15803	43635/GD	1	2	1.5	2.5
tubulin-GAL4/TM3, Sb	CG15803	43635/GD	1	3	1.5	2.5
tubulin-GAL4/TM3, Sb	CG15803	43635/GD	1	4	1.5	2.5
tubulin-GAL4/TM3, Sb	CG15803	43635/GD	1	5	1.5	2.5
tubulin-GAL4/TM3, Sb	CG15803	43635/GD	1	6	1.5	2.5
tubulin-GAL4/TM3, Sb	CG15803	43635/GD	1	7	1.5	2.5
tubulin-GAL4/TM3, Sb	CG15803	43635/GD	1	8	1.5	2.5
tubulin-GAL4/TM3, Sb	CG15803	43635/GD	1	9	1.5	2.5
tubulin-GAL4/TM3, Sb	CG15803	43635/GD	1	10	1.5	2.5
tubulin-GAL4/TM3, Sb	CG15803	43635/GD	1	11	1.5	2.5
tubulin-GAL4/TM3, Sb	CG15803	43635/GD	1	12	1.5	2.5
tubulin-GAL4/TM3, Sb	CG15803	43635/GD	1	13	1.5	2.5
tubulin-GAL4/TM3, Sb	CG15803	43635/GD	1	14	1.5	2.5
tubulin-GAL4/TM3, Sb	CG15803	43635/GD	1	15	1.5	2.5
tubulin-GAL4/TM3, Sb	CG15803	43635/GD	1	16	1.5	2.5
tubulin-GAL4/TM3, Sb	CG15803	43635/GD	1	17	1.5	2.5
tubulin-GAL4/TM3, Sb	CG15803	43635/GD	1	18	1.5	2.5
tubulin-GAL4/TM3, Sb	CG15803	43635/GD	1	19	1.5	2.5
tubulin-GAL4/TM3, Sb	CG15803	43635/GD	1	20	1.5	2.5
tubulin-GAL4/TM3, Sb	CG15803	43635/GD	1	21	1.5	2.5
tubulin-GAL4/TM3, Sb	CG15803	43635/GD	1	22	1.5	2.5
tubulin-GAL4/TM3, Sb	CG15803	43635/GD	1	23	1.5	2.5
tubulin-GAL4/TM3, Sb	CG15803	43635/GD	1	24	1.5	2.5
tubulin-GAL4/TM3, Sb	CG15803	43635/GD	1	25	1.5	2.5
tubulin-GAL4/TM3, Sb	CG15803	43635/GD	1	26	1.5	2
tubulin-GAL4/TM3, Sb	CG15803	43635/GD	1	27	1.5	2.5
tubulin-GAL4/TM3, Sb	CG15803	43635/GD	1	28	1.5	2.5
tubulin-GAL4/TM3, Sb	CG15803	43635/GD	1	29	1.5	2.5
tubulin-GAL4/TM3, Sb	CG15803	43635/GD	1	30	1.5	2.5
tubulin-GAL4/TM3, Sb	CG15803	43635/GD	1	31	1.5	2.5
tubulin-GAL4/TM3, Sb	CG15803	43635/GD	1	32	1.5	2.5
tubulin-GAL4/TM3, Sb	CG15803	43635/GD	1	33	1.5	2.5
tubulin-GAL4/TM3, Sb	CG15803	43635/GD	1	34	1.5	2.5
tubulin-GAL4/TM3, Sb	CG15803	43635/GD	1	35	1.5	2.5
tubulin-GAL4/TM3, Sb	CG15803	43635/GD	1	36	1.5	2.5
tubulin-GAL4/TM3, Sb	CG15803	43635/GD	1	37	1.5	2.5
tubulin-GAL4/TM3, Sb	CG15803	43635/GD	1	38	1.5	2.5
tubulin-GAL4/TM3, Sb	CG15803	43635/GD	1	39	1.5	2.5
tubulin-GAL4/TM3, Sb	CG15803	43635/GD	1	40	1.5	2.5
tubulin-GAL4/TM3, Sb	CG15803	43635/GD	1	41	1.5	2.5
tubulin-GAL4/TM3, Sb	CG15803	43635/GD	1	42	1.5	2.5
tubulin-GAL4/TM3, Sb	CG15803	43635/GD	1	43	1.5	2
tubulin-GAL4/TM3, Sb	CG15803	43635/GD	1	44	1.5	2.5
tubulin-GAL4/TM3, Sb	CG15803	43635/GD	1	45	1.5	2.5
tubulin-GAL4/TM3, Sb	CG15803	43635/GD	1	46	1.5	2.5
tubulin-GAL4/TM3, Sb	CG15803	43635/GD	1	47	1.5	2.5
tubulin-GAL4/TM3, Sb	CG15803	43635/GD	1	48	1.5	2.5
tubulin-GAL4/TM3, Sb	CG15803	43635/GD	1	49	1.5	2.5
tubulin-GAL4/TM3, Sb	CG15803	43635/GD	1	50	1.5	2.5
tubulin-GAL4/TM3, Sb	CG15803	43635/GD	2	1	1.5	2.5
tubulin-GAL4/TM3, Sb	CG15803	43635/GD	2	2	1.5	2.5
tubulin-GAL4/TM3, Sb	CG15803	43635/GD	2	3	1.5	2.5
tubulin-GAL4/TM3, Sb	CG15803	43635/GD	2	4	1.5	2.5
tubulin-GAL4/TM3, Sb	CG15803	43635/GD	2	5	1.5	2.5
tubulin-GAL4/TM3, Sb	CG15803	43635/GD	2	6	1.5	2.5
tubulin-GAL4/TM3, Sb	CG15803	43635/GD	2	7	1.5	2.5
tubulin-GAL4/TM3, Sb	CG15803	43635/GD	2	8	1.5	2.5
tubulin-GAL4/TM3, Sb	CG15803	43635/GD	2	9	1.5	2.5
tubulin-GAL4/TM3, Sb	CG15803	43635/GD	2	10	1.5	2.5
tubulin-GAL4/TM3, Sb	CG15803	43635/GD	2	11	1.5	2.5
tubulin-GAL4/TM3, Sb	CG15803	43635/GD	2	12	1.5	2.5
tubulin-GAL4/TM3, Sb	CG15803	43635/GD	2	13	1.5	2.5
tubulin-GAL4/TM3, Sb	CG15803	43635/GD	2	14	1.5	2.5
tubulin-GAL4/TM3, Sb	CG15803	43635/GD	2	15	1.5	2.5
tubulin-GAL4/TM3, Sb	CG15803	43635/GD	2	16	1.5	2
tubulin-GAL4/TM3, Sb	CG15803	43635/GD	2	17	1.5	2
tubulin-GAL4/TM3, Sb	CG15803	43635/GD	2	18	1.5	2.5
tubulin-GAL4/TM3, Sb	CG15803	43635/GD	2	19	1.5	2.5
tubulin-GAL4/TM3, Sb	CG15803	43635/GD	2	20	1.5	2.5
tubulin-GAL4/TM3, Sb	CG15803	43635/GD	2	21	1.5	2.5
tubulin-GAL4/TM3, Sb	CG15803	43635/GD	2	22	1.5	2.5
tubulin-GAL4/TM3, Sb	CG15803	43635/GD	2	23	1.5	2.5
tubulin-GAL4/TM3, Sb	CG15803	43635/GD	2	24	1.5	2.5
tubulin-GAL4/TM3, Sb	CG15803	43635/GD	2	25	1.5	2.5
tubulin-GAL4/TM3, Sb	CG15803	43635/GD	2	26	1.5	2.5
tubulin-GAL4/TM3, Sb	CG15803	43635/GD	2	27	1.5	2.5
tubulin-GAL4/TM3, Sb	CG15803	43635/GD	2	28	1.5	2.5
tubulin-GAL4/TM3, Sb	CG15803	43635/GD	2	29	1.5	2.5
tubulin-GAL4/TM3, Sb	CG15803	43635/GD	2	30	1.5	2.5
tubulin-GAL4/TM3, Sb	CG15803	43635/GD	2	31	1.5	2.5
tubulin-GAL4/TM3, Sb	CG15803	43635/GD	2	32	1.5	2.5
tubulin-GAL4/TM3, Sb	CG15803	43635/GD	2	33	1.5	2.5
tubulin-GAL4/TM3, Sb	CG15803	43635/GD	2	34	1.5	2.5
tubulin-GAL4/TM3, Sb	CG15803	43635/GD	2	35	1.5	2.5
tubulin-GAL4/TM3, Sb	CG15803	43635/GD	2	36	1.5	2.5
tubulin-GAL4/TM3, Sb	CG15803	43635/GD	2	37	1.5	2.5
tubulin-GAL4/TM3, Sb	CG15803	43635/GD	2	38	1.5	2.5
tubulin-GAL4/TM3, Sb	CG15803	43635/GD	2	39	1.5	2.5
tubulin-GAL4/TM3, Sb	CG15803	43635/GD	2	40	1.5	2.5
tubulin-GAL4/TM3, Sb	CG15803	43635/GD	2	41	1.5	2
tubulin-GAL4/TM3, Sb	CG15803	43635/GD	2	42	1.5	2.5
tubulin-GAL4/TM3, Sb	CG15803	43635/GD	2	43	1.5	2.5
tubulin-GAL4/TM3, Sb	CG15803	43635/GD	2	44	1.5	2.5
tubulin-GAL4/TM3, Sb	CG15803	43635/GD	2	45	1.5	2.5
tubulin-GAL4/TM3, Sb	CG15803	43635/GD	2	46	1.5	2.5
tubulin-GAL4/TM3, Sb	CG15803	43635/GD	2	47	1.5	2.5
tubulin-GAL4/TM3, Sb	CG15803	43635/GD	2	48	1.5	2.5
tubulin-GAL4/TM3, Sb	CG15803	43635/GD	2	49	1.5	2.5
tubulin-GAL4/TM3, Sb	CG15803	43635/GD	2	50	1.5	2.5
tubulin-GAL4/TM3, Sb	CG15803	43635/GD	3	1	1.5	2.5
tubulin-GAL4/TM3, Sb	CG15803	43635/GD	3	2	1.5	2.5
tubulin-GAL4/TM3, Sb	CG15803	43635/GD	3	3	1.5	2.5
tubulin-GAL4/TM3, Sb	CG15803	43635/GD	3	4	1.5	2.5
tubulin-GAL4/TM3, Sb	CG15803	43635/GD	3	5	1.5	2.5
tubulin-GAL4/TM3, Sb	CG15803	43635/GD	3	6	1.5	2.5
tubulin-GAL4/TM3, Sb	CG15803	43635/GD	3	7	1.5	3
tubulin-GAL4/TM3, Sb	CG15803	43635/GD	3	8	1.5	2.5
tubulin-GAL4/TM3, Sb	CG15803	43635/GD	3	9	1.5	2.5
tubulin-GAL4/TM3, Sb	CG15803	43635/GD	3	10	1.5	2.5
tubulin-GAL4/TM3, Sb	CG15803	43635/GD	3	11	1.5	2.5
tubulin-GAL4/TM3, Sb	CG15803	43635/GD	3	12	1.5	2.5
tubulin-GAL4/TM3, Sb	CG15803	43635/GD	3	13	1.5	2.5
tubulin-GAL4/TM3, Sb	CG15803	43635/GD	3	14	1.5	2.5
tubulin-GAL4/TM3, Sb	CG15803	43635/GD	3	15	1.5	2.5
tubulin-GAL4/TM3, Sb	CG15803	43635/GD	3	16	1.5	2.5
tubulin-GAL4/TM3, Sb	CG15803	43635/GD	3	17	1.5	2.5
tubulin-GAL4/TM3, Sb	CG15803	43635/GD	3	18	1.5	2.5
tubulin-GAL4/TM3, Sb	CG15803	43635/GD	3	19	1.5	2.5
tubulin-GAL4/TM3, Sb	CG15803	43635/GD	3	20	1.5	2.5
tubulin-GAL4/TM3, Sb	CG15803	43635/GD	3	21	1.5	2.5
tubulin-GAL4/TM3, Sb	CG15803	43635/GD	3	22	1.5	2.5
tubulin-GAL4/TM3, Sb	CG15803	43635/GD	3	23	1.5	2.5
tubulin-GAL4/TM3, Sb	CG15803	43635/GD	3	24	1.5	2.5
tubulin-GAL4/TM3, Sb	CG15803	43635/GD	3	25	1.5	2.5
tubulin-GAL4/TM3, Sb	CG15803	43635/GD	3	26	1.5	2.5
tubulin-GAL4/TM3, Sb	CG15803	43635/GD	3	27	1.5	2.5
tubulin-GAL4/TM3, Sb	CG15803	43635/GD	3	28	1.5	2.5
tubulin-GAL4/TM3, Sb	CG15803	43635/GD	3	29	1.5	2.5
tubulin-GAL4/TM3, Sb	CG15803	43635/GD	3	30	1.5	2.5
tubulin-GAL4/TM3, Sb	CG15803	43635/GD	3	31	1.5	2.5
tubulin-GAL4/TM3, Sb	CG15803	43635/GD	3	32	1.5	2.5
tubulin-GAL4/TM3, Sb	CG15803	43635/GD	3	33	1.5	2.5
tubulin-GAL4/TM3, Sb	CG15803	43635/GD	3	34	1.5	2.5
tubulin-GAL4/TM3, Sb	CG15803	43635/GD	3	35	1.5	2.5
tubulin-GAL4/TM3, Sb	CG15803	43635/GD	3	36	1.5	2.5
tubulin-GAL4/TM3, Sb	CG15803	43635/GD	3	37	1.5	2.5
tubulin-GAL4/TM3, Sb	CG15803	43635/GD	3	38	1.5	2.5
tubulin-GAL4/TM3, Sb	CG15803	43635/GD	3	39	1.5	2.5
tubulin-GAL4/TM3, Sb	CG15803	43635/GD	3	40	1.5	2.5
tubulin-GAL4/TM3, Sb	CG15803	43635/GD	3	41	1.5	2.5
tubulin-GAL4/TM3, Sb	CG15803	43635/GD	3	42	1.5	2.5
tubulin-GAL4/TM3, Sb	CG15803	43635/GD	3	43	1.5	2.5
tubulin-GAL4/TM3, Sb	CG15803	43635/GD	3	44	1.5	2.5
tubulin-GAL4/TM3, Sb	CG15803	43635/GD	3	45	1.5	2.5
tubulin-GAL4/TM3, Sb	CG15803	43635/GD	3	46	1.5	2.5
tubulin-GAL4/TM3, Sb	CG15803	43635/GD	3	47	1.5	2.5
tubulin-GAL4/TM3, Sb	CG15803	43635/GD	3	48	1.5	2.5
tubulin-GAL4/TM3, Sb	CG15803	43635/GD	3	49	1.5	2.5
tubulin-GAL4/TM3, Sb	CG15803	43635/GD	3	50	1.5	2.5
tubulin-GAL4/TM3, Sb	t	6634/GD	1	1	1	1
tubulin-GAL4/TM3, Sb	t	6634/GD	1	2	1	1
tubulin-GAL4/TM3, Sb	t	6634/GD	1	3	1	1
tubulin-GAL4/TM3, Sb	t	6634/GD	1	4	1	1
tubulin-GAL4/TM3, Sb	t	6634/GD	1	5	1	1
tubulin-GAL4/TM3, Sb	t	6634/GD	1	6	1	1
tubulin-GAL4/TM3, Sb	t	6634/GD	1	7	1	1
tubulin-GAL4/TM3, Sb	t	6634/GD	1	8	1	1
tubulin-GAL4/TM3, Sb	t	6634/GD	1	9	1	1
tubulin-GAL4/TM3, Sb	t	6634/GD	1	10	1	0.5
tubulin-GAL4/TM3, Sb	t	6634/GD	1	11	1	0.5
tubulin-GAL4/TM3, Sb	t	6634/GD	1	12	1.5	1
tubulin-GAL4/TM3, Sb	t	6634/GD	1	13	1	1
tubulin-GAL4/TM3, Sb	t	6634/GD	1	14	1	0.5
tubulin-GAL4/TM3, Sb	t	6634/GD	1	15	1	1
tubulin-GAL4/TM3, Sb	t	6634/GD	1	16	1	1
tubulin-GAL4/TM3, Sb	t	6634/GD	1	17	1	1
tubulin-GAL4/TM3, Sb	t	6634/GD	1	18	1	1
tubulin-GAL4/TM3, Sb	t	6634/GD	1	19	1	0.5
tubulin-GAL4/TM3, Sb	t	6634/GD	1	20	1	0.5
tubulin-GAL4/TM3, Sb	t	6634/GD	1	21	1	0.5
tubulin-GAL4/TM3, Sb	t	6634/GD	1	22	1	0.5
tubulin-GAL4/TM3, Sb	t	6634/GD	1	23	1	0.5
tubulin-GAL4/TM3, Sb	t	6634/GD	1	24	1	0.5
tubulin-GAL4/TM3, Sb	t	6634/GD	1	25	1	1
tubulin-GAL4/TM3, Sb	t	6634/GD	1	26	1	0.5
tubulin-GAL4/TM3, Sb	t	6634/GD	1	27	1.5	0.5
tubulin-GAL4/TM3, Sb	t	6634/GD	1	28	1	0.5
tubulin-GAL4/TM3, Sb	t	6634/GD	1	29	1	0.5
tubulin-GAL4/TM3, Sb	t	6634/GD	1	30	1	1
tubulin-GAL4/TM3, Sb	t	6634/GD	1	31	1	1
tubulin-GAL4/TM3, Sb	t	6634/GD	1	32	1	0.5
tubulin-GAL4/TM3, Sb	t	6634/GD	1	33	1	1
tubulin-GAL4/TM3, Sb	t	6634/GD	1	34	1	1
tubulin-GAL4/TM3, Sb	t	6634/GD	1	35	1	1
tubulin-GAL4/TM3, Sb	t	6634/GD	1	36	1	1
tubulin-GAL4/TM3, Sb	t	6634/GD	1	37	1	0.5
tubulin-GAL4/TM3, Sb	t	6634/GD	1	38	1	0.5
tubulin-GAL4/TM3, Sb	t	6634/GD	1	39	1	1
tubulin-GAL4/TM3, Sb	t	6634/GD	1	40	1	0.5
tubulin-GAL4/TM3, Sb	t	6634/GD	1	41	1	0.5
tubulin-GAL4/TM3, Sb	t	6634/GD	1	42	1	0.5
tubulin-GAL4/TM3, Sb	t	6634/GD	1	43	1	0.5
tubulin-GAL4/TM3, Sb	t	6634/GD	1	44	1	0.5
tubulin-GAL4/TM3, Sb	t	6634/GD	1	45	1	0.5
tubulin-GAL4/TM3, Sb	t	6634/GD	1	46	1	0.5
tubulin-GAL4/TM3, Sb	t	6634/GD	1	47	1	0.5
tubulin-GAL4/TM3, Sb	t	6634/GD	1	48	1	0.5
tubulin-GAL4/TM3, Sb	t	6634/GD	1	49	1.5	0.5
tubulin-GAL4/TM3, Sb	t	6634/GD	1	50	1	0.5
tubulin-GAL4/TM3, Sb	t	6634/GD	2	1	1.5	0.5
tubulin-GAL4/TM3, Sb	t	6634/GD	2	2	1.5	0.5
tubulin-GAL4/TM3, Sb	t	6634/GD	2	3	1	0.5
tubulin-GAL4/TM3, Sb	t	6634/GD	2	4	1	0.5
tubulin-GAL4/TM3, Sb	t	6634/GD	2	5	1.5	0.5
tubulin-GAL4/TM3, Sb	t	6634/GD	2	6	1.5	0.5
tubulin-GAL4/TM3, Sb	t	6634/GD	2	7	1.5	0.5
tubulin-GAL4/TM3, Sb	t	6634/GD	2	8	1.5	1
tubulin-GAL4/TM3, Sb	t	6634/GD	2	9	1	0.5
tubulin-GAL4/TM3, Sb	t	6634/GD	2	10	1	1
tubulin-GAL4/TM3, Sb	t	6634/GD	2	11	1.5	1.5
tubulin-GAL4/TM3, Sb	t	6634/GD	2	12	1	0.5
tubulin-GAL4/TM3, Sb	t	6634/GD	2	13	1.5	0.5
tubulin-GAL4/TM3, Sb	t	6634/GD	2	14	1	0.5
tubulin-GAL4/TM3, Sb	t	6634/GD	2	15	1	0.5
tubulin-GAL4/TM3, Sb	t	6634/GD	2	16	1	0.5
tubulin-GAL4/TM3, Sb	t	6634/GD	2	17	1.5	1
tubulin-GAL4/TM3, Sb	t	6634/GD	2	18	1	0.5
tubulin-GAL4/TM3, Sb	t	6634/GD	2	19	1.5	0.5
tubulin-GAL4/TM3, Sb	t	6634/GD	2	20	1.5	0.5
tubulin-GAL4/TM3, Sb	t	6634/GD	2	21	1	0.5
tubulin-GAL4/TM3, Sb	t	6634/GD	2	22	1	0.5
tubulin-GAL4/TM3, Sb	t	6634/GD	2	23	1	0.5
tubulin-GAL4/TM3, Sb	t	6634/GD	2	24	1.5	0.5
tubulin-GAL4/TM3, Sb	t	6634/GD	2	25	1.5	0.5
tubulin-GAL4/TM3, Sb	t	6634/GD	2	26	1.5	0.5
tubulin-GAL4/TM3, Sb	t	6634/GD	2	27	1	0.5
tubulin-GAL4/TM3, Sb	t	6634/GD	2	28	1.5	0.5
tubulin-GAL4/TM3, Sb	t	6634/GD	2	29	1	0.5
tubulin-GAL4/TM3, Sb	t	6634/GD	2	30	1.5	0.5
tubulin-GAL4/TM3, Sb	t	6634/GD	2	31	1	0.5
tubulin-GAL4/TM3, Sb	t	6634/GD	2	32	1.5	0.5
tubulin-GAL4/TM3, Sb	t	6634/GD	2	33	1.5	0.5
tubulin-GAL4/TM3, Sb	t	6634/GD	2	34	1	0.5
tubulin-GAL4/TM3, Sb	t	6634/GD	2	35	1.5	0.5
tubulin-GAL4/TM3, Sb	t	6634/GD	2	36	1.5	1
tubulin-GAL4/TM3, Sb	t	6634/GD	2	37	1.5	1.5
tubulin-GAL4/TM3, Sb	t	6634/GD	2	38	1.5	0.5
tubulin-GAL4/TM3, Sb	t	6634/GD	2	39	1.5	1
tubulin-GAL4/TM3, Sb	t	6634/GD	2	40	1.5	0.5
tubulin-GAL4/TM3, Sb	t	6634/GD	2	41	1	0.5
tubulin-GAL4/TM3, Sb	t	6634/GD	2	42	1	0.5
tubulin-GAL4/TM3, Sb	t	6634/GD	2	43	1	0.5
tubulin-GAL4/TM3, Sb	t	6634/GD	2	44	1.5	0.5
tubulin-GAL4/TM3, Sb	t	6634/GD	2	45	1	0.5
tubulin-GAL4/TM3, Sb	t	6634/GD	2	46	1	0.5
tubulin-GAL4/TM3, Sb	t	6634/GD	2	47	1	0.5
tubulin-GAL4/TM3, Sb	t	6634/GD	2	48	1.5	0.5
tubulin-GAL4/TM3, Sb	t	6634/GD	2	49	1	0.5
tubulin-GAL4/TM3, Sb	t	6634/GD	2	50	1.5	0.5
tubulin-GAL4/TM3, Sb	t	6634/GD	3	1	1	0.5
tubulin-GAL4/TM3, Sb	t	6634/GD	3	2	1	0.5
tubulin-GAL4/TM3, Sb	t	6634/GD	3	3	1	0.5
tubulin-GAL4/TM3, Sb	t	6634/GD	3	4	1	0.5
tubulin-GAL4/TM3, Sb	t	6634/GD	3	5	1	0.5
tubulin-GAL4/TM3, Sb	t	6634/GD	3	6	1	0.5
tubulin-GAL4/TM3, Sb	t	6634/GD	3	7	1	0.5
tubulin-GAL4/TM3, Sb	t	6634/GD	3	8	1	0.5
tubulin-GAL4/TM3, Sb	t	6634/GD	3	9	1	0.5
tubulin-GAL4/TM3, Sb	t	6634/GD	3	10	1	0.5
tubulin-GAL4/TM3, Sb	t	6634/GD	3	11	0.5	0.5
tubulin-GAL4/TM3, Sb	t	6634/GD	3	12	1	0.5
tubulin-GAL4/TM3, Sb	t	6634/GD	3	13	1	1
tubulin-GAL4/TM3, Sb	t	6634/GD	3	14	1	0.5
tubulin-GAL4/TM3, Sb	t	6634/GD	3	15	1	1
tubulin-GAL4/TM3, Sb	t	6634/GD	3	16	1	0.5
tubulin-GAL4/TM3, Sb	t	6634/GD	3	17	1	0.5
tubulin-GAL4/TM3, Sb	t	6634/GD	3	18	1	1
tubulin-GAL4/TM3, Sb	t	6634/GD	3	19	1	0.5
tubulin-GAL4/TM3, Sb	t	6634/GD	3	20	1	1
tubulin-GAL4/TM3, Sb	t	6634/GD	3	21	1	1
tubulin-GAL4/TM3, Sb	t	6634/GD	3	22	1	1
tubulin-GAL4/TM3, Sb	t	6634/GD	3	23	1.5	1
tubulin-GAL4/TM3, Sb	t	6634/GD	3	24	1	0.5
tubulin-GAL4/TM3, Sb	t	6634/GD	3	25	1	1
tubulin-GAL4/TM3, Sb	t	6634/GD	3	26	1	0.5
tubulin-GAL4/TM3, Sb	t	6634/GD	3	27	1	0.5
tubulin-GAL4/TM3, Sb	t	6634/GD	3	28	1	0.5
tubulin-GAL4/TM3, Sb	t	6634/GD	3	29	1	0.5
tubulin-GAL4/TM3, Sb	t	6634/GD	3	30	1	0.5
tubulin-GAL4/TM3, Sb	t	6634/GD	3	31	1	0.5
tubulin-GAL4/TM3, Sb	t	6634/GD	3	32	1	0.5
tubulin-GAL4/TM3, Sb	t	6634/GD	3	33	1	0.5
tubulin-GAL4/TM3, Sb	t	6634/GD	3	34	1	0.5
tubulin-GAL4/TM3, Sb	t	6634/GD	3	35	1	0.5
tubulin-GAL4/TM3, Sb	t	6634/GD	3	36	1	0.5
tubulin-GAL4/TM3, Sb	t	6634/GD	3	37	1	1
tubulin-GAL4/TM3, Sb	t	6634/GD	3	38	1	0.5
tubulin-GAL4/TM3, Sb	t	6634/GD	3	39	0.5	0.5
tubulin-GAL4/TM3, Sb	t	6634/GD	3	40	1	0.5
tubulin-GAL4/TM3, Sb	t	6634/GD	3	41	1	0.5
tubulin-GAL4/TM3, Sb	t	6634/GD	3	42	1	0.5
tubulin-GAL4/TM3, Sb	t	6634/GD	3	43	1	0.5
tubulin-GAL4/TM3, Sb	t	6634/GD	3	44	1	0.5
tubulin-GAL4/TM3, Sb	t	6634/GD	3	45	1	1
tubulin-GAL4/TM3, Sb	t	6634/GD	3	46	1	0.5
tubulin-GAL4/TM3, Sb	t	6634/GD	3	47	1	0.5
tubulin-GAL4/TM3, Sb	t	6634/GD	3	48	1	0.5
tubulin-GAL4/TM3, Sb	t	6634/GD	3	49	1	0.5
tubulin-GAL4/TM3, Sb	t	6634/GD	3	50	1	0.5
tubulin-GAL4/TM3, Sb	CG42594	7042/GD	1	1	1.5	2.5
tubulin-GAL4/TM3, Sb	CG42594	7042/GD	1	2	1.5	2.5
tubulin-GAL4/TM3, Sb	CG42594	7042/GD	1	3	1.5	2.5
tubulin-GAL4/TM3, Sb	CG42594	7042/GD	1	4	1.5	2.5
tubulin-GAL4/TM3, Sb	CG42594	7042/GD	1	5	1.5	2.5
tubulin-GAL4/TM3, Sb	CG42594	7042/GD	1	6	1.5	2.5
tubulin-GAL4/TM3, Sb	CG42594	7042/GD	1	7	1.5	2.5
tubulin-GAL4/TM3, Sb	CG42594	7042/GD	1	8	1.5	2.5
tubulin-GAL4/TM3, Sb	CG42594	7042/GD	1	9	1.5	2.5
tubulin-GAL4/TM3, Sb	CG42594	7042/GD	1	10	1.5	2.5
tubulin-GAL4/TM3, Sb	CG42594	7042/GD	1	11	1.5	2.5
tubulin-GAL4/TM3, Sb	CG42594	7042/GD	1	12	1.5	2.5
tubulin-GAL4/TM3, Sb	CG42594	7042/GD	1	13	1.5	2.5
tubulin-GAL4/TM3, Sb	CG42594	7042/GD	1	14	1.5	2.5
tubulin-GAL4/TM3, Sb	CG42594	7042/GD	1	15	1.5	2.5
tubulin-GAL4/TM3, Sb	CG42594	7042/GD	1	16	1.5	2.5
tubulin-GAL4/TM3, Sb	CG42594	7042/GD	1	17	1.5	2.5
tubulin-GAL4/TM3, Sb	CG42594	7042/GD	1	18	1.5	2.5
tubulin-GAL4/TM3, Sb	CG42594	7042/GD	1	19	1.5	2.5
tubulin-GAL4/TM3, Sb	CG42594	7042/GD	1	20	1.5	2.5
tubulin-GAL4/TM3, Sb	CG42594	7042/GD	1	21	1.5	2.5
tubulin-GAL4/TM3, Sb	CG42594	7042/GD	1	22	1.5	2.5
tubulin-GAL4/TM3, Sb	CG42594	7042/GD	1	23	1.5	2.5
tubulin-GAL4/TM3, Sb	CG42594	7042/GD	1	24	1.5	2.5
tubulin-GAL4/TM3, Sb	CG42594	7042/GD	1	25	1.5	2.5
tubulin-GAL4/TM3, Sb	CG42594	7042/GD	1	26	1.5	2.5
tubulin-GAL4/TM3, Sb	CG42594	7042/GD	1	27	1.5	2.5
tubulin-GAL4/TM3, Sb	CG42594	7042/GD	1	28	1.5	2.5
tubulin-GAL4/TM3, Sb	CG42594	7042/GD	1	29	1.5	2.5
tubulin-GAL4/TM3, Sb	CG42594	7042/GD	1	30	1.5	2.5
tubulin-GAL4/TM3, Sb	CG42594	7042/GD	1	31	1.5	2.5
tubulin-GAL4/TM3, Sb	CG42594	7042/GD	1	32	1.5	2.5
tubulin-GAL4/TM3, Sb	CG42594	7042/GD	1	33	1.5	2.5
tubulin-GAL4/TM3, Sb	CG42594	7042/GD	1	34	1.5	2.5
tubulin-GAL4/TM3, Sb	CG42594	7042/GD	1	35	1.5	2.5
tubulin-GAL4/TM3, Sb	CG42594	7042/GD	1	36	1.5	2.5
tubulin-GAL4/TM3, Sb	CG42594	7042/GD	1	37	1.5	2.5
tubulin-GAL4/TM3, Sb	CG42594	7042/GD	1	38	1.5	2.5
tubulin-GAL4/TM3, Sb	CG42594	7042/GD	1	39	1.5	2.5
tubulin-GAL4/TM3, Sb	CG42594	7042/GD	1	40	1.5	2.5
tubulin-GAL4/TM3, Sb	CG42594	7042/GD	1	41	1.5	2.5
tubulin-GAL4/TM3, Sb	CG42594	7042/GD	1	42	1.5	2.5
tubulin-GAL4/TM3, Sb	CG42594	7042/GD	1	43	1.5	2.5
tubulin-GAL4/TM3, Sb	CG42594	7042/GD	1	44	1.5	2.5
tubulin-GAL4/TM3, Sb	CG42594	7042/GD	1	45	1.5	2.5
tubulin-GAL4/TM3, Sb	CG42594	7042/GD	1	46	1.5	2.5
tubulin-GAL4/TM3, Sb	CG42594	7042/GD	1	47	1.5	2.5
tubulin-GAL4/TM3, Sb	CG42594	7042/GD	1	48	1.5	2.5
tubulin-GAL4/TM3, Sb	CG42594	7042/GD	1	49	1.5	2.5
tubulin-GAL4/TM3, Sb	CG42594	7042/GD	1	50	1.5	2.5
tubulin-GAL4/TM3, Sb	CG42594	7042/GD	2	1	1.5	2.5
tubulin-GAL4/TM3, Sb	CG42594	7042/GD	2	2	1.5	2.5
tubulin-GAL4/TM3, Sb	CG42594	7042/GD	2	3	1.5	2.5
tubulin-GAL4/TM3, Sb	CG42594	7042/GD	2	4	1.5	2.5
tubulin-GAL4/TM3, Sb	CG42594	7042/GD	2	5	1.5	2.5
tubulin-GAL4/TM3, Sb	CG42594	7042/GD	2	6	1.5	2.5
tubulin-GAL4/TM3, Sb	CG42594	7042/GD	2	7	1.5	2.5
tubulin-GAL4/TM3, Sb	CG42594	7042/GD	2	8	1.5	3
tubulin-GAL4/TM3, Sb	CG42594	7042/GD	2	9	1.5	2.5
tubulin-GAL4/TM3, Sb	CG42594	7042/GD	2	10	1.5	2.5
tubulin-GAL4/TM3, Sb	CG42594	7042/GD	2	11	1.5	2.5
tubulin-GAL4/TM3, Sb	CG42594	7042/GD	2	12	1.5	2.5
tubulin-GAL4/TM3, Sb	CG42594	7042/GD	2	13	1.5	2.5
tubulin-GAL4/TM3, Sb	CG42594	7042/GD	2	14	1.5	2.5
tubulin-GAL4/TM3, Sb	CG42594	7042/GD	2	15	1.5	2.5
tubulin-GAL4/TM3, Sb	CG42594	7042/GD	2	16	1.5	2.5
tubulin-GAL4/TM3, Sb	CG42594	7042/GD	2	17	1.5	2.5
tubulin-GAL4/TM3, Sb	CG42594	7042/GD	2	18	1.5	2.5
tubulin-GAL4/TM3, Sb	CG42594	7042/GD	2	19	1.5	2.5
tubulin-GAL4/TM3, Sb	CG42594	7042/GD	2	20	1.5	2.5
tubulin-GAL4/TM3, Sb	CG42594	7042/GD	2	21	1.5	2.5
tubulin-GAL4/TM3, Sb	CG42594	7042/GD	2	22	1.5	2.5
tubulin-GAL4/TM3, Sb	CG42594	7042/GD	2	23	1.5	2.5
tubulin-GAL4/TM3, Sb	CG42594	7042/GD	2	24	1.5	2.5
tubulin-GAL4/TM3, Sb	CG42594	7042/GD	2	25	1.5	2.5
tubulin-GAL4/TM3, Sb	CG42594	7042/GD	2	26	1.5	2.5
tubulin-GAL4/TM3, Sb	CG42594	7042/GD	2	27	1.5	2.5
tubulin-GAL4/TM3, Sb	CG42594	7042/GD	2	28	1.5	2.5
tubulin-GAL4/TM3, Sb	CG42594	7042/GD	2	29	1.5	2.5
tubulin-GAL4/TM3, Sb	CG42594	7042/GD	2	30	1.5	2.5
tubulin-GAL4/TM3, Sb	CG42594	7042/GD	2	31	1.5	2.5
tubulin-GAL4/TM3, Sb	CG42594	7042/GD	2	32	1.5	2.5
tubulin-GAL4/TM3, Sb	CG42594	7042/GD	2	33	1.5	2.5
tubulin-GAL4/TM3, Sb	CG42594	7042/GD	2	34	1.5	2.5
tubulin-GAL4/TM3, Sb	CG42594	7042/GD	2	35	1.5	2.5
tubulin-GAL4/TM3, Sb	CG42594	7042/GD	2	36	1.5	2.5
tubulin-GAL4/TM3, Sb	CG42594	7042/GD	2	37	1.5	2.5
tubulin-GAL4/TM3, Sb	CG42594	7042/GD	2	38	1.5	2.5
tubulin-GAL4/TM3, Sb	CG42594	7042/GD	2	39	1.5	2.5
tubulin-GAL4/TM3, Sb	CG42594	7042/GD	2	40	1.5	2.5
tubulin-GAL4/TM3, Sb	CG42594	7042/GD	2	41	1.5	2.5
tubulin-GAL4/TM3, Sb	CG42594	7042/GD	2	42	1.5	2.5
tubulin-GAL4/TM3, Sb	CG42594	7042/GD	2	43	1.5	2.5
tubulin-GAL4/TM3, Sb	CG42594	7042/GD	2	44	1.5	2.5
tubulin-GAL4/TM3, Sb	CG42594	7042/GD	2	45	1.5	2.5
tubulin-GAL4/TM3, Sb	CG42594	7042/GD	2	46	1.5	2.5
tubulin-GAL4/TM3, Sb	CG42594	7042/GD	2	47	1.5	2.5
tubulin-GAL4/TM3, Sb	CG42594	7042/GD	2	48	1.5	2.5
tubulin-GAL4/TM3, Sb	CG42594	7042/GD	2	49	1.5	2.5
tubulin-GAL4/TM3, Sb	CG42594	7042/GD	2	50	1.5	2.5
tubulin-GAL4/TM3, Sb	CG42594	7042/GD	3	1	1.5	2.5
tubulin-GAL4/TM3, Sb	CG42594	7042/GD	3	2	1.5	2.5
tubulin-GAL4/TM3, Sb	CG42594	7042/GD	3	3	1.5	2.5
tubulin-GAL4/TM3, Sb	CG42594	7042/GD	3	4	1.5	2.5
tubulin-GAL4/TM3, Sb	CG42594	7042/GD	3	5	1.5	2.5
tubulin-GAL4/TM3, Sb	CG42594	7042/GD	3	6	1.5	2.5
tubulin-GAL4/TM3, Sb	CG42594	7042/GD	3	7	1.5	2.5
tubulin-GAL4/TM3, Sb	CG42594	7042/GD	3	8	1.5	2.5
tubulin-GAL4/TM3, Sb	CG42594	7042/GD	3	9	1.5	2.5
tubulin-GAL4/TM3, Sb	CG42594	7042/GD	3	10	1.5	2.5
tubulin-GAL4/TM3, Sb	CG42594	7042/GD	3	11	1.5	2.5
tubulin-GAL4/TM3, Sb	CG42594	7042/GD	3	12	1.5	2.5
tubulin-GAL4/TM3, Sb	CG42594	7042/GD	3	13	1.5	2.5
tubulin-GAL4/TM3, Sb	CG42594	7042/GD	3	14	1.5	2.5
tubulin-GAL4/TM3, Sb	CG42594	7042/GD	3	15	1.5	2.5
tubulin-GAL4/TM3, Sb	CG42594	7042/GD	3	16	1.5	2.5
tubulin-GAL4/TM3, Sb	CG42594	7042/GD	3	17	1.5	2.5
tubulin-GAL4/TM3, Sb	CG42594	7042/GD	3	18	1.5	2.5
tubulin-GAL4/TM3, Sb	CG42594	7042/GD	3	19	1.5	2.5
tubulin-GAL4/TM3, Sb	CG42594	7042/GD	3	20	1.5	2.5
tubulin-GAL4/TM3, Sb	CG42594	7042/GD	3	21	1.5	3
tubulin-GAL4/TM3, Sb	CG42594	7042/GD	3	22	1.5	2.5
tubulin-GAL4/TM3, Sb	CG42594	7042/GD	3	23	1.5	2.5
tubulin-GAL4/TM3, Sb	CG42594	7042/GD	3	24	1	2.5
tubulin-GAL4/TM3, Sb	CG42594	7042/GD	3	25	1.5	2.5
tubulin-GAL4/TM3, Sb	CG42594	7042/GD	3	26	1.5	2.5
tubulin-GAL4/TM3, Sb	CG42594	7042/GD	3	27	2	2.5
tubulin-GAL4/TM3, Sb	CG42594	7042/GD	3	28	1.5	2.5
tubulin-GAL4/TM3, Sb	CG42594	7042/GD	3	29	1.5	2.5
tubulin-GAL4/TM3, Sb	CG42594	7042/GD	3	30	1.5	2.5
tubulin-GAL4/TM3, Sb	CG42594	7042/GD	3	31	1.5	2.5
tubulin-GAL4/TM3, Sb	CG42594	7042/GD	3	32	1.5	2.5
tubulin-GAL4/TM3, Sb	CG42594	7042/GD	3	33	1.5	2.5
tubulin-GAL4/TM3, Sb	CG42594	7042/GD	3	34	1.5	2.5
tubulin-GAL4/TM3, Sb	CG42594	7042/GD	3	35	1.5	2.5
tubulin-GAL4/TM3, Sb	CG42594	7042/GD	3	36	1.5	2.5
tubulin-GAL4/TM3, Sb	CG42594	7042/GD	3	37	2	2.5
tubulin-GAL4/TM3, Sb	CG42594	7042/GD	3	38	1.5	2.5
tubulin-GAL4/TM3, Sb	CG42594	7042/GD	3	39	1.5	2.5
tubulin-GAL4/TM3, Sb	CG42594	7042/GD	3	40	1.5	2.5
tubulin-GAL4/TM3, Sb	CG42594	7042/GD	3	41	1.5	2.5
tubulin-GAL4/TM3, Sb	CG42594	7042/GD	3	42	1.5	2.5
tubulin-GAL4/TM3, Sb	CG42594	7042/GD	3	43	1.5	2.5
tubulin-GAL4/TM3, Sb	CG42594	7042/GD	3	44	1.5	2.5
tubulin-GAL4/TM3, Sb	CG42594	7042/GD	3	45	1.5	2.5
tubulin-GAL4/TM3, Sb	CG42594	7042/GD	3	46	1.5	2.5
tubulin-GAL4/TM3, Sb	CG42594	7042/GD	3	47	1.5	2.5
tubulin-GAL4/TM3, Sb	CG42594	7042/GD	3	48	1.5	2.5
tubulin-GAL4/TM3, Sb	CG42594	7042/GD	3	49	1.5	2.5
tubulin-GAL4/TM3, Sb	CG42594	7042/GD	3	50	1.5	2.5
tubulin-GAL4/TM3, Sb	loco	9248/GD	1	1	1.5	2.5
tubulin-GAL4/TM3, Sb	loco	9248/GD	1	2	1.5	2.5
tubulin-GAL4/TM3, Sb	loco	9248/GD	1	3	1.5	2.5
tubulin-GAL4/TM3, Sb	loco	9248/GD	1	4	1.5	2.5
tubulin-GAL4/TM3, Sb	loco	9248/GD	1	5	1.5	2.5
tubulin-GAL4/TM3, Sb	loco	9248/GD	1	6	1.5	2.5
tubulin-GAL4/TM3, Sb	loco	9248/GD	1	7	1.5	2.5
tubulin-GAL4/TM3, Sb	loco	9248/GD	1	8	2	2.5
tubulin-GAL4/TM3, Sb	loco	9248/GD	1	9	1.5	2.5
tubulin-GAL4/TM3, Sb	loco	9248/GD	1	10	1.5	2.5
tubulin-GAL4/TM3, Sb	loco	9248/GD	1	11	1.5	2.5
tubulin-GAL4/TM3, Sb	loco	9248/GD	1	12	1.5	2.5
tubulin-GAL4/TM3, Sb	loco	9248/GD	1	13	1.5	2.5
tubulin-GAL4/TM3, Sb	loco	9248/GD	1	14	1.5	2.5
tubulin-GAL4/TM3, Sb	loco	9248/GD	1	15	1.5	2.5
tubulin-GAL4/TM3, Sb	loco	9248/GD	1	16	1.5	2.5
tubulin-GAL4/TM3, Sb	loco	9248/GD	1	17	1.5	2.5
tubulin-GAL4/TM3, Sb	loco	9248/GD	1	18	1.5	2.5
tubulin-GAL4/TM3, Sb	loco	9248/GD	1	19	1.5	2.5
tubulin-GAL4/TM3, Sb	loco	9248/GD	1	20	1.5	2.5
tubulin-GAL4/TM3, Sb	loco	9248/GD	1	21	1.5	2.5
tubulin-GAL4/TM3, Sb	loco	9248/GD	1	22	1.5	2.5
tubulin-GAL4/TM3, Sb	loco	9248/GD	1	23	1.5	2.5
tubulin-GAL4/TM3, Sb	loco	9248/GD	1	24	1.5	2.5
tubulin-GAL4/TM3, Sb	loco	9248/GD	1	25	1.5	2.5
tubulin-GAL4/TM3, Sb	loco	9248/GD	1	26	1.5	2.5
tubulin-GAL4/TM3, Sb	loco	9248/GD	1	27	1.5	2.5
tubulin-GAL4/TM3, Sb	loco	9248/GD	1	28	1.5	2.5
tubulin-GAL4/TM3, Sb	loco	9248/GD	1	29	1.5	2.5
tubulin-GAL4/TM3, Sb	loco	9248/GD	1	30	1.5	2.5
tubulin-GAL4/TM3, Sb	loco	9248/GD	1	31	1.5	2.5
tubulin-GAL4/TM3, Sb	loco	9248/GD	1	32	1.5	2.5
tubulin-GAL4/TM3, Sb	loco	9248/GD	1	33	1.5	2.5
tubulin-GAL4/TM3, Sb	loco	9248/GD	1	34	1.5	2.5
tubulin-GAL4/TM3, Sb	loco	9248/GD	1	35	1.5	2.5
tubulin-GAL4/TM3, Sb	loco	9248/GD	1	36	1.5	2.5
tubulin-GAL4/TM3, Sb	loco	9248/GD	1	37	1.5	2.5
tubulin-GAL4/TM3, Sb	loco	9248/GD	1	38	1.5	2.5
tubulin-GAL4/TM3, Sb	loco	9248/GD	1	39	1.5	2.5
tubulin-GAL4/TM3, Sb	loco	9248/GD	1	40	1.5	2.5
tubulin-GAL4/TM3, Sb	loco	9248/GD	1	41	1.5	2.5
tubulin-GAL4/TM3, Sb	loco	9248/GD	1	42	1.5	2.5
tubulin-GAL4/TM3, Sb	loco	9248/GD	1	43	1.5	2.5
tubulin-GAL4/TM3, Sb	loco	9248/GD	1	44	1.5	2.5
tubulin-GAL4/TM3, Sb	loco	9248/GD	1	45	1.5	2.5
tubulin-GAL4/TM3, Sb	loco	9248/GD	1	46	1.5	2.5
tubulin-GAL4/TM3, Sb	loco	9248/GD	1	47	1.5	2.5
tubulin-GAL4/TM3, Sb	loco	9248/GD	1	48	1.5	2.5
tubulin-GAL4/TM3, Sb	loco	9248/GD	1	49	1.5	2.5
tubulin-GAL4/TM3, Sb	loco	9248/GD	1	50	1.5	2.5
tubulin-GAL4/TM3, Sb	loco	9248/GD	2	1	1.5	2.5
tubulin-GAL4/TM3, Sb	loco	9248/GD	2	2	1.5	2.5
tubulin-GAL4/TM3, Sb	loco	9248/GD	2	3	2	3
tubulin-GAL4/TM3, Sb	loco	9248/GD	2	4	2	2.5
tubulin-GAL4/TM3, Sb	loco	9248/GD	2	5	1.5	2.5
tubulin-GAL4/TM3, Sb	loco	9248/GD	2	6	1.5	2.5
tubulin-GAL4/TM3, Sb	loco	9248/GD	2	7	2	3
tubulin-GAL4/TM3, Sb	loco	9248/GD	2	8	2	3
tubulin-GAL4/TM3, Sb	loco	9248/GD	2	9	1.5	2.5
tubulin-GAL4/TM3, Sb	loco	9248/GD	2	10	1.5	2.5
tubulin-GAL4/TM3, Sb	loco	9248/GD	2	11	1.5	2.5
tubulin-GAL4/TM3, Sb	loco	9248/GD	2	12	1.5	2.5
tubulin-GAL4/TM3, Sb	loco	9248/GD	2	13	2	2.5
tubulin-GAL4/TM3, Sb	loco	9248/GD	2	14	2	2.5
tubulin-GAL4/TM3, Sb	loco	9248/GD	2	15	1.5	2.5
tubulin-GAL4/TM3, Sb	loco	9248/GD	2	16	1.5	2.5
tubulin-GAL4/TM3, Sb	loco	9248/GD	2	17	1.5	3
tubulin-GAL4/TM3, Sb	loco	9248/GD	2	18	1.5	2.5
tubulin-GAL4/TM3, Sb	loco	9248/GD	2	19	1.5	2.5
tubulin-GAL4/TM3, Sb	loco	9248/GD	2	20	1.5	2.5
tubulin-GAL4/TM3, Sb	loco	9248/GD	2	21	1.5	2.5
tubulin-GAL4/TM3, Sb	loco	9248/GD	2	22	1.5	2.5
tubulin-GAL4/TM3, Sb	loco	9248/GD	2	23	1.5	2.5
tubulin-GAL4/TM3, Sb	loco	9248/GD	2	24	1.5	2.5
tubulin-GAL4/TM3, Sb	loco	9248/GD	2	25	1.5	2.5
tubulin-GAL4/TM3, Sb	loco	9248/GD	2	26	1.5	2.5
tubulin-GAL4/TM3, Sb	loco	9248/GD	2	27	1.5	2.5
tubulin-GAL4/TM3, Sb	loco	9248/GD	2	28	1.5	2.5
tubulin-GAL4/TM3, Sb	loco	9248/GD	2	29	1.5	2.5
tubulin-GAL4/TM3, Sb	loco	9248/GD	2	30	1.5	2.5
tubulin-GAL4/TM3, Sb	loco	9248/GD	2	31	1.5	2.5
tubulin-GAL4/TM3, Sb	loco	9248/GD	2	32	1.5	3
tubulin-GAL4/TM3, Sb	loco	9248/GD	2	33	2	3
tubulin-GAL4/TM3, Sb	loco	9248/GD	2	34	1.5	2.5
tubulin-GAL4/TM3, Sb	loco	9248/GD	2	35	1.5	2.5
tubulin-GAL4/TM3, Sb	loco	9248/GD	2	36	1.5	2.5
tubulin-GAL4/TM3, Sb	loco	9248/GD	2	37	1.5	2.5
tubulin-GAL4/TM3, Sb	loco	9248/GD	2	38	1.5	2.5
tubulin-GAL4/TM3, Sb	loco	9248/GD	2	39	1.5	2.5
tubulin-GAL4/TM3, Sb	loco	9248/GD	2	40	1.5	2.5
tubulin-GAL4/TM3, Sb	loco	9248/GD	2	41	1.5	2.5
tubulin-GAL4/TM3, Sb	loco	9248/GD	2	42	1.5	2.5
tubulin-GAL4/TM3, Sb	loco	9248/GD	2	43	1.5	3
tubulin-GAL4/TM3, Sb	loco	9248/GD	2	44	1.5	2.5
tubulin-GAL4/TM3, Sb	loco	9248/GD	2	45	1.5	2.5
tubulin-GAL4/TM3, Sb	loco	9248/GD	2	46	1.5	2.5
tubulin-GAL4/TM3, Sb	loco	9248/GD	2	47	1.5	2.5
tubulin-GAL4/TM3, Sb	loco	9248/GD	2	48	2	2.5
tubulin-GAL4/TM3, Sb	loco	9248/GD	2	49	1.5	2.5
tubulin-GAL4/TM3, Sb	loco	9248/GD	2	50	2	3
tubulin-GAL4/TM3, Sb	loco	9248/GD	3	1	1.5	2.5
tubulin-GAL4/TM3, Sb	loco	9248/GD	3	2	1.5	2.5
tubulin-GAL4/TM3, Sb	loco	9248/GD	3	3	1.5	2.5
tubulin-GAL4/TM3, Sb	loco	9248/GD	3	4	1.5	2.5
tubulin-GAL4/TM3, Sb	loco	9248/GD	3	5	1.5	3
tubulin-GAL4/TM3, Sb	loco	9248/GD	3	6	1.5	2.5
tubulin-GAL4/TM3, Sb	loco	9248/GD	3	7	1.5	2.5
tubulin-GAL4/TM3, Sb	loco	9248/GD	3	8	1.5	2.5
tubulin-GAL4/TM3, Sb	loco	9248/GD	3	9	1.5	2.5
tubulin-GAL4/TM3, Sb	loco	9248/GD	3	10	1.5	2.5
tubulin-GAL4/TM3, Sb	loco	9248/GD	3	11	1.5	2.5
tubulin-GAL4/TM3, Sb	loco	9248/GD	3	12	1.5	2.5
tubulin-GAL4/TM3, Sb	loco	9248/GD	3	13	1.5	2.5
tubulin-GAL4/TM3, Sb	loco	9248/GD	3	14	1.5	2.5
tubulin-GAL4/TM3, Sb	loco	9248/GD	3	15	1.5	2.5
tubulin-GAL4/TM3, Sb	loco	9248/GD	3	16	1.5	2.5
tubulin-GAL4/TM3, Sb	loco	9248/GD	3	17	1.5	2.5
tubulin-GAL4/TM3, Sb	loco	9248/GD	3	18	1.5	2.5
tubulin-GAL4/TM3, Sb	loco	9248/GD	3	19	1.5	2.5
tubulin-GAL4/TM3, Sb	loco	9248/GD	3	20	1.5	2.5
tubulin-GAL4/TM3, Sb	loco	9248/GD	3	21	2	2.5
tubulin-GAL4/TM3, Sb	loco	9248/GD	3	22	1.5	2.5
tubulin-GAL4/TM3, Sb	loco	9248/GD	3	23	1.5	2.5
tubulin-GAL4/TM3, Sb	loco	9248/GD	3	24	1.5	2.5
tubulin-GAL4/TM3, Sb	loco	9248/GD	3	25	1.5	2.5
tubulin-GAL4/TM3, Sb	loco	9248/GD	3	26	1.5	2.5
tubulin-GAL4/TM3, Sb	loco	9248/GD	3	27	1.5	2.5
tubulin-GAL4/TM3, Sb	loco	9248/GD	3	28	1.5	3
tubulin-GAL4/TM3, Sb	loco	9248/GD	3	29	1.5	2.5
tubulin-GAL4/TM3, Sb	loco	9248/GD	3	30	1.5	2.5
tubulin-GAL4/TM3, Sb	loco	9248/GD	3	31	1.5	2.5
tubulin-GAL4/TM3, Sb	loco	9248/GD	3	32	1.5	2.5
tubulin-GAL4/TM3, Sb	loco	9248/GD	3	33	1.5	2.5
tubulin-GAL4/TM3, Sb	loco	9248/GD	3	34	1.5	2.5
tubulin-GAL4/TM3, Sb	loco	9248/GD	3	35	1.5	2.5
tubulin-GAL4/TM3, Sb	loco	9248/GD	3	36	1.5	2.5
tubulin-GAL4/TM3, Sb	loco	9248/GD	3	37	1.5	2.5
tubulin-GAL4/TM3, Sb	loco	9248/GD	3	38	1.5	2.5
tubulin-GAL4/TM3, Sb	loco	9248/GD	3	39	1.5	2.5
tubulin-GAL4/TM3, Sb	loco	9248/GD	3	40	1.5	2.5
tubulin-GAL4/TM3, Sb	loco	9248/GD	3	41	1.5	2.5
tubulin-GAL4/TM3, Sb	loco	9248/GD	3	42	1.5	2.5
tubulin-GAL4/TM3, Sb	loco	9248/GD	3	43	1.5	2.5
tubulin-GAL4/TM3, Sb	loco	9248/GD	3	44	1.5	2.5
tubulin-GAL4/TM3, Sb	loco	9248/GD	3	45	2	3
tubulin-GAL4/TM3, Sb	loco	9248/GD	3	46	1.5	2.5
tubulin-GAL4/TM3, Sb	loco	9248/GD	3	47	1.5	2.5
tubulin-GAL4/TM3, Sb	loco	9248/GD	3	48	1.5	2.5
tubulin-GAL4/TM3, Sb	loco	9248/GD	3	49	1.5	2.5
tubulin-GAL4/TM3, Sb	loco	9248/GD	3	50	1.5	2.5
tubulin-GAL4/TM3, Sb	GD library progenitor	60000/GD	1	1	1.5	2.5
tubulin-GAL4/TM3, Sb	GD library progenitor	60000/GD	1	2	1.5	2.5
tubulin-GAL4/TM3, Sb	GD library progenitor	60000/GD	1	3	1.5	2.5
tubulin-GAL4/TM3, Sb	GD library progenitor	60000/GD	1	4	1.5	2.5
tubulin-GAL4/TM3, Sb	GD library progenitor	60000/GD	1	5	1.5	2.5
tubulin-GAL4/TM3, Sb	GD library progenitor	60000/GD	1	6	1.5	2.5
tubulin-GAL4/TM3, Sb	GD library progenitor	60000/GD	1	7	1.5	2.5
tubulin-GAL4/TM3, Sb	GD library progenitor	60000/GD	1	8	1.5	2.5
tubulin-GAL4/TM3, Sb	GD library progenitor	60000/GD	1	9	1.5	2.5
tubulin-GAL4/TM3, Sb	GD library progenitor	60000/GD	1	10	1.5	2.5
tubulin-GAL4/TM3, Sb	GD library progenitor	60000/GD	1	11	1.5	2.5
tubulin-GAL4/TM3, Sb	GD library progenitor	60000/GD	1	12	1.5	2.5
tubulin-GAL4/TM3, Sb	GD library progenitor	60000/GD	1	13	1.5	2.5
tubulin-GAL4/TM3, Sb	GD library progenitor	60000/GD	1	14	1.5	2.5
tubulin-GAL4/TM3, Sb	GD library progenitor	60000/GD	1	15	1.5	2.5
tubulin-GAL4/TM3, Sb	GD library progenitor	60000/GD	1	16	1.5	2.5
tubulin-GAL4/TM3, Sb	GD library progenitor	60000/GD	1	17	1.5	2.5
tubulin-GAL4/TM3, Sb	GD library progenitor	60000/GD	1	18	1.5	2.5
tubulin-GAL4/TM3, Sb	GD library progenitor	60000/GD	1	19	1.5	2.5
tubulin-GAL4/TM3, Sb	GD library progenitor	60000/GD	1	20	1.5	2.5
tubulin-GAL4/TM3, Sb	GD library progenitor	60000/GD	1	21	1.5	2.5
tubulin-GAL4/TM3, Sb	GD library progenitor	60000/GD	1	22	1.5	2.5
tubulin-GAL4/TM3, Sb	GD library progenitor	60000/GD	1	23	1.5	2.5
tubulin-GAL4/TM3, Sb	GD library progenitor	60000/GD	1	24	1.5	2.5
tubulin-GAL4/TM3, Sb	GD library progenitor	60000/GD	1	25	1.5	2.5
tubulin-GAL4/TM3, Sb	GD library progenitor	60000/GD	1	26	1.5	2.5
tubulin-GAL4/TM3, Sb	GD library progenitor	60000/GD	1	27	1.5	2.5
tubulin-GAL4/TM3, Sb	GD library progenitor	60000/GD	1	28	1.5	2.5
tubulin-GAL4/TM3, Sb	GD library progenitor	60000/GD	1	29	1.5	2.5
tubulin-GAL4/TM3, Sb	GD library progenitor	60000/GD	1	30	1.5	2.5
tubulin-GAL4/TM3, Sb	GD library progenitor	60000/GD	1	31	1.5	2.5
tubulin-GAL4/TM3, Sb	GD library progenitor	60000/GD	1	32	1.5	2.5
tubulin-GAL4/TM3, Sb	GD library progenitor	60000/GD	1	33	1.5	2.5
tubulin-GAL4/TM3, Sb	GD library progenitor	60000/GD	1	34	1.5	2.5
tubulin-GAL4/TM3, Sb	GD library progenitor	60000/GD	1	35	1.5	2.5
tubulin-GAL4/TM3, Sb	GD library progenitor	60000/GD	1	36	1.5	3
tubulin-GAL4/TM3, Sb	GD library progenitor	60000/GD	1	37	1.5	2.5
tubulin-GAL4/TM3, Sb	GD library progenitor	60000/GD	1	38	1.5	2.5
tubulin-GAL4/TM3, Sb	GD library progenitor	60000/GD	1	39	1.5	2.5
tubulin-GAL4/TM3, Sb	GD library progenitor	60000/GD	1	40	1.5	2.5
tubulin-GAL4/TM3, Sb	GD library progenitor	60000/GD	1	41	1.5	2.5
tubulin-GAL4/TM3, Sb	GD library progenitor	60000/GD	1	42	1.5	2.5
tubulin-GAL4/TM3, Sb	GD library progenitor	60000/GD	1	43	1.5	2.5
tubulin-GAL4/TM3, Sb	GD library progenitor	60000/GD	1	44	1.5	2.5
tubulin-GAL4/TM3, Sb	GD library progenitor	60000/GD	1	45	1.5	3
tubulin-GAL4/TM3, Sb	GD library progenitor	60000/GD	1	46	1.5	2.5
tubulin-GAL4/TM3, Sb	GD library progenitor	60000/GD	1	47	1.5	2.5
tubulin-GAL4/TM3, Sb	GD library progenitor	60000/GD	1	48	1.5	2.5
tubulin-GAL4/TM3, Sb	GD library progenitor	60000/GD	1	49	1.5	2.5
tubulin-GAL4/TM3, Sb	GD library progenitor	60000/GD	1	50	1.5	2.5
tubulin-GAL4/TM3, Sb	GD library progenitor	60000/GD	2	1	1.5	2.5
tubulin-GAL4/TM3, Sb	GD library progenitor	60000/GD	2	2	1.5	2.5
tubulin-GAL4/TM3, Sb	GD library progenitor	60000/GD	2	3	1.5	2.5
tubulin-GAL4/TM3, Sb	GD library progenitor	60000/GD	2	4	1.5	2.5
tubulin-GAL4/TM3, Sb	GD library progenitor	60000/GD	2	5	1.5	2.5
tubulin-GAL4/TM3, Sb	GD library progenitor	60000/GD	2	6	1.5	2.5
tubulin-GAL4/TM3, Sb	GD library progenitor	60000/GD	2	7	1.5	2.5
tubulin-GAL4/TM3, Sb	GD library progenitor	60000/GD	2	8	1.5	2.5
tubulin-GAL4/TM3, Sb	GD library progenitor	60000/GD	2	9	1.5	2.5
tubulin-GAL4/TM3, Sb	GD library progenitor	60000/GD	2	10	1.5	2.5
tubulin-GAL4/TM3, Sb	GD library progenitor	60000/GD	2	11	1.5	2.5
tubulin-GAL4/TM3, Sb	GD library progenitor	60000/GD	2	12	1.5	2.5
tubulin-GAL4/TM3, Sb	GD library progenitor	60000/GD	2	13	1.5	2.5
tubulin-GAL4/TM3, Sb	GD library progenitor	60000/GD	2	14	1.5	2.5
tubulin-GAL4/TM3, Sb	GD library progenitor	60000/GD	2	15	1.5	2.5
tubulin-GAL4/TM3, Sb	GD library progenitor	60000/GD	2	16	1.5	2.5
tubulin-GAL4/TM3, Sb	GD library progenitor	60000/GD	2	17	1.5	2.5
tubulin-GAL4/TM3, Sb	GD library progenitor	60000/GD	2	18	1.5	2.5
tubulin-GAL4/TM3, Sb	GD library progenitor	60000/GD	2	19	1.5	2.5
tubulin-GAL4/TM3, Sb	GD library progenitor	60000/GD	2	20	1.5	2.5
tubulin-GAL4/TM3, Sb	GD library progenitor	60000/GD	2	21	1.5	2.5
tubulin-GAL4/TM3, Sb	GD library progenitor	60000/GD	2	22	1.5	2.5
tubulin-GAL4/TM3, Sb	GD library progenitor	60000/GD	2	23	1.5	2.5
tubulin-GAL4/TM3, Sb	GD library progenitor	60000/GD	2	24	1.5	2.5
tubulin-GAL4/TM3, Sb	GD library progenitor	60000/GD	2	25	1.5	2.5
tubulin-GAL4/TM3, Sb	GD library progenitor	60000/GD	2	26	1.5	2
tubulin-GAL4/TM3, Sb	GD library progenitor	60000/GD	2	27	1.5	2.5
tubulin-GAL4/TM3, Sb	GD library progenitor	60000/GD	2	28	1.5	2.5
tubulin-GAL4/TM3, Sb	GD library progenitor	60000/GD	2	29	1.5	2.5
tubulin-GAL4/TM3, Sb	GD library progenitor	60000/GD	2	30	1.5	2.5
tubulin-GAL4/TM3, Sb	GD library progenitor	60000/GD	2	31	1.5	2.5
tubulin-GAL4/TM3, Sb	GD library progenitor	60000/GD	2	32	1.5	2
tubulin-GAL4/TM3, Sb	GD library progenitor	60000/GD	2	33	1.5	2.5
tubulin-GAL4/TM3, Sb	GD library progenitor	60000/GD	2	34	1.5	2.5
tubulin-GAL4/TM3, Sb	GD library progenitor	60000/GD	2	35	1.5	2.5
tubulin-GAL4/TM3, Sb	GD library progenitor	60000/GD	2	36	1.5	2
tubulin-GAL4/TM3, Sb	GD library progenitor	60000/GD	2	37	1.5	2.5
tubulin-GAL4/TM3, Sb	GD library progenitor	60000/GD	2	38	1.5	2.5
tubulin-GAL4/TM3, Sb	GD library progenitor	60000/GD	2	39	1.5	2.5
tubulin-GAL4/TM3, Sb	GD library progenitor	60000/GD	2	40	1.5	2.5
tubulin-GAL4/TM3, Sb	GD library progenitor	60000/GD	2	41	1.5	2.5
tubulin-GAL4/TM3, Sb	GD library progenitor	60000/GD	2	42	1.5	2.5
tubulin-GAL4/TM3, Sb	GD library progenitor	60000/GD	2	43	1.5	2.5
tubulin-GAL4/TM3, Sb	GD library progenitor	60000/GD	2	44	1.5	2.5
tubulin-GAL4/TM3, Sb	GD library progenitor	60000/GD	2	45	1.5	2.5
tubulin-GAL4/TM3, Sb	GD library progenitor	60000/GD	2	46	1.5	2.5
tubulin-GAL4/TM3, Sb	GD library progenitor	60000/GD	2	47	1.5	2.5
tubulin-GAL4/TM3, Sb	GD library progenitor	60000/GD	2	48	1.5	2.5
tubulin-GAL4/TM3, Sb	GD library progenitor	60000/GD	2	49	1.5	2.5
tubulin-GAL4/TM3, Sb	GD library progenitor	60000/GD	2	50	1.5	2.5
tubulin-GAL4/TM3, Sb	GD library progenitor	60000/GD	3	1	1.5	2.5
tubulin-GAL4/TM3, Sb	GD library progenitor	60000/GD	3	2	1.5	2.5
tubulin-GAL4/TM3, Sb	GD library progenitor	60000/GD	3	3	1.5	2.5
tubulin-GAL4/TM3, Sb	GD library progenitor	60000/GD	3	4	1.5	2.5
tubulin-GAL4/TM3, Sb	GD library progenitor	60000/GD	3	5	1.5	2.5
tubulin-GAL4/TM3, Sb	GD library progenitor	60000/GD	3	6	1.5	2.5
tubulin-GAL4/TM3, Sb	GD library progenitor	60000/GD	3	7	1.5	2.5
tubulin-GAL4/TM3, Sb	GD library progenitor	60000/GD	3	8	1.5	2.5
tubulin-GAL4/TM3, Sb	GD library progenitor	60000/GD	3	9	1.5	2.5
tubulin-GAL4/TM3, Sb	GD library progenitor	60000/GD	3	10	1.5	2.5
tubulin-GAL4/TM3, Sb	GD library progenitor	60000/GD	3	11	1.5	2.5
tubulin-GAL4/TM3, Sb	GD library progenitor	60000/GD	3	12	1.5	2.5
tubulin-GAL4/TM3, Sb	GD library progenitor	60000/GD	3	13	1.5	2.5
tubulin-GAL4/TM3, Sb	GD library progenitor	60000/GD	3	14	1.5	2.5
tubulin-GAL4/TM3, Sb	GD library progenitor	60000/GD	3	15	1.5	2.5
tubulin-GAL4/TM3, Sb	GD library progenitor	60000/GD	3	16	1.5	2
tubulin-GAL4/TM3, Sb	GD library progenitor	60000/GD	3	17	1.5	2.5
tubulin-GAL4/TM3, Sb	GD library progenitor	60000/GD	3	18	1.5	2.5
tubulin-GAL4/TM3, Sb	GD library progenitor	60000/GD	3	19	1.5	2.5
tubulin-GAL4/TM3, Sb	GD library progenitor	60000/GD	3	20	1.5	2.5
tubulin-GAL4/TM3, Sb	GD library progenitor	60000/GD	3	21	1.5	2.5
tubulin-GAL4/TM3, Sb	GD library progenitor	60000/GD	3	22	1.5	2.5
tubulin-GAL4/TM3, Sb	GD library progenitor	60000/GD	3	23	1.5	2.5
tubulin-GAL4/TM3, Sb	GD library progenitor	60000/GD	3	24	1.5	2.5
tubulin-GAL4/TM3, Sb	GD library progenitor	60000/GD	3	25	1.5	2.5
tubulin-GAL4/TM3, Sb	GD library progenitor	60000/GD	3	26	1.5	2.5
tubulin-GAL4/TM3, Sb	GD library progenitor	60000/GD	3	27	1.5	2.5
tubulin-GAL4/TM3, Sb	GD library progenitor	60000/GD	3	28	1.5	2.5
tubulin-GAL4/TM3, Sb	GD library progenitor	60000/GD	3	29	1.5	2.5
tubulin-GAL4/TM3, Sb	GD library progenitor	60000/GD	3	30	1.5	2
tubulin-GAL4/TM3, Sb	GD library progenitor	60000/GD	3	31	1.5	2.5
tubulin-GAL4/TM3, Sb	GD library progenitor	60000/GD	3	32	1.5	2.5
tubulin-GAL4/TM3, Sb	GD library progenitor	60000/GD	3	33	1.5	2.5
tubulin-GAL4/TM3, Sb	GD library progenitor	60000/GD	3	34	1.5	2.5
tubulin-GAL4/TM3, Sb	GD library progenitor	60000/GD	3	35	1.5	2.5
tubulin-GAL4/TM3, Sb	GD library progenitor	60000/GD	3	36	1.5	2.5
tubulin-GAL4/TM3, Sb	GD library progenitor	60000/GD	3	37	1.5	2.5
tubulin-GAL4/TM3, Sb	GD library progenitor	60000/GD	3	38	1.5	2.5
tubulin-GAL4/TM3, Sb	GD library progenitor	60000/GD	3	39	1.5	2.5
tubulin-GAL4/TM3, Sb	GD library progenitor	60000/GD	3	40	1.5	2.5
tubulin-GAL4/TM3, Sb	GD library progenitor	60000/GD	3	41	1.5	2.5
tubulin-GAL4/TM3, Sb	GD library progenitor	60000/GD	3	42	1.5	2.5
tubulin-GAL4/TM3, Sb	GD library progenitor	60000/GD	3	43	1	2.5
tubulin-GAL4/TM3, Sb	GD library progenitor	60000/GD	3	44	1.5	2.5
tubulin-GAL4/TM3, Sb	GD library progenitor	60000/GD	3	45	1.5	2.5
tubulin-GAL4/TM3, Sb	GD library progenitor	60000/GD	3	46	1.5	2.5
tubulin-GAL4/TM3, Sb	GD library progenitor	60000/GD	3	47	1.5	2.5
tubulin-GAL4/TM3, Sb	GD library progenitor	60000/GD	3	48	1.5	2.5
tubulin-GAL4/TM3, Sb	GD library progenitor	60000/GD	3	49	1.5	2.5
tubulin-GAL4/TM3, Sb	GD library progenitor	60000/GD	3	50	1.5	2.5

## Sheet: D. pnr-GAL4 x VDRC UAS KK
GAL-4 line	UAS line	VDRC Transformant ID	Replicate	Individual	T5	T6
y[1] w[1118]; P{w[+mW.hs]=GawB}pnr[MD237]/TM3, P{w[+mC]=UAS-y.C}MC2, Ser[1]	CG1887	100219/KK	1	1	1.5	2
y[1] w[1118]; P{w[+mW.hs]=GawB}pnr[MD237]/TM3, P{w[+mC]=UAS-y.C}MC2, Ser[1]	CG1887	100219/KK	1	2	1.5	2
y[1] w[1118]; P{w[+mW.hs]=GawB}pnr[MD237]/TM3, P{w[+mC]=UAS-y.C}MC2, Ser[1]	CG1887	100219/KK	1	3	1.5	2
y[1] w[1118]; P{w[+mW.hs]=GawB}pnr[MD237]/TM3, P{w[+mC]=UAS-y.C}MC2, Ser[1]	CG1887	100219/KK	1	4	1.5	2
y[1] w[1118]; P{w[+mW.hs]=GawB}pnr[MD237]/TM3, P{w[+mC]=UAS-y.C}MC2, Ser[1]	CG1887	100219/KK	1	5	1.5	2
y[1] w[1118]; P{w[+mW.hs]=GawB}pnr[MD237]/TM3, P{w[+mC]=UAS-y.C}MC2, Ser[1]	CG1887	100219/KK	1	6	1.5	2
y[1] w[1118]; P{w[+mW.hs]=GawB}pnr[MD237]/TM3, P{w[+mC]=UAS-y.C}MC2, Ser[1]	CG1887	100219/KK	1	7	1.5	2
y[1] w[1118]; P{w[+mW.hs]=GawB}pnr[MD237]/TM3, P{w[+mC]=UAS-y.C}MC2, Ser[1]	CG1887	100219/KK	1	8	1.5	2
y[1] w[1118]; P{w[+mW.hs]=GawB}pnr[MD237]/TM3, P{w[+mC]=UAS-y.C}MC2, Ser[1]	CG1887	100219/KK	1	9	1.5	2
y[1] w[1118]; P{w[+mW.hs]=GawB}pnr[MD237]/TM3, P{w[+mC]=UAS-y.C}MC2, Ser[1]	CG1887	100219/KK	1	10	1.5	2
y[1] w[1118]; P{w[+mW.hs]=GawB}pnr[MD237]/TM3, P{w[+mC]=UAS-y.C}MC2, Ser[1]	CG1887	100219/KK	1	11	1.5	2
y[1] w[1118]; P{w[+mW.hs]=GawB}pnr[MD237]/TM3, P{w[+mC]=UAS-y.C}MC2, Ser[1]	CG1887	100219/KK	1	12	1.5	2
y[1] w[1118]; P{w[+mW.hs]=GawB}pnr[MD237]/TM3, P{w[+mC]=UAS-y.C}MC2, Ser[1]	CG1887	100219/KK	1	13	1.5	2
y[1] w[1118]; P{w[+mW.hs]=GawB}pnr[MD237]/TM3, P{w[+mC]=UAS-y.C}MC2, Ser[1]	CG1887	100219/KK	1	14	1.5	2
y[1] w[1118]; P{w[+mW.hs]=GawB}pnr[MD237]/TM3, P{w[+mC]=UAS-y.C}MC2, Ser[1]	CG1887	100219/KK	1	15	1.5	2
y[1] w[1118]; P{w[+mW.hs]=GawB}pnr[MD237]/TM3, P{w[+mC]=UAS-y.C}MC2, Ser[1]	CG1887	100219/KK	1	16	1.5	2
y[1] w[1118]; P{w[+mW.hs]=GawB}pnr[MD237]/TM3, P{w[+mC]=UAS-y.C}MC2, Ser[1]	CG1887	100219/KK	1	17	1.5	2
y[1] w[1118]; P{w[+mW.hs]=GawB}pnr[MD237]/TM3, P{w[+mC]=UAS-y.C}MC2, Ser[1]	CG1887	100219/KK	1	18	1.5	2
y[1] w[1118]; P{w[+mW.hs]=GawB}pnr[MD237]/TM3, P{w[+mC]=UAS-y.C}MC2, Ser[1]	CG1887	100219/KK	1	19	1.5	2
y[1] w[1118]; P{w[+mW.hs]=GawB}pnr[MD237]/TM3, P{w[+mC]=UAS-y.C}MC2, Ser[1]	CG1887	100219/KK	1	20	1.5	2
y[1] w[1118]; P{w[+mW.hs]=GawB}pnr[MD237]/TM3, P{w[+mC]=UAS-y.C}MC2, Ser[1]	CG1887	100219/KK	1	21	1.5	2
y[1] w[1118]; P{w[+mW.hs]=GawB}pnr[MD237]/TM3, P{w[+mC]=UAS-y.C}MC2, Ser[1]	CG1887	100219/KK	1	22	1.5	2
y[1] w[1118]; P{w[+mW.hs]=GawB}pnr[MD237]/TM3, P{w[+mC]=UAS-y.C}MC2, Ser[1]	CG1887	100219/KK	1	23	1.5	2
y[1] w[1118]; P{w[+mW.hs]=GawB}pnr[MD237]/TM3, P{w[+mC]=UAS-y.C}MC2, Ser[1]	CG1887	100219/KK	1	24	1.5	2
y[1] w[1118]; P{w[+mW.hs]=GawB}pnr[MD237]/TM3, P{w[+mC]=UAS-y.C}MC2, Ser[1]	CG1887	100219/KK	1	25	1.5	2
y[1] w[1118]; P{w[+mW.hs]=GawB}pnr[MD237]/TM3, P{w[+mC]=UAS-y.C}MC2, Ser[1]	CG1887	100219/KK	1	26	1.5	2
y[1] w[1118]; P{w[+mW.hs]=GawB}pnr[MD237]/TM3, P{w[+mC]=UAS-y.C}MC2, Ser[1]	CG1887	100219/KK	1	27	1.5	1.5
y[1] w[1118]; P{w[+mW.hs]=GawB}pnr[MD237]/TM3, P{w[+mC]=UAS-y.C}MC2, Ser[1]	CG1887	100219/KK	1	28	1.5	2
y[1] w[1118]; P{w[+mW.hs]=GawB}pnr[MD237]/TM3, P{w[+mC]=UAS-y.C}MC2, Ser[1]	CG1887	100219/KK	1	29	1.5	2
y[1] w[1118]; P{w[+mW.hs]=GawB}pnr[MD237]/TM3, P{w[+mC]=UAS-y.C}MC2, Ser[1]	CG1887	100219/KK	1	30	1.5	2
y[1] w[1118]; P{w[+mW.hs]=GawB}pnr[MD237]/TM3, P{w[+mC]=UAS-y.C}MC2, Ser[1]	CG1887	100219/KK	1	31	1.5	2
y[1] w[1118]; P{w[+mW.hs]=GawB}pnr[MD237]/TM3, P{w[+mC]=UAS-y.C}MC2, Ser[1]	CG1887	100219/KK	1	32	1.5	2
y[1] w[1118]; P{w[+mW.hs]=GawB}pnr[MD237]/TM3, P{w[+mC]=UAS-y.C}MC2, Ser[1]	CG1887	100219/KK	1	33	1.5	2
y[1] w[1118]; P{w[+mW.hs]=GawB}pnr[MD237]/TM3, P{w[+mC]=UAS-y.C}MC2, Ser[1]	CG1887	100219/KK	1	34	1.5	1.5
y[1] w[1118]; P{w[+mW.hs]=GawB}pnr[MD237]/TM3, P{w[+mC]=UAS-y.C}MC2, Ser[1]	CG1887	100219/KK	1	35	1.5	2
y[1] w[1118]; P{w[+mW.hs]=GawB}pnr[MD237]/TM3, P{w[+mC]=UAS-y.C}MC2, Ser[1]	CG1887	100219/KK	1	36	1.5	2
y[1] w[1118]; P{w[+mW.hs]=GawB}pnr[MD237]/TM3, P{w[+mC]=UAS-y.C}MC2, Ser[1]	CG1887	100219/KK	1	37	1.5	2
y[1] w[1118]; P{w[+mW.hs]=GawB}pnr[MD237]/TM3, P{w[+mC]=UAS-y.C}MC2, Ser[1]	CG1887	100219/KK	1	38	1.5	2
y[1] w[1118]; P{w[+mW.hs]=GawB}pnr[MD237]/TM3, P{w[+mC]=UAS-y.C}MC2, Ser[1]	CG1887	100219/KK	1	39	1.5	2
y[1] w[1118]; P{w[+mW.hs]=GawB}pnr[MD237]/TM3, P{w[+mC]=UAS-y.C}MC2, Ser[1]	CG1887	100219/KK	1	40	1.5	2
y[1] w[1118]; P{w[+mW.hs]=GawB}pnr[MD237]/TM3, P{w[+mC]=UAS-y.C}MC2, Ser[1]	CG1887	100219/KK	1	41	1.5	2
y[1] w[1118]; P{w[+mW.hs]=GawB}pnr[MD237]/TM3, P{w[+mC]=UAS-y.C}MC2, Ser[1]	CG1887	100219/KK	1	42	1.5	2
y[1] w[1118]; P{w[+mW.hs]=GawB}pnr[MD237]/TM3, P{w[+mC]=UAS-y.C}MC2, Ser[1]	CG1887	100219/KK	1	43	1.5	1.5
y[1] w[1118]; P{w[+mW.hs]=GawB}pnr[MD237]/TM3, P{w[+mC]=UAS-y.C}MC2, Ser[1]	CG1887	100219/KK	1	44	1.5	2
y[1] w[1118]; P{w[+mW.hs]=GawB}pnr[MD237]/TM3, P{w[+mC]=UAS-y.C}MC2, Ser[1]	CG1887	100219/KK	1	45	1.5	2
y[1] w[1118]; P{w[+mW.hs]=GawB}pnr[MD237]/TM3, P{w[+mC]=UAS-y.C}MC2, Ser[1]	CG1887	100219/KK	1	46	1.5	2
y[1] w[1118]; P{w[+mW.hs]=GawB}pnr[MD237]/TM3, P{w[+mC]=UAS-y.C}MC2, Ser[1]	CG1887	100219/KK	1	47	1.5	2
y[1] w[1118]; P{w[+mW.hs]=GawB}pnr[MD237]/TM3, P{w[+mC]=UAS-y.C}MC2, Ser[1]	CG1887	100219/KK	1	48	1.5	2
y[1] w[1118]; P{w[+mW.hs]=GawB}pnr[MD237]/TM3, P{w[+mC]=UAS-y.C}MC2, Ser[1]	CG1887	100219/KK	1	49	1.5	1.5
y[1] w[1118]; P{w[+mW.hs]=GawB}pnr[MD237]/TM3, P{w[+mC]=UAS-y.C}MC2, Ser[1]	CG1887	100219/KK	1	50	1.5	1.5
y[1] w[1118]; P{w[+mW.hs]=GawB}pnr[MD237]/TM3, P{w[+mC]=UAS-y.C}MC2, Ser[1]	CG1887	100219/KK	2	1	1.5	2
y[1] w[1118]; P{w[+mW.hs]=GawB}pnr[MD237]/TM3, P{w[+mC]=UAS-y.C}MC2, Ser[1]	CG1887	100219/KK	2	2	1.5	2
y[1] w[1118]; P{w[+mW.hs]=GawB}pnr[MD237]/TM3, P{w[+mC]=UAS-y.C}MC2, Ser[1]	CG1887	100219/KK	2	3	1.5	2
y[1] w[1118]; P{w[+mW.hs]=GawB}pnr[MD237]/TM3, P{w[+mC]=UAS-y.C}MC2, Ser[1]	CG1887	100219/KK	2	4	1.5	2
y[1] w[1118]; P{w[+mW.hs]=GawB}pnr[MD237]/TM3, P{w[+mC]=UAS-y.C}MC2, Ser[1]	CG1887	100219/KK	2	5	1.5	2
y[1] w[1118]; P{w[+mW.hs]=GawB}pnr[MD237]/TM3, P{w[+mC]=UAS-y.C}MC2, Ser[1]	CG1887	100219/KK	2	6	1.5	2
y[1] w[1118]; P{w[+mW.hs]=GawB}pnr[MD237]/TM3, P{w[+mC]=UAS-y.C}MC2, Ser[1]	CG1887	100219/KK	2	7	1.5	2
y[1] w[1118]; P{w[+mW.hs]=GawB}pnr[MD237]/TM3, P{w[+mC]=UAS-y.C}MC2, Ser[1]	CG1887	100219/KK	2	8	1.5	2
y[1] w[1118]; P{w[+mW.hs]=GawB}pnr[MD237]/TM3, P{w[+mC]=UAS-y.C}MC2, Ser[1]	CG1887	100219/KK	2	9	1.5	2
y[1] w[1118]; P{w[+mW.hs]=GawB}pnr[MD237]/TM3, P{w[+mC]=UAS-y.C}MC2, Ser[1]	CG1887	100219/KK	2	10	1.5	2
y[1] w[1118]; P{w[+mW.hs]=GawB}pnr[MD237]/TM3, P{w[+mC]=UAS-y.C}MC2, Ser[1]	CG1887	100219/KK	2	11	1.5	2
y[1] w[1118]; P{w[+mW.hs]=GawB}pnr[MD237]/TM3, P{w[+mC]=UAS-y.C}MC2, Ser[1]	CG1887	100219/KK	2	12	1.5	2
y[1] w[1118]; P{w[+mW.hs]=GawB}pnr[MD237]/TM3, P{w[+mC]=UAS-y.C}MC2, Ser[1]	CG1887	100219/KK	2	13	1.5	2
y[1] w[1118]; P{w[+mW.hs]=GawB}pnr[MD237]/TM3, P{w[+mC]=UAS-y.C}MC2, Ser[1]	CG1887	100219/KK	2	14	1.5	2
y[1] w[1118]; P{w[+mW.hs]=GawB}pnr[MD237]/TM3, P{w[+mC]=UAS-y.C}MC2, Ser[1]	CG1887	100219/KK	2	15	1.5	1.5
y[1] w[1118]; P{w[+mW.hs]=GawB}pnr[MD237]/TM3, P{w[+mC]=UAS-y.C}MC2, Ser[1]	CG1887	100219/KK	2	16	1.5	2
y[1] w[1118]; P{w[+mW.hs]=GawB}pnr[MD237]/TM3, P{w[+mC]=UAS-y.C}MC2, Ser[1]	CG1887	100219/KK	2	17	1.5	2
y[1] w[1118]; P{w[+mW.hs]=GawB}pnr[MD237]/TM3, P{w[+mC]=UAS-y.C}MC2, Ser[1]	CG1887	100219/KK	2	18	1.5	2
y[1] w[1118]; P{w[+mW.hs]=GawB}pnr[MD237]/TM3, P{w[+mC]=UAS-y.C}MC2, Ser[1]	CG1887	100219/KK	2	19	1.5	2
y[1] w[1118]; P{w[+mW.hs]=GawB}pnr[MD237]/TM3, P{w[+mC]=UAS-y.C}MC2, Ser[1]	CG1887	100219/KK	2	20	1.5	2
y[1] w[1118]; P{w[+mW.hs]=GawB}pnr[MD237]/TM3, P{w[+mC]=UAS-y.C}MC2, Ser[1]	CG1887	100219/KK	2	21	1.5	2
y[1] w[1118]; P{w[+mW.hs]=GawB}pnr[MD237]/TM3, P{w[+mC]=UAS-y.C}MC2, Ser[1]	CG1887	100219/KK	2	22	1.5	2
y[1] w[1118]; P{w[+mW.hs]=GawB}pnr[MD237]/TM3, P{w[+mC]=UAS-y.C}MC2, Ser[1]	CG1887	100219/KK	2	23	1.5	2
y[1] w[1118]; P{w[+mW.hs]=GawB}pnr[MD237]/TM3, P{w[+mC]=UAS-y.C}MC2, Ser[1]	CG1887	100219/KK	2	24	1.5	2
y[1] w[1118]; P{w[+mW.hs]=GawB}pnr[MD237]/TM3, P{w[+mC]=UAS-y.C}MC2, Ser[1]	CG1887	100219/KK	2	25	1.5	2
y[1] w[1118]; P{w[+mW.hs]=GawB}pnr[MD237]/TM3, P{w[+mC]=UAS-y.C}MC2, Ser[1]	CG1887	100219/KK	2	26	1.5	1.5
y[1] w[1118]; P{w[+mW.hs]=GawB}pnr[MD237]/TM3, P{w[+mC]=UAS-y.C}MC2, Ser[1]	CG1887	100219/KK	2	27	1.5	2
y[1] w[1118]; P{w[+mW.hs]=GawB}pnr[MD237]/TM3, P{w[+mC]=UAS-y.C}MC2, Ser[1]	CG1887	100219/KK	2	28	1.5	2
y[1] w[1118]; P{w[+mW.hs]=GawB}pnr[MD237]/TM3, P{w[+mC]=UAS-y.C}MC2, Ser[1]	CG1887	100219/KK	2	29	1.5	2
y[1] w[1118]; P{w[+mW.hs]=GawB}pnr[MD237]/TM3, P{w[+mC]=UAS-y.C}MC2, Ser[1]	CG1887	100219/KK	2	30	1.5	2
y[1] w[1118]; P{w[+mW.hs]=GawB}pnr[MD237]/TM3, P{w[+mC]=UAS-y.C}MC2, Ser[1]	CG1887	100219/KK	2	31	1.5	2
y[1] w[1118]; P{w[+mW.hs]=GawB}pnr[MD237]/TM3, P{w[+mC]=UAS-y.C}MC2, Ser[1]	CG1887	100219/KK	2	32	1.5	2
y[1] w[1118]; P{w[+mW.hs]=GawB}pnr[MD237]/TM3, P{w[+mC]=UAS-y.C}MC2, Ser[1]	CG1887	100219/KK	2	33	1.5	2
y[1] w[1118]; P{w[+mW.hs]=GawB}pnr[MD237]/TM3, P{w[+mC]=UAS-y.C}MC2, Ser[1]	CG1887	100219/KK	2	34	1.5	2
y[1] w[1118]; P{w[+mW.hs]=GawB}pnr[MD237]/TM3, P{w[+mC]=UAS-y.C}MC2, Ser[1]	CG1887	100219/KK	2	35	1.5	2
y[1] w[1118]; P{w[+mW.hs]=GawB}pnr[MD237]/TM3, P{w[+mC]=UAS-y.C}MC2, Ser[1]	CG1887	100219/KK	2	36	1.5	2
y[1] w[1118]; P{w[+mW.hs]=GawB}pnr[MD237]/TM3, P{w[+mC]=UAS-y.C}MC2, Ser[1]	CG1887	100219/KK	2	37	1.5	2
y[1] w[1118]; P{w[+mW.hs]=GawB}pnr[MD237]/TM3, P{w[+mC]=UAS-y.C}MC2, Ser[1]	CG1887	100219/KK	2	38	1.5	2
y[1] w[1118]; P{w[+mW.hs]=GawB}pnr[MD237]/TM3, P{w[+mC]=UAS-y.C}MC2, Ser[1]	CG1887	100219/KK	2	39	1.5	2
y[1] w[1118]; P{w[+mW.hs]=GawB}pnr[MD237]/TM3, P{w[+mC]=UAS-y.C}MC2, Ser[1]	CG1887	100219/KK	2	40	1.5	2
y[1] w[1118]; P{w[+mW.hs]=GawB}pnr[MD237]/TM3, P{w[+mC]=UAS-y.C}MC2, Ser[1]	CG1887	100219/KK	2	41	1.5	2
y[1] w[1118]; P{w[+mW.hs]=GawB}pnr[MD237]/TM3, P{w[+mC]=UAS-y.C}MC2, Ser[1]	CG1887	100219/KK	2	42	1.5	2
y[1] w[1118]; P{w[+mW.hs]=GawB}pnr[MD237]/TM3, P{w[+mC]=UAS-y.C}MC2, Ser[1]	CG1887	100219/KK	2	43	1.5	2
y[1] w[1118]; P{w[+mW.hs]=GawB}pnr[MD237]/TM3, P{w[+mC]=UAS-y.C}MC2, Ser[1]	CG1887	100219/KK	2	44	1.5	2
y[1] w[1118]; P{w[+mW.hs]=GawB}pnr[MD237]/TM3, P{w[+mC]=UAS-y.C}MC2, Ser[1]	CG1887	100219/KK	2	45	1.5	2
y[1] w[1118]; P{w[+mW.hs]=GawB}pnr[MD237]/TM3, P{w[+mC]=UAS-y.C}MC2, Ser[1]	CG1887	100219/KK	2	46	1.5	2
y[1] w[1118]; P{w[+mW.hs]=GawB}pnr[MD237]/TM3, P{w[+mC]=UAS-y.C}MC2, Ser[1]	CG1887	100219/KK	2	47	1.5	2
y[1] w[1118]; P{w[+mW.hs]=GawB}pnr[MD237]/TM3, P{w[+mC]=UAS-y.C}MC2, Ser[1]	CG1887	100219/KK	2	48	1.5	2
y[1] w[1118]; P{w[+mW.hs]=GawB}pnr[MD237]/TM3, P{w[+mC]=UAS-y.C}MC2, Ser[1]	CG1887	100219/KK	2	49	1.5	2
y[1] w[1118]; P{w[+mW.hs]=GawB}pnr[MD237]/TM3, P{w[+mC]=UAS-y.C}MC2, Ser[1]	CG1887	100219/KK	2	50	1.5	2
y[1] w[1118]; P{w[+mW.hs]=GawB}pnr[MD237]/TM3, P{w[+mC]=UAS-y.C}MC2, Ser[1]	CG1887	100219/KK	3	1	1.5	2
y[1] w[1118]; P{w[+mW.hs]=GawB}pnr[MD237]/TM3, P{w[+mC]=UAS-y.C}MC2, Ser[1]	CG1887	100219/KK	3	2	1.5	2
y[1] w[1118]; P{w[+mW.hs]=GawB}pnr[MD237]/TM3, P{w[+mC]=UAS-y.C}MC2, Ser[1]	CG1887	100219/KK	3	3	1.5	2
y[1] w[1118]; P{w[+mW.hs]=GawB}pnr[MD237]/TM3, P{w[+mC]=UAS-y.C}MC2, Ser[1]	CG1887	100219/KK	3	4	1.5	2
y[1] w[1118]; P{w[+mW.hs]=GawB}pnr[MD237]/TM3, P{w[+mC]=UAS-y.C}MC2, Ser[1]	CG1887	100219/KK	3	5	1.5	2
y[1] w[1118]; P{w[+mW.hs]=GawB}pnr[MD237]/TM3, P{w[+mC]=UAS-y.C}MC2, Ser[1]	CG1887	100219/KK	3	6	1.5	2
y[1] w[1118]; P{w[+mW.hs]=GawB}pnr[MD237]/TM3, P{w[+mC]=UAS-y.C}MC2, Ser[1]	CG1887	100219/KK	3	7	1.5	1.5
y[1] w[1118]; P{w[+mW.hs]=GawB}pnr[MD237]/TM3, P{w[+mC]=UAS-y.C}MC2, Ser[1]	CG1887	100219/KK	3	8	1.5	2
y[1] w[1118]; P{w[+mW.hs]=GawB}pnr[MD237]/TM3, P{w[+mC]=UAS-y.C}MC2, Ser[1]	CG1887	100219/KK	3	9	1.5	2
y[1] w[1118]; P{w[+mW.hs]=GawB}pnr[MD237]/TM3, P{w[+mC]=UAS-y.C}MC2, Ser[1]	CG1887	100219/KK	3	10	1.5	2
y[1] w[1118]; P{w[+mW.hs]=GawB}pnr[MD237]/TM3, P{w[+mC]=UAS-y.C}MC2, Ser[1]	CG1887	100219/KK	3	11	1	2
y[1] w[1118]; P{w[+mW.hs]=GawB}pnr[MD237]/TM3, P{w[+mC]=UAS-y.C}MC2, Ser[1]	CG1887	100219/KK	3	12	1.5	2
y[1] w[1118]; P{w[+mW.hs]=GawB}pnr[MD237]/TM3, P{w[+mC]=UAS-y.C}MC2, Ser[1]	CG1887	100219/KK	3	13	1.5	2
y[1] w[1118]; P{w[+mW.hs]=GawB}pnr[MD237]/TM3, P{w[+mC]=UAS-y.C}MC2, Ser[1]	CG1887	100219/KK	3	14	1.5	2
y[1] w[1118]; P{w[+mW.hs]=GawB}pnr[MD237]/TM3, P{w[+mC]=UAS-y.C}MC2, Ser[1]	CG1887	100219/KK	3	15	1.5	2
y[1] w[1118]; P{w[+mW.hs]=GawB}pnr[MD237]/TM3, P{w[+mC]=UAS-y.C}MC2, Ser[1]	CG1887	100219/KK	3	16	1.5	1.5
y[1] w[1118]; P{w[+mW.hs]=GawB}pnr[MD237]/TM3, P{w[+mC]=UAS-y.C}MC2, Ser[1]	CG1887	100219/KK	3	17	1.5	2
y[1] w[1118]; P{w[+mW.hs]=GawB}pnr[MD237]/TM3, P{w[+mC]=UAS-y.C}MC2, Ser[1]	CG1887	100219/KK	3	18	1.5	2
y[1] w[1118]; P{w[+mW.hs]=GawB}pnr[MD237]/TM3, P{w[+mC]=UAS-y.C}MC2, Ser[1]	CG1887	100219/KK	3	19	1.5	2
y[1] w[1118]; P{w[+mW.hs]=GawB}pnr[MD237]/TM3, P{w[+mC]=UAS-y.C}MC2, Ser[1]	CG1887	100219/KK	3	20	1.5	2
y[1] w[1118]; P{w[+mW.hs]=GawB}pnr[MD237]/TM3, P{w[+mC]=UAS-y.C}MC2, Ser[1]	CG1887	100219/KK	3	21	1.5	2
y[1] w[1118]; P{w[+mW.hs]=GawB}pnr[MD237]/TM3, P{w[+mC]=UAS-y.C}MC2, Ser[1]	CG1887	100219/KK	3	22	1.5	2
y[1] w[1118]; P{w[+mW.hs]=GawB}pnr[MD237]/TM3, P{w[+mC]=UAS-y.C}MC2, Ser[1]	CG1887	100219/KK	3	23	1.5	2
y[1] w[1118]; P{w[+mW.hs]=GawB}pnr[MD237]/TM3, P{w[+mC]=UAS-y.C}MC2, Ser[1]	CG1887	100219/KK	3	24	1.5	1.5
y[1] w[1118]; P{w[+mW.hs]=GawB}pnr[MD237]/TM3, P{w[+mC]=UAS-y.C}MC2, Ser[1]	CG1887	100219/KK	3	25	1.5	2
y[1] w[1118]; P{w[+mW.hs]=GawB}pnr[MD237]/TM3, P{w[+mC]=UAS-y.C}MC2, Ser[1]	CG1887	100219/KK	3	26	1.5	2
y[1] w[1118]; P{w[+mW.hs]=GawB}pnr[MD237]/TM3, P{w[+mC]=UAS-y.C}MC2, Ser[1]	CG1887	100219/KK	3	27	1.5	2
y[1] w[1118]; P{w[+mW.hs]=GawB}pnr[MD237]/TM3, P{w[+mC]=UAS-y.C}MC2, Ser[1]	CG1887	100219/KK	3	28	1.5	2
y[1] w[1118]; P{w[+mW.hs]=GawB}pnr[MD237]/TM3, P{w[+mC]=UAS-y.C}MC2, Ser[1]	CG1887	100219/KK	3	29	1.5	2
y[1] w[1118]; P{w[+mW.hs]=GawB}pnr[MD237]/TM3, P{w[+mC]=UAS-y.C}MC2, Ser[1]	CG1887	100219/KK	3	30	1.5	1.5
y[1] w[1118]; P{w[+mW.hs]=GawB}pnr[MD237]/TM3, P{w[+mC]=UAS-y.C}MC2, Ser[1]	CG1887	100219/KK	3	31	1.5	2
y[1] w[1118]; P{w[+mW.hs]=GawB}pnr[MD237]/TM3, P{w[+mC]=UAS-y.C}MC2, Ser[1]	CG1887	100219/KK	3	32	1.5	2
y[1] w[1118]; P{w[+mW.hs]=GawB}pnr[MD237]/TM3, P{w[+mC]=UAS-y.C}MC2, Ser[1]	CG1887	100219/KK	3	33	1.5	2
y[1] w[1118]; P{w[+mW.hs]=GawB}pnr[MD237]/TM3, P{w[+mC]=UAS-y.C}MC2, Ser[1]	CG1887	100219/KK	3	34	1.5	2
y[1] w[1118]; P{w[+mW.hs]=GawB}pnr[MD237]/TM3, P{w[+mC]=UAS-y.C}MC2, Ser[1]	CG1887	100219/KK	3	35	1.5	2
y[1] w[1118]; P{w[+mW.hs]=GawB}pnr[MD237]/TM3, P{w[+mC]=UAS-y.C}MC2, Ser[1]	CG1887	100219/KK	3	36	1.5	2
y[1] w[1118]; P{w[+mW.hs]=GawB}pnr[MD237]/TM3, P{w[+mC]=UAS-y.C}MC2, Ser[1]	CG1887	100219/KK	3	37	1.5	1.5
y[1] w[1118]; P{w[+mW.hs]=GawB}pnr[MD237]/TM3, P{w[+mC]=UAS-y.C}MC2, Ser[1]	CG1887	100219/KK	3	38	1.5	2
y[1] w[1118]; P{w[+mW.hs]=GawB}pnr[MD237]/TM3, P{w[+mC]=UAS-y.C}MC2, Ser[1]	CG1887	100219/KK	3	39	1.5	2
y[1] w[1118]; P{w[+mW.hs]=GawB}pnr[MD237]/TM3, P{w[+mC]=UAS-y.C}MC2, Ser[1]	CG1887	100219/KK	3	40	1.5	2
y[1] w[1118]; P{w[+mW.hs]=GawB}pnr[MD237]/TM3, P{w[+mC]=UAS-y.C}MC2, Ser[1]	CG1887	100219/KK	3	41	1.5	2
y[1] w[1118]; P{w[+mW.hs]=GawB}pnr[MD237]/TM3, P{w[+mC]=UAS-y.C}MC2, Ser[1]	CG1887	100219/KK	3	42	1.5	2
y[1] w[1118]; P{w[+mW.hs]=GawB}pnr[MD237]/TM3, P{w[+mC]=UAS-y.C}MC2, Ser[1]	CG1887	100219/KK	3	43	1.5	2
y[1] w[1118]; P{w[+mW.hs]=GawB}pnr[MD237]/TM3, P{w[+mC]=UAS-y.C}MC2, Ser[1]	CG1887	100219/KK	3	44	1.5	2
y[1] w[1118]; P{w[+mW.hs]=GawB}pnr[MD237]/TM3, P{w[+mC]=UAS-y.C}MC2, Ser[1]	CG1887	100219/KK	3	45	1.5	2
y[1] w[1118]; P{w[+mW.hs]=GawB}pnr[MD237]/TM3, P{w[+mC]=UAS-y.C}MC2, Ser[1]	CG1887	100219/KK	3	46	1.5	2
y[1] w[1118]; P{w[+mW.hs]=GawB}pnr[MD237]/TM3, P{w[+mC]=UAS-y.C}MC2, Ser[1]	CG1887	100219/KK	3	47	1.5	2
y[1] w[1118]; P{w[+mW.hs]=GawB}pnr[MD237]/TM3, P{w[+mC]=UAS-y.C}MC2, Ser[1]	CG1887	100219/KK	3	48	1.5	2
y[1] w[1118]; P{w[+mW.hs]=GawB}pnr[MD237]/TM3, P{w[+mC]=UAS-y.C}MC2, Ser[1]	CG1887	100219/KK	3	49	1.5	2
y[1] w[1118]; P{w[+mW.hs]=GawB}pnr[MD237]/TM3, P{w[+mC]=UAS-y.C}MC2, Ser[1]	CG1887	100219/KK	3	50	1.5	2
y[1] w[1118]; P{w[+mW.hs]=GawB}pnr[MD237]/TM3, P{w[+mC]=UAS-y.C}MC2, Ser[1]	Nc	100424/KK	1	1	1.5	2
y[1] w[1118]; P{w[+mW.hs]=GawB}pnr[MD237]/TM3, P{w[+mC]=UAS-y.C}MC2, Ser[1]	Nc	100424/KK	1	2	1.5	2
y[1] w[1118]; P{w[+mW.hs]=GawB}pnr[MD237]/TM3, P{w[+mC]=UAS-y.C}MC2, Ser[1]	Nc	100424/KK	1	3	1.5	2
y[1] w[1118]; P{w[+mW.hs]=GawB}pnr[MD237]/TM3, P{w[+mC]=UAS-y.C}MC2, Ser[1]	Nc	100424/KK	1	4	1.5	2
y[1] w[1118]; P{w[+mW.hs]=GawB}pnr[MD237]/TM3, P{w[+mC]=UAS-y.C}MC2, Ser[1]	Nc	100424/KK	1	5	1.5	2
y[1] w[1118]; P{w[+mW.hs]=GawB}pnr[MD237]/TM3, P{w[+mC]=UAS-y.C}MC2, Ser[1]	Nc	100424/KK	1	6	1.5	2
y[1] w[1118]; P{w[+mW.hs]=GawB}pnr[MD237]/TM3, P{w[+mC]=UAS-y.C}MC2, Ser[1]	Nc	100424/KK	1	7	1.5	1.5
y[1] w[1118]; P{w[+mW.hs]=GawB}pnr[MD237]/TM3, P{w[+mC]=UAS-y.C}MC2, Ser[1]	Nc	100424/KK	1	8	1.5	2
y[1] w[1118]; P{w[+mW.hs]=GawB}pnr[MD237]/TM3, P{w[+mC]=UAS-y.C}MC2, Ser[1]	Nc	100424/KK	1	9	1.5	2
y[1] w[1118]; P{w[+mW.hs]=GawB}pnr[MD237]/TM3, P{w[+mC]=UAS-y.C}MC2, Ser[1]	Nc	100424/KK	1	10	1.5	2
y[1] w[1118]; P{w[+mW.hs]=GawB}pnr[MD237]/TM3, P{w[+mC]=UAS-y.C}MC2, Ser[1]	Nc	100424/KK	1	11	1.5	2
y[1] w[1118]; P{w[+mW.hs]=GawB}pnr[MD237]/TM3, P{w[+mC]=UAS-y.C}MC2, Ser[1]	Nc	100424/KK	1	12	1.5	2
y[1] w[1118]; P{w[+mW.hs]=GawB}pnr[MD237]/TM3, P{w[+mC]=UAS-y.C}MC2, Ser[1]	Nc	100424/KK	1	13	1.5	1.5
y[1] w[1118]; P{w[+mW.hs]=GawB}pnr[MD237]/TM3, P{w[+mC]=UAS-y.C}MC2, Ser[1]	Nc	100424/KK	1	14	1.5	2
y[1] w[1118]; P{w[+mW.hs]=GawB}pnr[MD237]/TM3, P{w[+mC]=UAS-y.C}MC2, Ser[1]	Nc	100424/KK	1	15	1.5	2
y[1] w[1118]; P{w[+mW.hs]=GawB}pnr[MD237]/TM3, P{w[+mC]=UAS-y.C}MC2, Ser[1]	Nc	100424/KK	1	16	1.5	2
y[1] w[1118]; P{w[+mW.hs]=GawB}pnr[MD237]/TM3, P{w[+mC]=UAS-y.C}MC2, Ser[1]	Nc	100424/KK	1	17	1.5	2
y[1] w[1118]; P{w[+mW.hs]=GawB}pnr[MD237]/TM3, P{w[+mC]=UAS-y.C}MC2, Ser[1]	Nc	100424/KK	1	18	1.5	2
y[1] w[1118]; P{w[+mW.hs]=GawB}pnr[MD237]/TM3, P{w[+mC]=UAS-y.C}MC2, Ser[1]	Nc	100424/KK	1	19	1.5	2
y[1] w[1118]; P{w[+mW.hs]=GawB}pnr[MD237]/TM3, P{w[+mC]=UAS-y.C}MC2, Ser[1]	Nc	100424/KK	1	20	1.5	2
y[1] w[1118]; P{w[+mW.hs]=GawB}pnr[MD237]/TM3, P{w[+mC]=UAS-y.C}MC2, Ser[1]	Nc	100424/KK	1	21	1.5	2
y[1] w[1118]; P{w[+mW.hs]=GawB}pnr[MD237]/TM3, P{w[+mC]=UAS-y.C}MC2, Ser[1]	Nc	100424/KK	1	22	1.5	2
y[1] w[1118]; P{w[+mW.hs]=GawB}pnr[MD237]/TM3, P{w[+mC]=UAS-y.C}MC2, Ser[1]	Nc	100424/KK	1	23	1.5	2
y[1] w[1118]; P{w[+mW.hs]=GawB}pnr[MD237]/TM3, P{w[+mC]=UAS-y.C}MC2, Ser[1]	Nc	100424/KK	1	24	1.5	2
y[1] w[1118]; P{w[+mW.hs]=GawB}pnr[MD237]/TM3, P{w[+mC]=UAS-y.C}MC2, Ser[1]	Nc	100424/KK	1	25	1.5	2
y[1] w[1118]; P{w[+mW.hs]=GawB}pnr[MD237]/TM3, P{w[+mC]=UAS-y.C}MC2, Ser[1]	Nc	100424/KK	1	26	1.5	2
y[1] w[1118]; P{w[+mW.hs]=GawB}pnr[MD237]/TM3, P{w[+mC]=UAS-y.C}MC2, Ser[1]	Nc	100424/KK	1	27	1.5	2
y[1] w[1118]; P{w[+mW.hs]=GawB}pnr[MD237]/TM3, P{w[+mC]=UAS-y.C}MC2, Ser[1]	Nc	100424/KK	1	28	1.5	2
y[1] w[1118]; P{w[+mW.hs]=GawB}pnr[MD237]/TM3, P{w[+mC]=UAS-y.C}MC2, Ser[1]	Nc	100424/KK	1	29	1.5	1.5
y[1] w[1118]; P{w[+mW.hs]=GawB}pnr[MD237]/TM3, P{w[+mC]=UAS-y.C}MC2, Ser[1]	Nc	100424/KK	1	30	1.5	2
y[1] w[1118]; P{w[+mW.hs]=GawB}pnr[MD237]/TM3, P{w[+mC]=UAS-y.C}MC2, Ser[1]	Nc	100424/KK	1	31	1.5	2
y[1] w[1118]; P{w[+mW.hs]=GawB}pnr[MD237]/TM3, P{w[+mC]=UAS-y.C}MC2, Ser[1]	Nc	100424/KK	1	32	1.5	2
y[1] w[1118]; P{w[+mW.hs]=GawB}pnr[MD237]/TM3, P{w[+mC]=UAS-y.C}MC2, Ser[1]	Nc	100424/KK	1	33	1.5	2
y[1] w[1118]; P{w[+mW.hs]=GawB}pnr[MD237]/TM3, P{w[+mC]=UAS-y.C}MC2, Ser[1]	Nc	100424/KK	1	34	1.5	2
y[1] w[1118]; P{w[+mW.hs]=GawB}pnr[MD237]/TM3, P{w[+mC]=UAS-y.C}MC2, Ser[1]	Nc	100424/KK	1	35	1.5	2
y[1] w[1118]; P{w[+mW.hs]=GawB}pnr[MD237]/TM3, P{w[+mC]=UAS-y.C}MC2, Ser[1]	Nc	100424/KK	1	36	1.5	2
y[1] w[1118]; P{w[+mW.hs]=GawB}pnr[MD237]/TM3, P{w[+mC]=UAS-y.C}MC2, Ser[1]	Nc	100424/KK	1	37	1.5	2
y[1] w[1118]; P{w[+mW.hs]=GawB}pnr[MD237]/TM3, P{w[+mC]=UAS-y.C}MC2, Ser[1]	Nc	100424/KK	1	38	1.5	1.5
y[1] w[1118]; P{w[+mW.hs]=GawB}pnr[MD237]/TM3, P{w[+mC]=UAS-y.C}MC2, Ser[1]	Nc	100424/KK	1	39	1.5	2
y[1] w[1118]; P{w[+mW.hs]=GawB}pnr[MD237]/TM3, P{w[+mC]=UAS-y.C}MC2, Ser[1]	Nc	100424/KK	1	40	1.5	2
y[1] w[1118]; P{w[+mW.hs]=GawB}pnr[MD237]/TM3, P{w[+mC]=UAS-y.C}MC2, Ser[1]	Nc	100424/KK	1	41	1.5	2
y[1] w[1118]; P{w[+mW.hs]=GawB}pnr[MD237]/TM3, P{w[+mC]=UAS-y.C}MC2, Ser[1]	Nc	100424/KK	1	42	1.5	2
y[1] w[1118]; P{w[+mW.hs]=GawB}pnr[MD237]/TM3, P{w[+mC]=UAS-y.C}MC2, Ser[1]	Nc	100424/KK	1	43	1.5	2
y[1] w[1118]; P{w[+mW.hs]=GawB}pnr[MD237]/TM3, P{w[+mC]=UAS-y.C}MC2, Ser[1]	Nc	100424/KK	1	44	1.5	2
y[1] w[1118]; P{w[+mW.hs]=GawB}pnr[MD237]/TM3, P{w[+mC]=UAS-y.C}MC2, Ser[1]	Nc	100424/KK	1	45	1.5	2
y[1] w[1118]; P{w[+mW.hs]=GawB}pnr[MD237]/TM3, P{w[+mC]=UAS-y.C}MC2, Ser[1]	Nc	100424/KK	1	46	1.5	2
y[1] w[1118]; P{w[+mW.hs]=GawB}pnr[MD237]/TM3, P{w[+mC]=UAS-y.C}MC2, Ser[1]	Nc	100424/KK	1	47	1.5	2
y[1] w[1118]; P{w[+mW.hs]=GawB}pnr[MD237]/TM3, P{w[+mC]=UAS-y.C}MC2, Ser[1]	Nc	100424/KK	1	48	1.5	2
y[1] w[1118]; P{w[+mW.hs]=GawB}pnr[MD237]/TM3, P{w[+mC]=UAS-y.C}MC2, Ser[1]	Nc	100424/KK	1	49	1.5	2
y[1] w[1118]; P{w[+mW.hs]=GawB}pnr[MD237]/TM3, P{w[+mC]=UAS-y.C}MC2, Ser[1]	Nc	100424/KK	1	50	1.5	2
y[1] w[1118]; P{w[+mW.hs]=GawB}pnr[MD237]/TM3, P{w[+mC]=UAS-y.C}MC2, Ser[1]	Nc	100424/KK	2	1	1.5	2
y[1] w[1118]; P{w[+mW.hs]=GawB}pnr[MD237]/TM3, P{w[+mC]=UAS-y.C}MC2, Ser[1]	Nc	100424/KK	2	2	1.5	2
y[1] w[1118]; P{w[+mW.hs]=GawB}pnr[MD237]/TM3, P{w[+mC]=UAS-y.C}MC2, Ser[1]	Nc	100424/KK	2	3	1.5	2
y[1] w[1118]; P{w[+mW.hs]=GawB}pnr[MD237]/TM3, P{w[+mC]=UAS-y.C}MC2, Ser[1]	Nc	100424/KK	2	4	1.5	2
y[1] w[1118]; P{w[+mW.hs]=GawB}pnr[MD237]/TM3, P{w[+mC]=UAS-y.C}MC2, Ser[1]	Nc	100424/KK	2	5	1.5	2
y[1] w[1118]; P{w[+mW.hs]=GawB}pnr[MD237]/TM3, P{w[+mC]=UAS-y.C}MC2, Ser[1]	Nc	100424/KK	2	6	1.5	2
y[1] w[1118]; P{w[+mW.hs]=GawB}pnr[MD237]/TM3, P{w[+mC]=UAS-y.C}MC2, Ser[1]	Nc	100424/KK	2	7	1.5	2
y[1] w[1118]; P{w[+mW.hs]=GawB}pnr[MD237]/TM3, P{w[+mC]=UAS-y.C}MC2, Ser[1]	Nc	100424/KK	2	8	1.5	2
y[1] w[1118]; P{w[+mW.hs]=GawB}pnr[MD237]/TM3, P{w[+mC]=UAS-y.C}MC2, Ser[1]	Nc	100424/KK	2	9	1.5	2
y[1] w[1118]; P{w[+mW.hs]=GawB}pnr[MD237]/TM3, P{w[+mC]=UAS-y.C}MC2, Ser[1]	Nc	100424/KK	2	10	1.5	2
y[1] w[1118]; P{w[+mW.hs]=GawB}pnr[MD237]/TM3, P{w[+mC]=UAS-y.C}MC2, Ser[1]	Nc	100424/KK	2	11	1.5	2
y[1] w[1118]; P{w[+mW.hs]=GawB}pnr[MD237]/TM3, P{w[+mC]=UAS-y.C}MC2, Ser[1]	Nc	100424/KK	2	12	1.5	2
y[1] w[1118]; P{w[+mW.hs]=GawB}pnr[MD237]/TM3, P{w[+mC]=UAS-y.C}MC2, Ser[1]	Nc	100424/KK	2	13	1.5	2
y[1] w[1118]; P{w[+mW.hs]=GawB}pnr[MD237]/TM3, P{w[+mC]=UAS-y.C}MC2, Ser[1]	Nc	100424/KK	2	14	1.5	2
y[1] w[1118]; P{w[+mW.hs]=GawB}pnr[MD237]/TM3, P{w[+mC]=UAS-y.C}MC2, Ser[1]	Nc	100424/KK	2	15	1.5	2
y[1] w[1118]; P{w[+mW.hs]=GawB}pnr[MD237]/TM3, P{w[+mC]=UAS-y.C}MC2, Ser[1]	Nc	100424/KK	2	16	1.5	2
y[1] w[1118]; P{w[+mW.hs]=GawB}pnr[MD237]/TM3, P{w[+mC]=UAS-y.C}MC2, Ser[1]	Nc	100424/KK	2	17	1.5	2
y[1] w[1118]; P{w[+mW.hs]=GawB}pnr[MD237]/TM3, P{w[+mC]=UAS-y.C}MC2, Ser[1]	Nc	100424/KK	2	18	1.5	2
y[1] w[1118]; P{w[+mW.hs]=GawB}pnr[MD237]/TM3, P{w[+mC]=UAS-y.C}MC2, Ser[1]	Nc	100424/KK	2	19	1.5	2
y[1] w[1118]; P{w[+mW.hs]=GawB}pnr[MD237]/TM3, P{w[+mC]=UAS-y.C}MC2, Ser[1]	Nc	100424/KK	2	20	1.5	1.5
y[1] w[1118]; P{w[+mW.hs]=GawB}pnr[MD237]/TM3, P{w[+mC]=UAS-y.C}MC2, Ser[1]	Nc	100424/KK	2	21	1.5	2
y[1] w[1118]; P{w[+mW.hs]=GawB}pnr[MD237]/TM3, P{w[+mC]=UAS-y.C}MC2, Ser[1]	Nc	100424/KK	2	22	1.5	2
y[1] w[1118]; P{w[+mW.hs]=GawB}pnr[MD237]/TM3, P{w[+mC]=UAS-y.C}MC2, Ser[1]	Nc	100424/KK	2	23	1.5	2
y[1] w[1118]; P{w[+mW.hs]=GawB}pnr[MD237]/TM3, P{w[+mC]=UAS-y.C}MC2, Ser[1]	Nc	100424/KK	2	24	1.5	2
y[1] w[1118]; P{w[+mW.hs]=GawB}pnr[MD237]/TM3, P{w[+mC]=UAS-y.C}MC2, Ser[1]	Nc	100424/KK	2	25	1.5	2
y[1] w[1118]; P{w[+mW.hs]=GawB}pnr[MD237]/TM3, P{w[+mC]=UAS-y.C}MC2, Ser[1]	Nc	100424/KK	2	26	1.5	2
y[1] w[1118]; P{w[+mW.hs]=GawB}pnr[MD237]/TM3, P{w[+mC]=UAS-y.C}MC2, Ser[1]	Nc	100424/KK	2	27	1.5	2
y[1] w[1118]; P{w[+mW.hs]=GawB}pnr[MD237]/TM3, P{w[+mC]=UAS-y.C}MC2, Ser[1]	Nc	100424/KK	2	28	1.5	2
y[1] w[1118]; P{w[+mW.hs]=GawB}pnr[MD237]/TM3, P{w[+mC]=UAS-y.C}MC2, Ser[1]	Nc	100424/KK	2	29	1.5	2
y[1] w[1118]; P{w[+mW.hs]=GawB}pnr[MD237]/TM3, P{w[+mC]=UAS-y.C}MC2, Ser[1]	Nc	100424/KK	2	30	1.5	2
y[1] w[1118]; P{w[+mW.hs]=GawB}pnr[MD237]/TM3, P{w[+mC]=UAS-y.C}MC2, Ser[1]	Nc	100424/KK	2	31	1.5	2
y[1] w[1118]; P{w[+mW.hs]=GawB}pnr[MD237]/TM3, P{w[+mC]=UAS-y.C}MC2, Ser[1]	Nc	100424/KK	2	32	1.5	2
y[1] w[1118]; P{w[+mW.hs]=GawB}pnr[MD237]/TM3, P{w[+mC]=UAS-y.C}MC2, Ser[1]	Nc	100424/KK	2	33	1.5	2
y[1] w[1118]; P{w[+mW.hs]=GawB}pnr[MD237]/TM3, P{w[+mC]=UAS-y.C}MC2, Ser[1]	Nc	100424/KK	2	34	1.5	2
y[1] w[1118]; P{w[+mW.hs]=GawB}pnr[MD237]/TM3, P{w[+mC]=UAS-y.C}MC2, Ser[1]	Nc	100424/KK	2	35	1.5	2
y[1] w[1118]; P{w[+mW.hs]=GawB}pnr[MD237]/TM3, P{w[+mC]=UAS-y.C}MC2, Ser[1]	Nc	100424/KK	2	36	1.5	2
y[1] w[1118]; P{w[+mW.hs]=GawB}pnr[MD237]/TM3, P{w[+mC]=UAS-y.C}MC2, Ser[1]	Nc	100424/KK	2	37	1.5	2
y[1] w[1118]; P{w[+mW.hs]=GawB}pnr[MD237]/TM3, P{w[+mC]=UAS-y.C}MC2, Ser[1]	Nc	100424/KK	2	38	1.5	2
y[1] w[1118]; P{w[+mW.hs]=GawB}pnr[MD237]/TM3, P{w[+mC]=UAS-y.C}MC2, Ser[1]	Nc	100424/KK	2	39	1.5	2
y[1] w[1118]; P{w[+mW.hs]=GawB}pnr[MD237]/TM3, P{w[+mC]=UAS-y.C}MC2, Ser[1]	Nc	100424/KK	2	40	1.5	1.5
y[1] w[1118]; P{w[+mW.hs]=GawB}pnr[MD237]/TM3, P{w[+mC]=UAS-y.C}MC2, Ser[1]	Nc	100424/KK	2	41	1.5	2
y[1] w[1118]; P{w[+mW.hs]=GawB}pnr[MD237]/TM3, P{w[+mC]=UAS-y.C}MC2, Ser[1]	Nc	100424/KK	2	42	1.5	2
y[1] w[1118]; P{w[+mW.hs]=GawB}pnr[MD237]/TM3, P{w[+mC]=UAS-y.C}MC2, Ser[1]	Nc	100424/KK	2	43	1.5	2
y[1] w[1118]; P{w[+mW.hs]=GawB}pnr[MD237]/TM3, P{w[+mC]=UAS-y.C}MC2, Ser[1]	Nc	100424/KK	2	44	1.5	2
y[1] w[1118]; P{w[+mW.hs]=GawB}pnr[MD237]/TM3, P{w[+mC]=UAS-y.C}MC2, Ser[1]	Nc	100424/KK	2	45	1.5	2
y[1] w[1118]; P{w[+mW.hs]=GawB}pnr[MD237]/TM3, P{w[+mC]=UAS-y.C}MC2, Ser[1]	Nc	100424/KK	2	46	1.5	2
y[1] w[1118]; P{w[+mW.hs]=GawB}pnr[MD237]/TM3, P{w[+mC]=UAS-y.C}MC2, Ser[1]	Nc	100424/KK	2	47	1.5	2
y[1] w[1118]; P{w[+mW.hs]=GawB}pnr[MD237]/TM3, P{w[+mC]=UAS-y.C}MC2, Ser[1]	Nc	100424/KK	2	48	1.5	2
y[1] w[1118]; P{w[+mW.hs]=GawB}pnr[MD237]/TM3, P{w[+mC]=UAS-y.C}MC2, Ser[1]	Nc	100424/KK	2	49	1.5	2
y[1] w[1118]; P{w[+mW.hs]=GawB}pnr[MD237]/TM3, P{w[+mC]=UAS-y.C}MC2, Ser[1]	Nc	100424/KK	2	50	1.5	2
y[1] w[1118]; P{w[+mW.hs]=GawB}pnr[MD237]/TM3, P{w[+mC]=UAS-y.C}MC2, Ser[1]	Nc	100424/KK	3	1	1.5	2
y[1] w[1118]; P{w[+mW.hs]=GawB}pnr[MD237]/TM3, P{w[+mC]=UAS-y.C}MC2, Ser[1]	Nc	100424/KK	3	2	1.5	2
y[1] w[1118]; P{w[+mW.hs]=GawB}pnr[MD237]/TM3, P{w[+mC]=UAS-y.C}MC2, Ser[1]	Nc	100424/KK	3	3	1.5	1.5
y[1] w[1118]; P{w[+mW.hs]=GawB}pnr[MD237]/TM3, P{w[+mC]=UAS-y.C}MC2, Ser[1]	Nc	100424/KK	3	4	1.5	2
y[1] w[1118]; P{w[+mW.hs]=GawB}pnr[MD237]/TM3, P{w[+mC]=UAS-y.C}MC2, Ser[1]	Nc	100424/KK	3	5	1.5	2
y[1] w[1118]; P{w[+mW.hs]=GawB}pnr[MD237]/TM3, P{w[+mC]=UAS-y.C}MC2, Ser[1]	Nc	100424/KK	3	6	1.5	2
y[1] w[1118]; P{w[+mW.hs]=GawB}pnr[MD237]/TM3, P{w[+mC]=UAS-y.C}MC2, Ser[1]	Nc	100424/KK	3	7	1.5	2
y[1] w[1118]; P{w[+mW.hs]=GawB}pnr[MD237]/TM3, P{w[+mC]=UAS-y.C}MC2, Ser[1]	Nc	100424/KK	3	8	1.5	2
y[1] w[1118]; P{w[+mW.hs]=GawB}pnr[MD237]/TM3, P{w[+mC]=UAS-y.C}MC2, Ser[1]	Nc	100424/KK	3	9	1.5	2
y[1] w[1118]; P{w[+mW.hs]=GawB}pnr[MD237]/TM3, P{w[+mC]=UAS-y.C}MC2, Ser[1]	Nc	100424/KK	3	10	1.5	2
y[1] w[1118]; P{w[+mW.hs]=GawB}pnr[MD237]/TM3, P{w[+mC]=UAS-y.C}MC2, Ser[1]	Nc	100424/KK	3	11	1.5	2
y[1] w[1118]; P{w[+mW.hs]=GawB}pnr[MD237]/TM3, P{w[+mC]=UAS-y.C}MC2, Ser[1]	Nc	100424/KK	3	12	1.5	2
y[1] w[1118]; P{w[+mW.hs]=GawB}pnr[MD237]/TM3, P{w[+mC]=UAS-y.C}MC2, Ser[1]	Nc	100424/KK	3	13	1.5	2
y[1] w[1118]; P{w[+mW.hs]=GawB}pnr[MD237]/TM3, P{w[+mC]=UAS-y.C}MC2, Ser[1]	Nc	100424/KK	3	14	1.5	2
y[1] w[1118]; P{w[+mW.hs]=GawB}pnr[MD237]/TM3, P{w[+mC]=UAS-y.C}MC2, Ser[1]	Nc	100424/KK	3	15	1.5	2
y[1] w[1118]; P{w[+mW.hs]=GawB}pnr[MD237]/TM3, P{w[+mC]=UAS-y.C}MC2, Ser[1]	Nc	100424/KK	3	16	1.5	1.5
y[1] w[1118]; P{w[+mW.hs]=GawB}pnr[MD237]/TM3, P{w[+mC]=UAS-y.C}MC2, Ser[1]	Nc	100424/KK	3	17	1.5	2
y[1] w[1118]; P{w[+mW.hs]=GawB}pnr[MD237]/TM3, P{w[+mC]=UAS-y.C}MC2, Ser[1]	Nc	100424/KK	3	18	1.5	2
y[1] w[1118]; P{w[+mW.hs]=GawB}pnr[MD237]/TM3, P{w[+mC]=UAS-y.C}MC2, Ser[1]	Nc	100424/KK	3	19	1.5	2
y[1] w[1118]; P{w[+mW.hs]=GawB}pnr[MD237]/TM3, P{w[+mC]=UAS-y.C}MC2, Ser[1]	Nc	100424/KK	3	20	1.5	2
y[1] w[1118]; P{w[+mW.hs]=GawB}pnr[MD237]/TM3, P{w[+mC]=UAS-y.C}MC2, Ser[1]	Nc	100424/KK	3	21	1.5	2
y[1] w[1118]; P{w[+mW.hs]=GawB}pnr[MD237]/TM3, P{w[+mC]=UAS-y.C}MC2, Ser[1]	Nc	100424/KK	3	22	1.5	2
y[1] w[1118]; P{w[+mW.hs]=GawB}pnr[MD237]/TM3, P{w[+mC]=UAS-y.C}MC2, Ser[1]	Nc	100424/KK	3	23	1.5	2
y[1] w[1118]; P{w[+mW.hs]=GawB}pnr[MD237]/TM3, P{w[+mC]=UAS-y.C}MC2, Ser[1]	Nc	100424/KK	3	24	1.5	2
y[1] w[1118]; P{w[+mW.hs]=GawB}pnr[MD237]/TM3, P{w[+mC]=UAS-y.C}MC2, Ser[1]	Nc	100424/KK	3	25	1.5	2
y[1] w[1118]; P{w[+mW.hs]=GawB}pnr[MD237]/TM3, P{w[+mC]=UAS-y.C}MC2, Ser[1]	Nc	100424/KK	3	26	1.5	2
y[1] w[1118]; P{w[+mW.hs]=GawB}pnr[MD237]/TM3, P{w[+mC]=UAS-y.C}MC2, Ser[1]	Nc	100424/KK	3	27	1.5	2
y[1] w[1118]; P{w[+mW.hs]=GawB}pnr[MD237]/TM3, P{w[+mC]=UAS-y.C}MC2, Ser[1]	Nc	100424/KK	3	28	1.5	2
y[1] w[1118]; P{w[+mW.hs]=GawB}pnr[MD237]/TM3, P{w[+mC]=UAS-y.C}MC2, Ser[1]	Nc	100424/KK	3	29	1.5	2
y[1] w[1118]; P{w[+mW.hs]=GawB}pnr[MD237]/TM3, P{w[+mC]=UAS-y.C}MC2, Ser[1]	Nc	100424/KK	3	30	1.5	1.5
y[1] w[1118]; P{w[+mW.hs]=GawB}pnr[MD237]/TM3, P{w[+mC]=UAS-y.C}MC2, Ser[1]	Nc	100424/KK	3	31	1.5	2
y[1] w[1118]; P{w[+mW.hs]=GawB}pnr[MD237]/TM3, P{w[+mC]=UAS-y.C}MC2, Ser[1]	Nc	100424/KK	3	32	1.5	2
y[1] w[1118]; P{w[+mW.hs]=GawB}pnr[MD237]/TM3, P{w[+mC]=UAS-y.C}MC2, Ser[1]	Nc	100424/KK	3	33	1.5	2
y[1] w[1118]; P{w[+mW.hs]=GawB}pnr[MD237]/TM3, P{w[+mC]=UAS-y.C}MC2, Ser[1]	Nc	100424/KK	3	34	1.5	2
y[1] w[1118]; P{w[+mW.hs]=GawB}pnr[MD237]/TM3, P{w[+mC]=UAS-y.C}MC2, Ser[1]	Nc	100424/KK	3	35	1.5	2
y[1] w[1118]; P{w[+mW.hs]=GawB}pnr[MD237]/TM3, P{w[+mC]=UAS-y.C}MC2, Ser[1]	Nc	100424/KK	3	36	1.5	1.5
y[1] w[1118]; P{w[+mW.hs]=GawB}pnr[MD237]/TM3, P{w[+mC]=UAS-y.C}MC2, Ser[1]	Nc	100424/KK	3	37	1.5	2
y[1] w[1118]; P{w[+mW.hs]=GawB}pnr[MD237]/TM3, P{w[+mC]=UAS-y.C}MC2, Ser[1]	Nc	100424/KK	3	38	1.5	2
y[1] w[1118]; P{w[+mW.hs]=GawB}pnr[MD237]/TM3, P{w[+mC]=UAS-y.C}MC2, Ser[1]	Nc	100424/KK	3	39	1.5	2
y[1] w[1118]; P{w[+mW.hs]=GawB}pnr[MD237]/TM3, P{w[+mC]=UAS-y.C}MC2, Ser[1]	Nc	100424/KK	3	40	1.5	2
y[1] w[1118]; P{w[+mW.hs]=GawB}pnr[MD237]/TM3, P{w[+mC]=UAS-y.C}MC2, Ser[1]	Nc	100424/KK	3	41	1.5	2
y[1] w[1118]; P{w[+mW.hs]=GawB}pnr[MD237]/TM3, P{w[+mC]=UAS-y.C}MC2, Ser[1]	Nc	100424/KK	3	42	1.5	2
y[1] w[1118]; P{w[+mW.hs]=GawB}pnr[MD237]/TM3, P{w[+mC]=UAS-y.C}MC2, Ser[1]	Nc	100424/KK	3	43	1.5	2
y[1] w[1118]; P{w[+mW.hs]=GawB}pnr[MD237]/TM3, P{w[+mC]=UAS-y.C}MC2, Ser[1]	Nc	100424/KK	3	44	1.5	2
y[1] w[1118]; P{w[+mW.hs]=GawB}pnr[MD237]/TM3, P{w[+mC]=UAS-y.C}MC2, Ser[1]	Nc	100424/KK	3	45	1.5	2
y[1] w[1118]; P{w[+mW.hs]=GawB}pnr[MD237]/TM3, P{w[+mC]=UAS-y.C}MC2, Ser[1]	Nc	100424/KK	3	46	1.5	2
y[1] w[1118]; P{w[+mW.hs]=GawB}pnr[MD237]/TM3, P{w[+mC]=UAS-y.C}MC2, Ser[1]	Nc	100424/KK	3	47	1.5	2
y[1] w[1118]; P{w[+mW.hs]=GawB}pnr[MD237]/TM3, P{w[+mC]=UAS-y.C}MC2, Ser[1]	Nc	100424/KK	3	48	1.5	2
y[1] w[1118]; P{w[+mW.hs]=GawB}pnr[MD237]/TM3, P{w[+mC]=UAS-y.C}MC2, Ser[1]	Nc	100424/KK	3	49	1.5	2
y[1] w[1118]; P{w[+mW.hs]=GawB}pnr[MD237]/TM3, P{w[+mC]=UAS-y.C}MC2, Ser[1]	Nc	100424/KK	3	50	1.5	2
y[1] w[1118]; P{w[+mW.hs]=GawB}pnr[MD237]/TM3, P{w[+mC]=UAS-y.C}MC2, Ser[1]	Cerk	101550/KK	1	1	1.5	2
y[1] w[1118]; P{w[+mW.hs]=GawB}pnr[MD237]/TM3, P{w[+mC]=UAS-y.C}MC2, Ser[1]	Cerk	101550/KK	1	2	1.5	2
y[1] w[1118]; P{w[+mW.hs]=GawB}pnr[MD237]/TM3, P{w[+mC]=UAS-y.C}MC2, Ser[1]	Cerk	101550/KK	1	3	1.5	2
y[1] w[1118]; P{w[+mW.hs]=GawB}pnr[MD237]/TM3, P{w[+mC]=UAS-y.C}MC2, Ser[1]	Cerk	101550/KK	1	4	1.5	2
y[1] w[1118]; P{w[+mW.hs]=GawB}pnr[MD237]/TM3, P{w[+mC]=UAS-y.C}MC2, Ser[1]	Cerk	101550/KK	1	5	1.5	2
y[1] w[1118]; P{w[+mW.hs]=GawB}pnr[MD237]/TM3, P{w[+mC]=UAS-y.C}MC2, Ser[1]	Cerk	101550/KK	1	6	1.5	1.5
y[1] w[1118]; P{w[+mW.hs]=GawB}pnr[MD237]/TM3, P{w[+mC]=UAS-y.C}MC2, Ser[1]	Cerk	101550/KK	1	7	1.5	1.5
y[1] w[1118]; P{w[+mW.hs]=GawB}pnr[MD237]/TM3, P{w[+mC]=UAS-y.C}MC2, Ser[1]	Cerk	101550/KK	1	8	1.5	2
y[1] w[1118]; P{w[+mW.hs]=GawB}pnr[MD237]/TM3, P{w[+mC]=UAS-y.C}MC2, Ser[1]	Cerk	101550/KK	1	9	1.5	1.5
y[1] w[1118]; P{w[+mW.hs]=GawB}pnr[MD237]/TM3, P{w[+mC]=UAS-y.C}MC2, Ser[1]	Cerk	101550/KK	1	10	1.5	2
y[1] w[1118]; P{w[+mW.hs]=GawB}pnr[MD237]/TM3, P{w[+mC]=UAS-y.C}MC2, Ser[1]	Cerk	101550/KK	1	11	1.5	2
y[1] w[1118]; P{w[+mW.hs]=GawB}pnr[MD237]/TM3, P{w[+mC]=UAS-y.C}MC2, Ser[1]	Cerk	101550/KK	1	12	1.5	2
y[1] w[1118]; P{w[+mW.hs]=GawB}pnr[MD237]/TM3, P{w[+mC]=UAS-y.C}MC2, Ser[1]	Cerk	101550/KK	1	13	1.5	2
y[1] w[1118]; P{w[+mW.hs]=GawB}pnr[MD237]/TM3, P{w[+mC]=UAS-y.C}MC2, Ser[1]	Cerk	101550/KK	1	14	1.5	2
y[1] w[1118]; P{w[+mW.hs]=GawB}pnr[MD237]/TM3, P{w[+mC]=UAS-y.C}MC2, Ser[1]	Cerk	101550/KK	1	15	1.5	2
y[1] w[1118]; P{w[+mW.hs]=GawB}pnr[MD237]/TM3, P{w[+mC]=UAS-y.C}MC2, Ser[1]	Cerk	101550/KK	1	16	1.5	2
y[1] w[1118]; P{w[+mW.hs]=GawB}pnr[MD237]/TM3, P{w[+mC]=UAS-y.C}MC2, Ser[1]	Cerk	101550/KK	1	17	1.5	2
y[1] w[1118]; P{w[+mW.hs]=GawB}pnr[MD237]/TM3, P{w[+mC]=UAS-y.C}MC2, Ser[1]	Cerk	101550/KK	1	18	1.5	2
y[1] w[1118]; P{w[+mW.hs]=GawB}pnr[MD237]/TM3, P{w[+mC]=UAS-y.C}MC2, Ser[1]	Cerk	101550/KK	1	19	1.5	2
y[1] w[1118]; P{w[+mW.hs]=GawB}pnr[MD237]/TM3, P{w[+mC]=UAS-y.C}MC2, Ser[1]	Cerk	101550/KK	1	20	1.5	2
y[1] w[1118]; P{w[+mW.hs]=GawB}pnr[MD237]/TM3, P{w[+mC]=UAS-y.C}MC2, Ser[1]	Cerk	101550/KK	1	21	1.5	2
y[1] w[1118]; P{w[+mW.hs]=GawB}pnr[MD237]/TM3, P{w[+mC]=UAS-y.C}MC2, Ser[1]	Cerk	101550/KK	1	22	1.5	2
y[1] w[1118]; P{w[+mW.hs]=GawB}pnr[MD237]/TM3, P{w[+mC]=UAS-y.C}MC2, Ser[1]	Cerk	101550/KK	1	23	1.5	2
y[1] w[1118]; P{w[+mW.hs]=GawB}pnr[MD237]/TM3, P{w[+mC]=UAS-y.C}MC2, Ser[1]	Cerk	101550/KK	1	24	1.5	2
y[1] w[1118]; P{w[+mW.hs]=GawB}pnr[MD237]/TM3, P{w[+mC]=UAS-y.C}MC2, Ser[1]	Cerk	101550/KK	1	25	1.5	2
y[1] w[1118]; P{w[+mW.hs]=GawB}pnr[MD237]/TM3, P{w[+mC]=UAS-y.C}MC2, Ser[1]	Cerk	101550/KK	1	26	1.5	1.5
y[1] w[1118]; P{w[+mW.hs]=GawB}pnr[MD237]/TM3, P{w[+mC]=UAS-y.C}MC2, Ser[1]	Cerk	101550/KK	1	27	1.5	2
y[1] w[1118]; P{w[+mW.hs]=GawB}pnr[MD237]/TM3, P{w[+mC]=UAS-y.C}MC2, Ser[1]	Cerk	101550/KK	1	28	1.5	2
y[1] w[1118]; P{w[+mW.hs]=GawB}pnr[MD237]/TM3, P{w[+mC]=UAS-y.C}MC2, Ser[1]	Cerk	101550/KK	1	29	1.5	2
y[1] w[1118]; P{w[+mW.hs]=GawB}pnr[MD237]/TM3, P{w[+mC]=UAS-y.C}MC2, Ser[1]	Cerk	101550/KK	1	30	1.5	1.5
y[1] w[1118]; P{w[+mW.hs]=GawB}pnr[MD237]/TM3, P{w[+mC]=UAS-y.C}MC2, Ser[1]	Cerk	101550/KK	1	31	1.5	2
y[1] w[1118]; P{w[+mW.hs]=GawB}pnr[MD237]/TM3, P{w[+mC]=UAS-y.C}MC2, Ser[1]	Cerk	101550/KK	1	32	1.5	2
y[1] w[1118]; P{w[+mW.hs]=GawB}pnr[MD237]/TM3, P{w[+mC]=UAS-y.C}MC2, Ser[1]	Cerk	101550/KK	1	33	1.5	1.5
y[1] w[1118]; P{w[+mW.hs]=GawB}pnr[MD237]/TM3, P{w[+mC]=UAS-y.C}MC2, Ser[1]	Cerk	101550/KK	1	34	1.5	1.5
y[1] w[1118]; P{w[+mW.hs]=GawB}pnr[MD237]/TM3, P{w[+mC]=UAS-y.C}MC2, Ser[1]	Cerk	101550/KK	1	35	1.5	2
y[1] w[1118]; P{w[+mW.hs]=GawB}pnr[MD237]/TM3, P{w[+mC]=UAS-y.C}MC2, Ser[1]	Cerk	101550/KK	1	36	1.5	2
y[1] w[1118]; P{w[+mW.hs]=GawB}pnr[MD237]/TM3, P{w[+mC]=UAS-y.C}MC2, Ser[1]	Cerk	101550/KK	1	37	1.5	2
y[1] w[1118]; P{w[+mW.hs]=GawB}pnr[MD237]/TM3, P{w[+mC]=UAS-y.C}MC2, Ser[1]	Cerk	101550/KK	1	38	1.5	2
y[1] w[1118]; P{w[+mW.hs]=GawB}pnr[MD237]/TM3, P{w[+mC]=UAS-y.C}MC2, Ser[1]	Cerk	101550/KK	1	39	1.5	2
y[1] w[1118]; P{w[+mW.hs]=GawB}pnr[MD237]/TM3, P{w[+mC]=UAS-y.C}MC2, Ser[1]	Cerk	101550/KK	1	40	1.5	2
y[1] w[1118]; P{w[+mW.hs]=GawB}pnr[MD237]/TM3, P{w[+mC]=UAS-y.C}MC2, Ser[1]	Cerk	101550/KK	1	41	1.5	2
y[1] w[1118]; P{w[+mW.hs]=GawB}pnr[MD237]/TM3, P{w[+mC]=UAS-y.C}MC2, Ser[1]	Cerk	101550/KK	1	42	1.5	2
y[1] w[1118]; P{w[+mW.hs]=GawB}pnr[MD237]/TM3, P{w[+mC]=UAS-y.C}MC2, Ser[1]	Cerk	101550/KK	1	43	1.5	2
y[1] w[1118]; P{w[+mW.hs]=GawB}pnr[MD237]/TM3, P{w[+mC]=UAS-y.C}MC2, Ser[1]	Cerk	101550/KK	1	44	1.5	2
y[1] w[1118]; P{w[+mW.hs]=GawB}pnr[MD237]/TM3, P{w[+mC]=UAS-y.C}MC2, Ser[1]	Cerk	101550/KK	1	45	1.5	2
y[1] w[1118]; P{w[+mW.hs]=GawB}pnr[MD237]/TM3, P{w[+mC]=UAS-y.C}MC2, Ser[1]	Cerk	101550/KK	1	46	1.5	2
y[1] w[1118]; P{w[+mW.hs]=GawB}pnr[MD237]/TM3, P{w[+mC]=UAS-y.C}MC2, Ser[1]	Cerk	101550/KK	1	47	1.5	1.5
y[1] w[1118]; P{w[+mW.hs]=GawB}pnr[MD237]/TM3, P{w[+mC]=UAS-y.C}MC2, Ser[1]	Cerk	101550/KK	1	48	1.5	2
y[1] w[1118]; P{w[+mW.hs]=GawB}pnr[MD237]/TM3, P{w[+mC]=UAS-y.C}MC2, Ser[1]	Cerk	101550/KK	1	49	1.5	2
y[1] w[1118]; P{w[+mW.hs]=GawB}pnr[MD237]/TM3, P{w[+mC]=UAS-y.C}MC2, Ser[1]	Cerk	101550/KK	1	50	1.5	2
y[1] w[1118]; P{w[+mW.hs]=GawB}pnr[MD237]/TM3, P{w[+mC]=UAS-y.C}MC2, Ser[1]	Cerk	101550/KK	3	1	1.5	2
y[1] w[1118]; P{w[+mW.hs]=GawB}pnr[MD237]/TM3, P{w[+mC]=UAS-y.C}MC2, Ser[1]	Cerk	101550/KK	3	2	1.5	2
y[1] w[1118]; P{w[+mW.hs]=GawB}pnr[MD237]/TM3, P{w[+mC]=UAS-y.C}MC2, Ser[1]	Cerk	101550/KK	3	3	1.5	2
y[1] w[1118]; P{w[+mW.hs]=GawB}pnr[MD237]/TM3, P{w[+mC]=UAS-y.C}MC2, Ser[1]	Cerk	101550/KK	3	4	1.5	2
y[1] w[1118]; P{w[+mW.hs]=GawB}pnr[MD237]/TM3, P{w[+mC]=UAS-y.C}MC2, Ser[1]	Cerk	101550/KK	3	5	1.5	1.5
y[1] w[1118]; P{w[+mW.hs]=GawB}pnr[MD237]/TM3, P{w[+mC]=UAS-y.C}MC2, Ser[1]	Cerk	101550/KK	3	6	1.5	2
y[1] w[1118]; P{w[+mW.hs]=GawB}pnr[MD237]/TM3, P{w[+mC]=UAS-y.C}MC2, Ser[1]	Cerk	101550/KK	3	7	1.5	1.5
y[1] w[1118]; P{w[+mW.hs]=GawB}pnr[MD237]/TM3, P{w[+mC]=UAS-y.C}MC2, Ser[1]	Cerk	101550/KK	3	8	1.5	2
y[1] w[1118]; P{w[+mW.hs]=GawB}pnr[MD237]/TM3, P{w[+mC]=UAS-y.C}MC2, Ser[1]	Cerk	101550/KK	3	9	1.5	2
y[1] w[1118]; P{w[+mW.hs]=GawB}pnr[MD237]/TM3, P{w[+mC]=UAS-y.C}MC2, Ser[1]	Cerk	101550/KK	3	10	1.5	2
y[1] w[1118]; P{w[+mW.hs]=GawB}pnr[MD237]/TM3, P{w[+mC]=UAS-y.C}MC2, Ser[1]	Cerk	101550/KK	3	11	1.5	2
y[1] w[1118]; P{w[+mW.hs]=GawB}pnr[MD237]/TM3, P{w[+mC]=UAS-y.C}MC2, Ser[1]	Cerk	101550/KK	3	12	1.5	2
y[1] w[1118]; P{w[+mW.hs]=GawB}pnr[MD237]/TM3, P{w[+mC]=UAS-y.C}MC2, Ser[1]	Cerk	101550/KK	3	13	1.5	2
y[1] w[1118]; P{w[+mW.hs]=GawB}pnr[MD237]/TM3, P{w[+mC]=UAS-y.C}MC2, Ser[1]	Cerk	101550/KK	3	14	1.5	2
y[1] w[1118]; P{w[+mW.hs]=GawB}pnr[MD237]/TM3, P{w[+mC]=UAS-y.C}MC2, Ser[1]	Cerk	101550/KK	3	15	1.5	2
y[1] w[1118]; P{w[+mW.hs]=GawB}pnr[MD237]/TM3, P{w[+mC]=UAS-y.C}MC2, Ser[1]	Cerk	101550/KK	3	16	1.5	2
y[1] w[1118]; P{w[+mW.hs]=GawB}pnr[MD237]/TM3, P{w[+mC]=UAS-y.C}MC2, Ser[1]	Cerk	101550/KK	3	17	1.5	2
y[1] w[1118]; P{w[+mW.hs]=GawB}pnr[MD237]/TM3, P{w[+mC]=UAS-y.C}MC2, Ser[1]	Cerk	101550/KK	3	18	1.5	1.5
y[1] w[1118]; P{w[+mW.hs]=GawB}pnr[MD237]/TM3, P{w[+mC]=UAS-y.C}MC2, Ser[1]	Cerk	101550/KK	3	19	1.5	1.5
y[1] w[1118]; P{w[+mW.hs]=GawB}pnr[MD237]/TM3, P{w[+mC]=UAS-y.C}MC2, Ser[1]	Cerk	101550/KK	3	20	1.5	2
y[1] w[1118]; P{w[+mW.hs]=GawB}pnr[MD237]/TM3, P{w[+mC]=UAS-y.C}MC2, Ser[1]	Cerk	101550/KK	3	21	1.5	2
y[1] w[1118]; P{w[+mW.hs]=GawB}pnr[MD237]/TM3, P{w[+mC]=UAS-y.C}MC2, Ser[1]	Cerk	101550/KK	3	22	1.5	1.5
y[1] w[1118]; P{w[+mW.hs]=GawB}pnr[MD237]/TM3, P{w[+mC]=UAS-y.C}MC2, Ser[1]	Cerk	101550/KK	3	23	1.5	2
y[1] w[1118]; P{w[+mW.hs]=GawB}pnr[MD237]/TM3, P{w[+mC]=UAS-y.C}MC2, Ser[1]	Cerk	101550/KK	3	24	1.5	2
y[1] w[1118]; P{w[+mW.hs]=GawB}pnr[MD237]/TM3, P{w[+mC]=UAS-y.C}MC2, Ser[1]	Cerk	101550/KK	3	25	1.5	1.5
y[1] w[1118]; P{w[+mW.hs]=GawB}pnr[MD237]/TM3, P{w[+mC]=UAS-y.C}MC2, Ser[1]	Cerk	101550/KK	3	26	1.5	2
y[1] w[1118]; P{w[+mW.hs]=GawB}pnr[MD237]/TM3, P{w[+mC]=UAS-y.C}MC2, Ser[1]	Cerk	101550/KK	3	27	1.5	2
y[1] w[1118]; P{w[+mW.hs]=GawB}pnr[MD237]/TM3, P{w[+mC]=UAS-y.C}MC2, Ser[1]	Cerk	101550/KK	3	28	1.5	2
y[1] w[1118]; P{w[+mW.hs]=GawB}pnr[MD237]/TM3, P{w[+mC]=UAS-y.C}MC2, Ser[1]	Cerk	101550/KK	3	29	1.5	2
y[1] w[1118]; P{w[+mW.hs]=GawB}pnr[MD237]/TM3, P{w[+mC]=UAS-y.C}MC2, Ser[1]	Cerk	101550/KK	3	30	1.5	2
y[1] w[1118]; P{w[+mW.hs]=GawB}pnr[MD237]/TM3, P{w[+mC]=UAS-y.C}MC2, Ser[1]	Cerk	101550/KK	3	31	1.5	2
y[1] w[1118]; P{w[+mW.hs]=GawB}pnr[MD237]/TM3, P{w[+mC]=UAS-y.C}MC2, Ser[1]	Cerk	101550/KK	3	32	1.5	2
y[1] w[1118]; P{w[+mW.hs]=GawB}pnr[MD237]/TM3, P{w[+mC]=UAS-y.C}MC2, Ser[1]	Cerk	101550/KK	3	33	1.5	2
y[1] w[1118]; P{w[+mW.hs]=GawB}pnr[MD237]/TM3, P{w[+mC]=UAS-y.C}MC2, Ser[1]	Cerk	101550/KK	3	34	1.5	2
y[1] w[1118]; P{w[+mW.hs]=GawB}pnr[MD237]/TM3, P{w[+mC]=UAS-y.C}MC2, Ser[1]	Cerk	101550/KK	3	35	1.5	2
y[1] w[1118]; P{w[+mW.hs]=GawB}pnr[MD237]/TM3, P{w[+mC]=UAS-y.C}MC2, Ser[1]	Cerk	101550/KK	3	36	1.5	2
y[1] w[1118]; P{w[+mW.hs]=GawB}pnr[MD237]/TM3, P{w[+mC]=UAS-y.C}MC2, Ser[1]	Cerk	101550/KK	3	37	1.5	2
y[1] w[1118]; P{w[+mW.hs]=GawB}pnr[MD237]/TM3, P{w[+mC]=UAS-y.C}MC2, Ser[1]	Cerk	101550/KK	3	38	1.5	2
y[1] w[1118]; P{w[+mW.hs]=GawB}pnr[MD237]/TM3, P{w[+mC]=UAS-y.C}MC2, Ser[1]	Cerk	101550/KK	3	39	1.5	2
y[1] w[1118]; P{w[+mW.hs]=GawB}pnr[MD237]/TM3, P{w[+mC]=UAS-y.C}MC2, Ser[1]	Cerk	101550/KK	3	40	1.5	2
y[1] w[1118]; P{w[+mW.hs]=GawB}pnr[MD237]/TM3, P{w[+mC]=UAS-y.C}MC2, Ser[1]	Cerk	101550/KK	3	41	1.5	2
y[1] w[1118]; P{w[+mW.hs]=GawB}pnr[MD237]/TM3, P{w[+mC]=UAS-y.C}MC2, Ser[1]	Cerk	101550/KK	3	42	1.5	2
y[1] w[1118]; P{w[+mW.hs]=GawB}pnr[MD237]/TM3, P{w[+mC]=UAS-y.C}MC2, Ser[1]	Cerk	101550/KK	3	43	1.5	2
y[1] w[1118]; P{w[+mW.hs]=GawB}pnr[MD237]/TM3, P{w[+mC]=UAS-y.C}MC2, Ser[1]	Cerk	101550/KK	3	44	1.5	2
y[1] w[1118]; P{w[+mW.hs]=GawB}pnr[MD237]/TM3, P{w[+mC]=UAS-y.C}MC2, Ser[1]	Cerk	101550/KK	3	45	1.5	2
y[1] w[1118]; P{w[+mW.hs]=GawB}pnr[MD237]/TM3, P{w[+mC]=UAS-y.C}MC2, Ser[1]	Cerk	101550/KK	3	46	1.5	2
y[1] w[1118]; P{w[+mW.hs]=GawB}pnr[MD237]/TM3, P{w[+mC]=UAS-y.C}MC2, Ser[1]	Cerk	101550/KK	3	47	1.5	2
y[1] w[1118]; P{w[+mW.hs]=GawB}pnr[MD237]/TM3, P{w[+mC]=UAS-y.C}MC2, Ser[1]	Cerk	101550/KK	3	48	1.5	2
y[1] w[1118]; P{w[+mW.hs]=GawB}pnr[MD237]/TM3, P{w[+mC]=UAS-y.C}MC2, Ser[1]	Cerk	101550/KK	3	49	1.5	2
y[1] w[1118]; P{w[+mW.hs]=GawB}pnr[MD237]/TM3, P{w[+mC]=UAS-y.C}MC2, Ser[1]	Cerk	101550/KK	3	50	1.5	2
y[1] w[1118]; P{w[+mW.hs]=GawB}pnr[MD237]/TM3, P{w[+mC]=UAS-y.C}MC2, Ser[1]	Cerk	101550/KK	2	1	1.5	2
y[1] w[1118]; P{w[+mW.hs]=GawB}pnr[MD237]/TM3, P{w[+mC]=UAS-y.C}MC2, Ser[1]	Cerk	101550/KK	2	2	1.5	2
y[1] w[1118]; P{w[+mW.hs]=GawB}pnr[MD237]/TM3, P{w[+mC]=UAS-y.C}MC2, Ser[1]	Cerk	101550/KK	2	3	1.5	2
y[1] w[1118]; P{w[+mW.hs]=GawB}pnr[MD237]/TM3, P{w[+mC]=UAS-y.C}MC2, Ser[1]	Cerk	101550/KK	2	4	1.5	2
y[1] w[1118]; P{w[+mW.hs]=GawB}pnr[MD237]/TM3, P{w[+mC]=UAS-y.C}MC2, Ser[1]	Cerk	101550/KK	2	5	1.5	2
y[1] w[1118]; P{w[+mW.hs]=GawB}pnr[MD237]/TM3, P{w[+mC]=UAS-y.C}MC2, Ser[1]	Cerk	101550/KK	2	6	1.5	2
y[1] w[1118]; P{w[+mW.hs]=GawB}pnr[MD237]/TM3, P{w[+mC]=UAS-y.C}MC2, Ser[1]	Cerk	101550/KK	2	7	1.5	2
y[1] w[1118]; P{w[+mW.hs]=GawB}pnr[MD237]/TM3, P{w[+mC]=UAS-y.C}MC2, Ser[1]	Cerk	101550/KK	2	8	1.5	2
y[1] w[1118]; P{w[+mW.hs]=GawB}pnr[MD237]/TM3, P{w[+mC]=UAS-y.C}MC2, Ser[1]	Cerk	101550/KK	2	9	1.5	2
y[1] w[1118]; P{w[+mW.hs]=GawB}pnr[MD237]/TM3, P{w[+mC]=UAS-y.C}MC2, Ser[1]	Cerk	101550/KK	2	10	1.5	2
y[1] w[1118]; P{w[+mW.hs]=GawB}pnr[MD237]/TM3, P{w[+mC]=UAS-y.C}MC2, Ser[1]	Cerk	101550/KK	2	11	1.5	2
y[1] w[1118]; P{w[+mW.hs]=GawB}pnr[MD237]/TM3, P{w[+mC]=UAS-y.C}MC2, Ser[1]	Cerk	101550/KK	2	12	1.5	2
y[1] w[1118]; P{w[+mW.hs]=GawB}pnr[MD237]/TM3, P{w[+mC]=UAS-y.C}MC2, Ser[1]	Cerk	101550/KK	2	13	1.5	2
y[1] w[1118]; P{w[+mW.hs]=GawB}pnr[MD237]/TM3, P{w[+mC]=UAS-y.C}MC2, Ser[1]	Cerk	101550/KK	2	14	1.5	2
y[1] w[1118]; P{w[+mW.hs]=GawB}pnr[MD237]/TM3, P{w[+mC]=UAS-y.C}MC2, Ser[1]	Cerk	101550/KK	2	15	1.5	2
y[1] w[1118]; P{w[+mW.hs]=GawB}pnr[MD237]/TM3, P{w[+mC]=UAS-y.C}MC2, Ser[1]	Cerk	101550/KK	2	16	1.5	2
y[1] w[1118]; P{w[+mW.hs]=GawB}pnr[MD237]/TM3, P{w[+mC]=UAS-y.C}MC2, Ser[1]	Cerk	101550/KK	2	17	1.5	2
y[1] w[1118]; P{w[+mW.hs]=GawB}pnr[MD237]/TM3, P{w[+mC]=UAS-y.C}MC2, Ser[1]	Cerk	101550/KK	2	18	1.5	2
y[1] w[1118]; P{w[+mW.hs]=GawB}pnr[MD237]/TM3, P{w[+mC]=UAS-y.C}MC2, Ser[1]	Cerk	101550/KK	2	19	1.5	2
y[1] w[1118]; P{w[+mW.hs]=GawB}pnr[MD237]/TM3, P{w[+mC]=UAS-y.C}MC2, Ser[1]	Cerk	101550/KK	2	20	1.5	2
y[1] w[1118]; P{w[+mW.hs]=GawB}pnr[MD237]/TM3, P{w[+mC]=UAS-y.C}MC2, Ser[1]	Cerk	101550/KK	2	21	1.5	2
y[1] w[1118]; P{w[+mW.hs]=GawB}pnr[MD237]/TM3, P{w[+mC]=UAS-y.C}MC2, Ser[1]	Cerk	101550/KK	2	22	1.5	2
y[1] w[1118]; P{w[+mW.hs]=GawB}pnr[MD237]/TM3, P{w[+mC]=UAS-y.C}MC2, Ser[1]	Cerk	101550/KK	2	23	1.5	2
y[1] w[1118]; P{w[+mW.hs]=GawB}pnr[MD237]/TM3, P{w[+mC]=UAS-y.C}MC2, Ser[1]	Cerk	101550/KK	2	24	1.5	2
y[1] w[1118]; P{w[+mW.hs]=GawB}pnr[MD237]/TM3, P{w[+mC]=UAS-y.C}MC2, Ser[1]	Cerk	101550/KK	2	25	1.5	2
y[1] w[1118]; P{w[+mW.hs]=GawB}pnr[MD237]/TM3, P{w[+mC]=UAS-y.C}MC2, Ser[1]	Cerk	101550/KK	2	26	1.5	2
y[1] w[1118]; P{w[+mW.hs]=GawB}pnr[MD237]/TM3, P{w[+mC]=UAS-y.C}MC2, Ser[1]	Cerk	101550/KK	2	27	1.5	2
y[1] w[1118]; P{w[+mW.hs]=GawB}pnr[MD237]/TM3, P{w[+mC]=UAS-y.C}MC2, Ser[1]	Cerk	101550/KK	2	28	1.5	1.5
y[1] w[1118]; P{w[+mW.hs]=GawB}pnr[MD237]/TM3, P{w[+mC]=UAS-y.C}MC2, Ser[1]	Cerk	101550/KK	2	29	1.5	2
y[1] w[1118]; P{w[+mW.hs]=GawB}pnr[MD237]/TM3, P{w[+mC]=UAS-y.C}MC2, Ser[1]	Cerk	101550/KK	2	30	1.5	2
y[1] w[1118]; P{w[+mW.hs]=GawB}pnr[MD237]/TM3, P{w[+mC]=UAS-y.C}MC2, Ser[1]	Cerk	101550/KK	2	31	1.5	2
y[1] w[1118]; P{w[+mW.hs]=GawB}pnr[MD237]/TM3, P{w[+mC]=UAS-y.C}MC2, Ser[1]	Cerk	101550/KK	2	32	1.5	2
y[1] w[1118]; P{w[+mW.hs]=GawB}pnr[MD237]/TM3, P{w[+mC]=UAS-y.C}MC2, Ser[1]	Cerk	101550/KK	2	33	1.5	2
y[1] w[1118]; P{w[+mW.hs]=GawB}pnr[MD237]/TM3, P{w[+mC]=UAS-y.C}MC2, Ser[1]	Cerk	101550/KK	2	34	1.5	1.5
y[1] w[1118]; P{w[+mW.hs]=GawB}pnr[MD237]/TM3, P{w[+mC]=UAS-y.C}MC2, Ser[1]	Cerk	101550/KK	2	35	1.5	2
y[1] w[1118]; P{w[+mW.hs]=GawB}pnr[MD237]/TM3, P{w[+mC]=UAS-y.C}MC2, Ser[1]	Cerk	101550/KK	2	36	1.5	2
y[1] w[1118]; P{w[+mW.hs]=GawB}pnr[MD237]/TM3, P{w[+mC]=UAS-y.C}MC2, Ser[1]	Cerk	101550/KK	2	37	1.5	2
y[1] w[1118]; P{w[+mW.hs]=GawB}pnr[MD237]/TM3, P{w[+mC]=UAS-y.C}MC2, Ser[1]	Cerk	101550/KK	2	38	1.5	2
y[1] w[1118]; P{w[+mW.hs]=GawB}pnr[MD237]/TM3, P{w[+mC]=UAS-y.C}MC2, Ser[1]	Cerk	101550/KK	2	39	1.5	2
y[1] w[1118]; P{w[+mW.hs]=GawB}pnr[MD237]/TM3, P{w[+mC]=UAS-y.C}MC2, Ser[1]	Cerk	101550/KK	2	40	1.5	2
y[1] w[1118]; P{w[+mW.hs]=GawB}pnr[MD237]/TM3, P{w[+mC]=UAS-y.C}MC2, Ser[1]	Cerk	101550/KK	2	41	1.5	2
y[1] w[1118]; P{w[+mW.hs]=GawB}pnr[MD237]/TM3, P{w[+mC]=UAS-y.C}MC2, Ser[1]	Cerk	101550/KK	2	42	1.5	2
y[1] w[1118]; P{w[+mW.hs]=GawB}pnr[MD237]/TM3, P{w[+mC]=UAS-y.C}MC2, Ser[1]	Cerk	101550/KK	2	43	1.5	2
y[1] w[1118]; P{w[+mW.hs]=GawB}pnr[MD237]/TM3, P{w[+mC]=UAS-y.C}MC2, Ser[1]	Cerk	101550/KK	2	44	1.5	2
y[1] w[1118]; P{w[+mW.hs]=GawB}pnr[MD237]/TM3, P{w[+mC]=UAS-y.C}MC2, Ser[1]	Cerk	101550/KK	2	45	1.5	2
y[1] w[1118]; P{w[+mW.hs]=GawB}pnr[MD237]/TM3, P{w[+mC]=UAS-y.C}MC2, Ser[1]	Cerk	101550/KK	2	46	1.5	2
y[1] w[1118]; P{w[+mW.hs]=GawB}pnr[MD237]/TM3, P{w[+mC]=UAS-y.C}MC2, Ser[1]	Cerk	101550/KK	2	47	1.5	2
y[1] w[1118]; P{w[+mW.hs]=GawB}pnr[MD237]/TM3, P{w[+mC]=UAS-y.C}MC2, Ser[1]	Cerk	101550/KK	2	48	1.5	2
y[1] w[1118]; P{w[+mW.hs]=GawB}pnr[MD237]/TM3, P{w[+mC]=UAS-y.C}MC2, Ser[1]	Cerk	101550/KK	2	49	1.5	2
y[1] w[1118]; P{w[+mW.hs]=GawB}pnr[MD237]/TM3, P{w[+mC]=UAS-y.C}MC2, Ser[1]	Cerk	101550/KK	2	50	1.5	2
y[1] w[1118]; P{w[+mW.hs]=GawB}pnr[MD237]/TM3, P{w[+mC]=UAS-y.C}MC2, Ser[1]	ru	101684/KK	1	1	1	1
y[1] w[1118]; P{w[+mW.hs]=GawB}pnr[MD237]/TM3, P{w[+mC]=UAS-y.C}MC2, Ser[1]	ru	101684/KK	1	2	1	1
y[1] w[1118]; P{w[+mW.hs]=GawB}pnr[MD237]/TM3, P{w[+mC]=UAS-y.C}MC2, Ser[1]	ru	101684/KK	1	3	1.5	1.5
y[1] w[1118]; P{w[+mW.hs]=GawB}pnr[MD237]/TM3, P{w[+mC]=UAS-y.C}MC2, Ser[1]	ru	101684/KK	1	4	1	1.5
y[1] w[1118]; P{w[+mW.hs]=GawB}pnr[MD237]/TM3, P{w[+mC]=UAS-y.C}MC2, Ser[1]	ru	101684/KK	1	5	1	1
y[1] w[1118]; P{w[+mW.hs]=GawB}pnr[MD237]/TM3, P{w[+mC]=UAS-y.C}MC2, Ser[1]	ru	101684/KK	1	6	1.5	2
y[1] w[1118]; P{w[+mW.hs]=GawB}pnr[MD237]/TM3, P{w[+mC]=UAS-y.C}MC2, Ser[1]	ru	101684/KK	1	7	1	1.5
y[1] w[1118]; P{w[+mW.hs]=GawB}pnr[MD237]/TM3, P{w[+mC]=UAS-y.C}MC2, Ser[1]	ru	101684/KK	1	8	1	1
y[1] w[1118]; P{w[+mW.hs]=GawB}pnr[MD237]/TM3, P{w[+mC]=UAS-y.C}MC2, Ser[1]	ru	101684/KK	1	9	1	1
y[1] w[1118]; P{w[+mW.hs]=GawB}pnr[MD237]/TM3, P{w[+mC]=UAS-y.C}MC2, Ser[1]	ru	101684/KK	1	10	1.5	1
y[1] w[1118]; P{w[+mW.hs]=GawB}pnr[MD237]/TM3, P{w[+mC]=UAS-y.C}MC2, Ser[1]	ru	101684/KK	1	11	1	1
y[1] w[1118]; P{w[+mW.hs]=GawB}pnr[MD237]/TM3, P{w[+mC]=UAS-y.C}MC2, Ser[1]	ru	101684/KK	1	12	1	1
y[1] w[1118]; P{w[+mW.hs]=GawB}pnr[MD237]/TM3, P{w[+mC]=UAS-y.C}MC2, Ser[1]	ru	101684/KK	1	13	1	1.5
y[1] w[1118]; P{w[+mW.hs]=GawB}pnr[MD237]/TM3, P{w[+mC]=UAS-y.C}MC2, Ser[1]	ru	101684/KK	1	14	1	1
y[1] w[1118]; P{w[+mW.hs]=GawB}pnr[MD237]/TM3, P{w[+mC]=UAS-y.C}MC2, Ser[1]	ru	101684/KK	1	15	1.5	1.5
y[1] w[1118]; P{w[+mW.hs]=GawB}pnr[MD237]/TM3, P{w[+mC]=UAS-y.C}MC2, Ser[1]	ru	101684/KK	1	16	1	1
y[1] w[1118]; P{w[+mW.hs]=GawB}pnr[MD237]/TM3, P{w[+mC]=UAS-y.C}MC2, Ser[1]	ru	101684/KK	1	17	1	1.5
y[1] w[1118]; P{w[+mW.hs]=GawB}pnr[MD237]/TM3, P{w[+mC]=UAS-y.C}MC2, Ser[1]	ru	101684/KK	1	18	1	1
y[1] w[1118]; P{w[+mW.hs]=GawB}pnr[MD237]/TM3, P{w[+mC]=UAS-y.C}MC2, Ser[1]	ru	101684/KK	1	19	1.5	1.5
y[1] w[1118]; P{w[+mW.hs]=GawB}pnr[MD237]/TM3, P{w[+mC]=UAS-y.C}MC2, Ser[1]	ru	101684/KK	1	20	1	1
y[1] w[1118]; P{w[+mW.hs]=GawB}pnr[MD237]/TM3, P{w[+mC]=UAS-y.C}MC2, Ser[1]	ru	101684/KK	1	21	1	1.5
y[1] w[1118]; P{w[+mW.hs]=GawB}pnr[MD237]/TM3, P{w[+mC]=UAS-y.C}MC2, Ser[1]	ru	101684/KK	1	22	1	1
y[1] w[1118]; P{w[+mW.hs]=GawB}pnr[MD237]/TM3, P{w[+mC]=UAS-y.C}MC2, Ser[1]	ru	101684/KK	1	23	1	1.5
y[1] w[1118]; P{w[+mW.hs]=GawB}pnr[MD237]/TM3, P{w[+mC]=UAS-y.C}MC2, Ser[1]	ru	101684/KK	1	24	1	1.5
y[1] w[1118]; P{w[+mW.hs]=GawB}pnr[MD237]/TM3, P{w[+mC]=UAS-y.C}MC2, Ser[1]	ru	101684/KK	1	25	1	1.5
y[1] w[1118]; P{w[+mW.hs]=GawB}pnr[MD237]/TM3, P{w[+mC]=UAS-y.C}MC2, Ser[1]	ru	101684/KK	1	26	1	1.5
y[1] w[1118]; P{w[+mW.hs]=GawB}pnr[MD237]/TM3, P{w[+mC]=UAS-y.C}MC2, Ser[1]	ru	101684/KK	1	27	1.5	2
y[1] w[1118]; P{w[+mW.hs]=GawB}pnr[MD237]/TM3, P{w[+mC]=UAS-y.C}MC2, Ser[1]	ru	101684/KK	1	28	1.5	2
y[1] w[1118]; P{w[+mW.hs]=GawB}pnr[MD237]/TM3, P{w[+mC]=UAS-y.C}MC2, Ser[1]	ru	101684/KK	1	29	1.5	2
y[1] w[1118]; P{w[+mW.hs]=GawB}pnr[MD237]/TM3, P{w[+mC]=UAS-y.C}MC2, Ser[1]	ru	101684/KK	1	30	1.5	2
y[1] w[1118]; P{w[+mW.hs]=GawB}pnr[MD237]/TM3, P{w[+mC]=UAS-y.C}MC2, Ser[1]	ru	101684/KK	1	31	1.5	1.5
y[1] w[1118]; P{w[+mW.hs]=GawB}pnr[MD237]/TM3, P{w[+mC]=UAS-y.C}MC2, Ser[1]	ru	101684/KK	1	32	1.5	1.5
y[1] w[1118]; P{w[+mW.hs]=GawB}pnr[MD237]/TM3, P{w[+mC]=UAS-y.C}MC2, Ser[1]	ru	101684/KK	1	33	1.5	2
y[1] w[1118]; P{w[+mW.hs]=GawB}pnr[MD237]/TM3, P{w[+mC]=UAS-y.C}MC2, Ser[1]	ru	101684/KK	1	34	1.5	1.5
y[1] w[1118]; P{w[+mW.hs]=GawB}pnr[MD237]/TM3, P{w[+mC]=UAS-y.C}MC2, Ser[1]	ru	101684/KK	1	35	1	1.5
y[1] w[1118]; P{w[+mW.hs]=GawB}pnr[MD237]/TM3, P{w[+mC]=UAS-y.C}MC2, Ser[1]	ru	101684/KK	1	36	1.5	2
y[1] w[1118]; P{w[+mW.hs]=GawB}pnr[MD237]/TM3, P{w[+mC]=UAS-y.C}MC2, Ser[1]	ru	101684/KK	1	37	1.5	2
y[1] w[1118]; P{w[+mW.hs]=GawB}pnr[MD237]/TM3, P{w[+mC]=UAS-y.C}MC2, Ser[1]	ru	101684/KK	1	38	1.5	1.5
y[1] w[1118]; P{w[+mW.hs]=GawB}pnr[MD237]/TM3, P{w[+mC]=UAS-y.C}MC2, Ser[1]	ru	101684/KK	1	39	1.5	2
y[1] w[1118]; P{w[+mW.hs]=GawB}pnr[MD237]/TM3, P{w[+mC]=UAS-y.C}MC2, Ser[1]	ru	101684/KK	1	40	1	1.5
y[1] w[1118]; P{w[+mW.hs]=GawB}pnr[MD237]/TM3, P{w[+mC]=UAS-y.C}MC2, Ser[1]	ru	101684/KK	1	41	1.5	2
y[1] w[1118]; P{w[+mW.hs]=GawB}pnr[MD237]/TM3, P{w[+mC]=UAS-y.C}MC2, Ser[1]	ru	101684/KK	1	42	1.5	1.5
y[1] w[1118]; P{w[+mW.hs]=GawB}pnr[MD237]/TM3, P{w[+mC]=UAS-y.C}MC2, Ser[1]	ru	101684/KK	1	43	1.5	1.5
y[1] w[1118]; P{w[+mW.hs]=GawB}pnr[MD237]/TM3, P{w[+mC]=UAS-y.C}MC2, Ser[1]	ru	101684/KK	1	44	1.5	1.5
y[1] w[1118]; P{w[+mW.hs]=GawB}pnr[MD237]/TM3, P{w[+mC]=UAS-y.C}MC2, Ser[1]	ru	101684/KK	1	45	1.5	1.5
y[1] w[1118]; P{w[+mW.hs]=GawB}pnr[MD237]/TM3, P{w[+mC]=UAS-y.C}MC2, Ser[1]	ru	101684/KK	1	46	1.5	1.5
y[1] w[1118]; P{w[+mW.hs]=GawB}pnr[MD237]/TM3, P{w[+mC]=UAS-y.C}MC2, Ser[1]	ru	101684/KK	1	47	1.5	1.5
y[1] w[1118]; P{w[+mW.hs]=GawB}pnr[MD237]/TM3, P{w[+mC]=UAS-y.C}MC2, Ser[1]	ru	101684/KK	1	48	1.5	1.5
y[1] w[1118]; P{w[+mW.hs]=GawB}pnr[MD237]/TM3, P{w[+mC]=UAS-y.C}MC2, Ser[1]	ru	101684/KK	1	49	1.5	1.5
y[1] w[1118]; P{w[+mW.hs]=GawB}pnr[MD237]/TM3, P{w[+mC]=UAS-y.C}MC2, Ser[1]	ru	101684/KK	1	50	1	1.5
y[1] w[1118]; P{w[+mW.hs]=GawB}pnr[MD237]/TM3, P{w[+mC]=UAS-y.C}MC2, Ser[1]	ru	101684/KK	2	1	1.5	2
y[1] w[1118]; P{w[+mW.hs]=GawB}pnr[MD237]/TM3, P{w[+mC]=UAS-y.C}MC2, Ser[1]	ru	101684/KK	2	2	1.5	1.5
y[1] w[1118]; P{w[+mW.hs]=GawB}pnr[MD237]/TM3, P{w[+mC]=UAS-y.C}MC2, Ser[1]	ru	101684/KK	2	3	1.5	1.5
y[1] w[1118]; P{w[+mW.hs]=GawB}pnr[MD237]/TM3, P{w[+mC]=UAS-y.C}MC2, Ser[1]	ru	101684/KK	2	4	1.5	2
y[1] w[1118]; P{w[+mW.hs]=GawB}pnr[MD237]/TM3, P{w[+mC]=UAS-y.C}MC2, Ser[1]	ru	101684/KK	2	5	1.5	1.5
y[1] w[1118]; P{w[+mW.hs]=GawB}pnr[MD237]/TM3, P{w[+mC]=UAS-y.C}MC2, Ser[1]	ru	101684/KK	2	6	1.5	1.5
y[1] w[1118]; P{w[+mW.hs]=GawB}pnr[MD237]/TM3, P{w[+mC]=UAS-y.C}MC2, Ser[1]	ru	101684/KK	2	7	1.5	1.5
y[1] w[1118]; P{w[+mW.hs]=GawB}pnr[MD237]/TM3, P{w[+mC]=UAS-y.C}MC2, Ser[1]	ru	101684/KK	2	8	1.5	1.5
y[1] w[1118]; P{w[+mW.hs]=GawB}pnr[MD237]/TM3, P{w[+mC]=UAS-y.C}MC2, Ser[1]	ru	101684/KK	2	9	1.5	1.5
y[1] w[1118]; P{w[+mW.hs]=GawB}pnr[MD237]/TM3, P{w[+mC]=UAS-y.C}MC2, Ser[1]	ru	101684/KK	2	10	1.5	1.5
y[1] w[1118]; P{w[+mW.hs]=GawB}pnr[MD237]/TM3, P{w[+mC]=UAS-y.C}MC2, Ser[1]	ru	101684/KK	2	11	1.5	1.5
y[1] w[1118]; P{w[+mW.hs]=GawB}pnr[MD237]/TM3, P{w[+mC]=UAS-y.C}MC2, Ser[1]	ru	101684/KK	2	12	1.5	2
y[1] w[1118]; P{w[+mW.hs]=GawB}pnr[MD237]/TM3, P{w[+mC]=UAS-y.C}MC2, Ser[1]	ru	101684/KK	2	13	1.5	1.5
y[1] w[1118]; P{w[+mW.hs]=GawB}pnr[MD237]/TM3, P{w[+mC]=UAS-y.C}MC2, Ser[1]	ru	101684/KK	2	14	1.5	2
y[1] w[1118]; P{w[+mW.hs]=GawB}pnr[MD237]/TM3, P{w[+mC]=UAS-y.C}MC2, Ser[1]	ru	101684/KK	2	15	1.5	2
y[1] w[1118]; P{w[+mW.hs]=GawB}pnr[MD237]/TM3, P{w[+mC]=UAS-y.C}MC2, Ser[1]	ru	101684/KK	2	16	1.5	1.5
y[1] w[1118]; P{w[+mW.hs]=GawB}pnr[MD237]/TM3, P{w[+mC]=UAS-y.C}MC2, Ser[1]	ru	101684/KK	2	17	1.5	1.5
y[1] w[1118]; P{w[+mW.hs]=GawB}pnr[MD237]/TM3, P{w[+mC]=UAS-y.C}MC2, Ser[1]	ru	101684/KK	2	18	1.5	2
y[1] w[1118]; P{w[+mW.hs]=GawB}pnr[MD237]/TM3, P{w[+mC]=UAS-y.C}MC2, Ser[1]	ru	101684/KK	2	19	1.5	2
y[1] w[1118]; P{w[+mW.hs]=GawB}pnr[MD237]/TM3, P{w[+mC]=UAS-y.C}MC2, Ser[1]	ru	101684/KK	2	20	1.5	2
y[1] w[1118]; P{w[+mW.hs]=GawB}pnr[MD237]/TM3, P{w[+mC]=UAS-y.C}MC2, Ser[1]	ru	101684/KK	2	21	1.5	1.5
y[1] w[1118]; P{w[+mW.hs]=GawB}pnr[MD237]/TM3, P{w[+mC]=UAS-y.C}MC2, Ser[1]	ru	101684/KK	2	22	1.5	1.5
y[1] w[1118]; P{w[+mW.hs]=GawB}pnr[MD237]/TM3, P{w[+mC]=UAS-y.C}MC2, Ser[1]	ru	101684/KK	2	23	1.5	2
y[1] w[1118]; P{w[+mW.hs]=GawB}pnr[MD237]/TM3, P{w[+mC]=UAS-y.C}MC2, Ser[1]	ru	101684/KK	2	24	1.5	2
y[1] w[1118]; P{w[+mW.hs]=GawB}pnr[MD237]/TM3, P{w[+mC]=UAS-y.C}MC2, Ser[1]	ru	101684/KK	2	25	1.5	2
y[1] w[1118]; P{w[+mW.hs]=GawB}pnr[MD237]/TM3, P{w[+mC]=UAS-y.C}MC2, Ser[1]	ru	101684/KK	2	26	1.5	1.5
y[1] w[1118]; P{w[+mW.hs]=GawB}pnr[MD237]/TM3, P{w[+mC]=UAS-y.C}MC2, Ser[1]	ru	101684/KK	2	27	1.5	1.5
y[1] w[1118]; P{w[+mW.hs]=GawB}pnr[MD237]/TM3, P{w[+mC]=UAS-y.C}MC2, Ser[1]	ru	101684/KK	2	28	1.5	1.5
y[1] w[1118]; P{w[+mW.hs]=GawB}pnr[MD237]/TM3, P{w[+mC]=UAS-y.C}MC2, Ser[1]	ru	101684/KK	2	29	1.5	2
y[1] w[1118]; P{w[+mW.hs]=GawB}pnr[MD237]/TM3, P{w[+mC]=UAS-y.C}MC2, Ser[1]	ru	101684/KK	2	30	1.5	2
y[1] w[1118]; P{w[+mW.hs]=GawB}pnr[MD237]/TM3, P{w[+mC]=UAS-y.C}MC2, Ser[1]	ru	101684/KK	2	31	1.5	1.5
y[1] w[1118]; P{w[+mW.hs]=GawB}pnr[MD237]/TM3, P{w[+mC]=UAS-y.C}MC2, Ser[1]	ru	101684/KK	2	32	1.5	1.5
y[1] w[1118]; P{w[+mW.hs]=GawB}pnr[MD237]/TM3, P{w[+mC]=UAS-y.C}MC2, Ser[1]	ru	101684/KK	2	33	1.5	2
y[1] w[1118]; P{w[+mW.hs]=GawB}pnr[MD237]/TM3, P{w[+mC]=UAS-y.C}MC2, Ser[1]	ru	101684/KK	2	34	1.5	2
y[1] w[1118]; P{w[+mW.hs]=GawB}pnr[MD237]/TM3, P{w[+mC]=UAS-y.C}MC2, Ser[1]	ru	101684/KK	2	35	1.5	2
y[1] w[1118]; P{w[+mW.hs]=GawB}pnr[MD237]/TM3, P{w[+mC]=UAS-y.C}MC2, Ser[1]	ru	101684/KK	2	36	1.5	1.5
y[1] w[1118]; P{w[+mW.hs]=GawB}pnr[MD237]/TM3, P{w[+mC]=UAS-y.C}MC2, Ser[1]	ru	101684/KK	2	37	1.5	2
y[1] w[1118]; P{w[+mW.hs]=GawB}pnr[MD237]/TM3, P{w[+mC]=UAS-y.C}MC2, Ser[1]	ru	101684/KK	2	38	1.5	1.5
y[1] w[1118]; P{w[+mW.hs]=GawB}pnr[MD237]/TM3, P{w[+mC]=UAS-y.C}MC2, Ser[1]	ru	101684/KK	2	39	1.5	2
y[1] w[1118]; P{w[+mW.hs]=GawB}pnr[MD237]/TM3, P{w[+mC]=UAS-y.C}MC2, Ser[1]	ru	101684/KK	2	40	1.5	2
y[1] w[1118]; P{w[+mW.hs]=GawB}pnr[MD237]/TM3, P{w[+mC]=UAS-y.C}MC2, Ser[1]	ru	101684/KK	2	41	1.5	2
y[1] w[1118]; P{w[+mW.hs]=GawB}pnr[MD237]/TM3, P{w[+mC]=UAS-y.C}MC2, Ser[1]	ru	101684/KK	2	42	1.5	2
y[1] w[1118]; P{w[+mW.hs]=GawB}pnr[MD237]/TM3, P{w[+mC]=UAS-y.C}MC2, Ser[1]	ru	101684/KK	2	43	1.5	2
y[1] w[1118]; P{w[+mW.hs]=GawB}pnr[MD237]/TM3, P{w[+mC]=UAS-y.C}MC2, Ser[1]	ru	101684/KK	2	44	1.5	2
y[1] w[1118]; P{w[+mW.hs]=GawB}pnr[MD237]/TM3, P{w[+mC]=UAS-y.C}MC2, Ser[1]	ru	101684/KK	2	45	1.5	2
y[1] w[1118]; P{w[+mW.hs]=GawB}pnr[MD237]/TM3, P{w[+mC]=UAS-y.C}MC2, Ser[1]	ru	101684/KK	2	46	1.5	1.5
y[1] w[1118]; P{w[+mW.hs]=GawB}pnr[MD237]/TM3, P{w[+mC]=UAS-y.C}MC2, Ser[1]	ru	101684/KK	2	47	1.5	1.5
y[1] w[1118]; P{w[+mW.hs]=GawB}pnr[MD237]/TM3, P{w[+mC]=UAS-y.C}MC2, Ser[1]	ru	101684/KK	2	48	1.5	1.5
y[1] w[1118]; P{w[+mW.hs]=GawB}pnr[MD237]/TM3, P{w[+mC]=UAS-y.C}MC2, Ser[1]	ru	101684/KK	2	49	1.5	1.5
y[1] w[1118]; P{w[+mW.hs]=GawB}pnr[MD237]/TM3, P{w[+mC]=UAS-y.C}MC2, Ser[1]	ru	101684/KK	2	50	1.5	1.5
y[1] w[1118]; P{w[+mW.hs]=GawB}pnr[MD237]/TM3, P{w[+mC]=UAS-y.C}MC2, Ser[1]	ru	101684/KK	3	1	1.5	1.5
y[1] w[1118]; P{w[+mW.hs]=GawB}pnr[MD237]/TM3, P{w[+mC]=UAS-y.C}MC2, Ser[1]	ru	101684/KK	3	2	1.5	2
y[1] w[1118]; P{w[+mW.hs]=GawB}pnr[MD237]/TM3, P{w[+mC]=UAS-y.C}MC2, Ser[1]	ru	101684/KK	3	3	1.5	2
y[1] w[1118]; P{w[+mW.hs]=GawB}pnr[MD237]/TM3, P{w[+mC]=UAS-y.C}MC2, Ser[1]	ru	101684/KK	3	4	1.5	1.5
y[1] w[1118]; P{w[+mW.hs]=GawB}pnr[MD237]/TM3, P{w[+mC]=UAS-y.C}MC2, Ser[1]	ru	101684/KK	3	5	1.5	2
y[1] w[1118]; P{w[+mW.hs]=GawB}pnr[MD237]/TM3, P{w[+mC]=UAS-y.C}MC2, Ser[1]	ru	101684/KK	3	6	1.5	2
y[1] w[1118]; P{w[+mW.hs]=GawB}pnr[MD237]/TM3, P{w[+mC]=UAS-y.C}MC2, Ser[1]	ru	101684/KK	3	7	1.5	2
y[1] w[1118]; P{w[+mW.hs]=GawB}pnr[MD237]/TM3, P{w[+mC]=UAS-y.C}MC2, Ser[1]	ru	101684/KK	3	8	1.5	1.5
y[1] w[1118]; P{w[+mW.hs]=GawB}pnr[MD237]/TM3, P{w[+mC]=UAS-y.C}MC2, Ser[1]	ru	101684/KK	3	9	1.5	1.5
y[1] w[1118]; P{w[+mW.hs]=GawB}pnr[MD237]/TM3, P{w[+mC]=UAS-y.C}MC2, Ser[1]	ru	101684/KK	3	10	1.5	1.5
y[1] w[1118]; P{w[+mW.hs]=GawB}pnr[MD237]/TM3, P{w[+mC]=UAS-y.C}MC2, Ser[1]	ru	101684/KK	3	11	1.5	1.5
y[1] w[1118]; P{w[+mW.hs]=GawB}pnr[MD237]/TM3, P{w[+mC]=UAS-y.C}MC2, Ser[1]	ru	101684/KK	3	12	1.5	1.5
y[1] w[1118]; P{w[+mW.hs]=GawB}pnr[MD237]/TM3, P{w[+mC]=UAS-y.C}MC2, Ser[1]	ru	101684/KK	3	13	1.5	2
y[1] w[1118]; P{w[+mW.hs]=GawB}pnr[MD237]/TM3, P{w[+mC]=UAS-y.C}MC2, Ser[1]	ru	101684/KK	3	14	1.5	1.5
y[1] w[1118]; P{w[+mW.hs]=GawB}pnr[MD237]/TM3, P{w[+mC]=UAS-y.C}MC2, Ser[1]	ru	101684/KK	3	15	1.5	2
y[1] w[1118]; P{w[+mW.hs]=GawB}pnr[MD237]/TM3, P{w[+mC]=UAS-y.C}MC2, Ser[1]	ru	101684/KK	3	16	1.5	2
y[1] w[1118]; P{w[+mW.hs]=GawB}pnr[MD237]/TM3, P{w[+mC]=UAS-y.C}MC2, Ser[1]	ru	101684/KK	3	17	1.5	1.5
y[1] w[1118]; P{w[+mW.hs]=GawB}pnr[MD237]/TM3, P{w[+mC]=UAS-y.C}MC2, Ser[1]	ru	101684/KK	3	18	1.5	2
y[1] w[1118]; P{w[+mW.hs]=GawB}pnr[MD237]/TM3, P{w[+mC]=UAS-y.C}MC2, Ser[1]	ru	101684/KK	3	19	1.5	2
y[1] w[1118]; P{w[+mW.hs]=GawB}pnr[MD237]/TM3, P{w[+mC]=UAS-y.C}MC2, Ser[1]	ru	101684/KK	3	20	1.5	1.5
y[1] w[1118]; P{w[+mW.hs]=GawB}pnr[MD237]/TM3, P{w[+mC]=UAS-y.C}MC2, Ser[1]	ru	101684/KK	3	21	1.5	1.5
y[1] w[1118]; P{w[+mW.hs]=GawB}pnr[MD237]/TM3, P{w[+mC]=UAS-y.C}MC2, Ser[1]	ru	101684/KK	3	22	1	1.5
y[1] w[1118]; P{w[+mW.hs]=GawB}pnr[MD237]/TM3, P{w[+mC]=UAS-y.C}MC2, Ser[1]	ru	101684/KK	3	23	1.5	2
y[1] w[1118]; P{w[+mW.hs]=GawB}pnr[MD237]/TM3, P{w[+mC]=UAS-y.C}MC2, Ser[1]	ru	101684/KK	3	24	1.5	2
y[1] w[1118]; P{w[+mW.hs]=GawB}pnr[MD237]/TM3, P{w[+mC]=UAS-y.C}MC2, Ser[1]	ru	101684/KK	3	25	1.5	2
y[1] w[1118]; P{w[+mW.hs]=GawB}pnr[MD237]/TM3, P{w[+mC]=UAS-y.C}MC2, Ser[1]	ru	101684/KK	3	26	1.5	2
y[1] w[1118]; P{w[+mW.hs]=GawB}pnr[MD237]/TM3, P{w[+mC]=UAS-y.C}MC2, Ser[1]	ru	101684/KK	3	27	1.5	2
y[1] w[1118]; P{w[+mW.hs]=GawB}pnr[MD237]/TM3, P{w[+mC]=UAS-y.C}MC2, Ser[1]	ru	101684/KK	3	28	1.5	2
y[1] w[1118]; P{w[+mW.hs]=GawB}pnr[MD237]/TM3, P{w[+mC]=UAS-y.C}MC2, Ser[1]	ru	101684/KK	3	29	1.5	2
y[1] w[1118]; P{w[+mW.hs]=GawB}pnr[MD237]/TM3, P{w[+mC]=UAS-y.C}MC2, Ser[1]	ru	101684/KK	3	30	1.5	2
y[1] w[1118]; P{w[+mW.hs]=GawB}pnr[MD237]/TM3, P{w[+mC]=UAS-y.C}MC2, Ser[1]	ru	101684/KK	3	31	1.5	1.5
y[1] w[1118]; P{w[+mW.hs]=GawB}pnr[MD237]/TM3, P{w[+mC]=UAS-y.C}MC2, Ser[1]	ru	101684/KK	3	32	1.5	1.5
y[1] w[1118]; P{w[+mW.hs]=GawB}pnr[MD237]/TM3, P{w[+mC]=UAS-y.C}MC2, Ser[1]	ru	101684/KK	3	33	1.5	2
y[1] w[1118]; P{w[+mW.hs]=GawB}pnr[MD237]/TM3, P{w[+mC]=UAS-y.C}MC2, Ser[1]	ru	101684/KK	3	34	1.5	1.5
y[1] w[1118]; P{w[+mW.hs]=GawB}pnr[MD237]/TM3, P{w[+mC]=UAS-y.C}MC2, Ser[1]	ru	101684/KK	3	35	1.5	2
y[1] w[1118]; P{w[+mW.hs]=GawB}pnr[MD237]/TM3, P{w[+mC]=UAS-y.C}MC2, Ser[1]	ru	101684/KK	3	36	1.5	1.5
y[1] w[1118]; P{w[+mW.hs]=GawB}pnr[MD237]/TM3, P{w[+mC]=UAS-y.C}MC2, Ser[1]	ru	101684/KK	3	37	1.5	2
y[1] w[1118]; P{w[+mW.hs]=GawB}pnr[MD237]/TM3, P{w[+mC]=UAS-y.C}MC2, Ser[1]	ru	101684/KK	3	38	1.5	2
y[1] w[1118]; P{w[+mW.hs]=GawB}pnr[MD237]/TM3, P{w[+mC]=UAS-y.C}MC2, Ser[1]	ru	101684/KK	3	39	1.5	2
y[1] w[1118]; P{w[+mW.hs]=GawB}pnr[MD237]/TM3, P{w[+mC]=UAS-y.C}MC2, Ser[1]	ru	101684/KK	3	40	1.5	1.5
y[1] w[1118]; P{w[+mW.hs]=GawB}pnr[MD237]/TM3, P{w[+mC]=UAS-y.C}MC2, Ser[1]	ru	101684/KK	3	41	1.5	2
y[1] w[1118]; P{w[+mW.hs]=GawB}pnr[MD237]/TM3, P{w[+mC]=UAS-y.C}MC2, Ser[1]	ru	101684/KK	3	42	1.5	1.5
y[1] w[1118]; P{w[+mW.hs]=GawB}pnr[MD237]/TM3, P{w[+mC]=UAS-y.C}MC2, Ser[1]	ru	101684/KK	3	43	1.5	2
y[1] w[1118]; P{w[+mW.hs]=GawB}pnr[MD237]/TM3, P{w[+mC]=UAS-y.C}MC2, Ser[1]	ru	101684/KK	3	44	1.5	1.5
y[1] w[1118]; P{w[+mW.hs]=GawB}pnr[MD237]/TM3, P{w[+mC]=UAS-y.C}MC2, Ser[1]	ru	101684/KK	3	45	1.5	2
y[1] w[1118]; P{w[+mW.hs]=GawB}pnr[MD237]/TM3, P{w[+mC]=UAS-y.C}MC2, Ser[1]	ru	101684/KK	3	46	1.5	2
y[1] w[1118]; P{w[+mW.hs]=GawB}pnr[MD237]/TM3, P{w[+mC]=UAS-y.C}MC2, Ser[1]	ru	101684/KK	3	47	1.5	1.5
y[1] w[1118]; P{w[+mW.hs]=GawB}pnr[MD237]/TM3, P{w[+mC]=UAS-y.C}MC2, Ser[1]	ru	101684/KK	3	48	1.5	2
y[1] w[1118]; P{w[+mW.hs]=GawB}pnr[MD237]/TM3, P{w[+mC]=UAS-y.C}MC2, Ser[1]	ru	101684/KK	3	49	1.5	2
y[1] w[1118]; P{w[+mW.hs]=GawB}pnr[MD237]/TM3, P{w[+mC]=UAS-y.C}MC2, Ser[1]	ru	101684/KK	3	50	1.5	1.5
y[1] w[1118]; P{w[+mW.hs]=GawB}pnr[MD237]/TM3, P{w[+mC]=UAS-y.C}MC2, Ser[1]	TwdlC	101860/KK	1	1	1.5	2
y[1] w[1118]; P{w[+mW.hs]=GawB}pnr[MD237]/TM3, P{w[+mC]=UAS-y.C}MC2, Ser[1]	TwdlC	101860/KK	1	2	1.5	2
y[1] w[1118]; P{w[+mW.hs]=GawB}pnr[MD237]/TM3, P{w[+mC]=UAS-y.C}MC2, Ser[1]	TwdlC	101860/KK	1	3	1.5	2
y[1] w[1118]; P{w[+mW.hs]=GawB}pnr[MD237]/TM3, P{w[+mC]=UAS-y.C}MC2, Ser[1]	TwdlC	101860/KK	1	4	1.5	2
y[1] w[1118]; P{w[+mW.hs]=GawB}pnr[MD237]/TM3, P{w[+mC]=UAS-y.C}MC2, Ser[1]	TwdlC	101860/KK	1	5	1.5	2
y[1] w[1118]; P{w[+mW.hs]=GawB}pnr[MD237]/TM3, P{w[+mC]=UAS-y.C}MC2, Ser[1]	TwdlC	101860/KK	1	6	1.5	2
y[1] w[1118]; P{w[+mW.hs]=GawB}pnr[MD237]/TM3, P{w[+mC]=UAS-y.C}MC2, Ser[1]	TwdlC	101860/KK	1	7	1.5	2
y[1] w[1118]; P{w[+mW.hs]=GawB}pnr[MD237]/TM3, P{w[+mC]=UAS-y.C}MC2, Ser[1]	TwdlC	101860/KK	1	8	1.5	2
y[1] w[1118]; P{w[+mW.hs]=GawB}pnr[MD237]/TM3, P{w[+mC]=UAS-y.C}MC2, Ser[1]	TwdlC	101860/KK	1	9	1.5	2
y[1] w[1118]; P{w[+mW.hs]=GawB}pnr[MD237]/TM3, P{w[+mC]=UAS-y.C}MC2, Ser[1]	TwdlC	101860/KK	1	10	1.5	2
y[1] w[1118]; P{w[+mW.hs]=GawB}pnr[MD237]/TM3, P{w[+mC]=UAS-y.C}MC2, Ser[1]	TwdlC	101860/KK	1	11	1.5	2
y[1] w[1118]; P{w[+mW.hs]=GawB}pnr[MD237]/TM3, P{w[+mC]=UAS-y.C}MC2, Ser[1]	TwdlC	101860/KK	1	12	1.5	2
y[1] w[1118]; P{w[+mW.hs]=GawB}pnr[MD237]/TM3, P{w[+mC]=UAS-y.C}MC2, Ser[1]	TwdlC	101860/KK	1	13	1.5	2
y[1] w[1118]; P{w[+mW.hs]=GawB}pnr[MD237]/TM3, P{w[+mC]=UAS-y.C}MC2, Ser[1]	TwdlC	101860/KK	1	14	1.5	2
y[1] w[1118]; P{w[+mW.hs]=GawB}pnr[MD237]/TM3, P{w[+mC]=UAS-y.C}MC2, Ser[1]	TwdlC	101860/KK	1	15	1.5	2
y[1] w[1118]; P{w[+mW.hs]=GawB}pnr[MD237]/TM3, P{w[+mC]=UAS-y.C}MC2, Ser[1]	TwdlC	101860/KK	1	16	1.5	2
y[1] w[1118]; P{w[+mW.hs]=GawB}pnr[MD237]/TM3, P{w[+mC]=UAS-y.C}MC2, Ser[1]	TwdlC	101860/KK	1	17	1.5	1.5
y[1] w[1118]; P{w[+mW.hs]=GawB}pnr[MD237]/TM3, P{w[+mC]=UAS-y.C}MC2, Ser[1]	TwdlC	101860/KK	1	18	1.5	2
y[1] w[1118]; P{w[+mW.hs]=GawB}pnr[MD237]/TM3, P{w[+mC]=UAS-y.C}MC2, Ser[1]	TwdlC	101860/KK	1	19	1.5	2
y[1] w[1118]; P{w[+mW.hs]=GawB}pnr[MD237]/TM3, P{w[+mC]=UAS-y.C}MC2, Ser[1]	TwdlC	101860/KK	1	20	1.5	2
y[1] w[1118]; P{w[+mW.hs]=GawB}pnr[MD237]/TM3, P{w[+mC]=UAS-y.C}MC2, Ser[1]	TwdlC	101860/KK	1	21	1.5	2
y[1] w[1118]; P{w[+mW.hs]=GawB}pnr[MD237]/TM3, P{w[+mC]=UAS-y.C}MC2, Ser[1]	TwdlC	101860/KK	1	22	1.5	2
y[1] w[1118]; P{w[+mW.hs]=GawB}pnr[MD237]/TM3, P{w[+mC]=UAS-y.C}MC2, Ser[1]	TwdlC	101860/KK	1	23	1.5	2
y[1] w[1118]; P{w[+mW.hs]=GawB}pnr[MD237]/TM3, P{w[+mC]=UAS-y.C}MC2, Ser[1]	TwdlC	101860/KK	1	24	1.5	2
y[1] w[1118]; P{w[+mW.hs]=GawB}pnr[MD237]/TM3, P{w[+mC]=UAS-y.C}MC2, Ser[1]	TwdlC	101860/KK	1	25	1.5	2
y[1] w[1118]; P{w[+mW.hs]=GawB}pnr[MD237]/TM3, P{w[+mC]=UAS-y.C}MC2, Ser[1]	TwdlC	101860/KK	1	26	1.5	2
y[1] w[1118]; P{w[+mW.hs]=GawB}pnr[MD237]/TM3, P{w[+mC]=UAS-y.C}MC2, Ser[1]	TwdlC	101860/KK	1	27	1.5	2
y[1] w[1118]; P{w[+mW.hs]=GawB}pnr[MD237]/TM3, P{w[+mC]=UAS-y.C}MC2, Ser[1]	TwdlC	101860/KK	1	28	1.5	1.5
y[1] w[1118]; P{w[+mW.hs]=GawB}pnr[MD237]/TM3, P{w[+mC]=UAS-y.C}MC2, Ser[1]	TwdlC	101860/KK	1	29	1.5	2
y[1] w[1118]; P{w[+mW.hs]=GawB}pnr[MD237]/TM3, P{w[+mC]=UAS-y.C}MC2, Ser[1]	TwdlC	101860/KK	1	30	1.5	2
y[1] w[1118]; P{w[+mW.hs]=GawB}pnr[MD237]/TM3, P{w[+mC]=UAS-y.C}MC2, Ser[1]	TwdlC	101860/KK	1	31	1.5	2
y[1] w[1118]; P{w[+mW.hs]=GawB}pnr[MD237]/TM3, P{w[+mC]=UAS-y.C}MC2, Ser[1]	TwdlC	101860/KK	1	32	1.5	2
y[1] w[1118]; P{w[+mW.hs]=GawB}pnr[MD237]/TM3, P{w[+mC]=UAS-y.C}MC2, Ser[1]	TwdlC	101860/KK	1	33	1.5	2
y[1] w[1118]; P{w[+mW.hs]=GawB}pnr[MD237]/TM3, P{w[+mC]=UAS-y.C}MC2, Ser[1]	TwdlC	101860/KK	1	34	1.5	2
y[1] w[1118]; P{w[+mW.hs]=GawB}pnr[MD237]/TM3, P{w[+mC]=UAS-y.C}MC2, Ser[1]	TwdlC	101860/KK	1	35	1.5	2
y[1] w[1118]; P{w[+mW.hs]=GawB}pnr[MD237]/TM3, P{w[+mC]=UAS-y.C}MC2, Ser[1]	TwdlC	101860/KK	1	36	1.5	2
y[1] w[1118]; P{w[+mW.hs]=GawB}pnr[MD237]/TM3, P{w[+mC]=UAS-y.C}MC2, Ser[1]	TwdlC	101860/KK	1	37	1.5	2
y[1] w[1118]; P{w[+mW.hs]=GawB}pnr[MD237]/TM3, P{w[+mC]=UAS-y.C}MC2, Ser[1]	TwdlC	101860/KK	1	38	1.5	2
y[1] w[1118]; P{w[+mW.hs]=GawB}pnr[MD237]/TM3, P{w[+mC]=UAS-y.C}MC2, Ser[1]	TwdlC	101860/KK	1	39	1.5	2
y[1] w[1118]; P{w[+mW.hs]=GawB}pnr[MD237]/TM3, P{w[+mC]=UAS-y.C}MC2, Ser[1]	TwdlC	101860/KK	1	40	1.5	1.5
y[1] w[1118]; P{w[+mW.hs]=GawB}pnr[MD237]/TM3, P{w[+mC]=UAS-y.C}MC2, Ser[1]	TwdlC	101860/KK	1	41	1.5	2
y[1] w[1118]; P{w[+mW.hs]=GawB}pnr[MD237]/TM3, P{w[+mC]=UAS-y.C}MC2, Ser[1]	TwdlC	101860/KK	1	42	1.5	1.5
y[1] w[1118]; P{w[+mW.hs]=GawB}pnr[MD237]/TM3, P{w[+mC]=UAS-y.C}MC2, Ser[1]	TwdlC	101860/KK	1	43	1.5	2
y[1] w[1118]; P{w[+mW.hs]=GawB}pnr[MD237]/TM3, P{w[+mC]=UAS-y.C}MC2, Ser[1]	TwdlC	101860/KK	1	44	1.5	2
y[1] w[1118]; P{w[+mW.hs]=GawB}pnr[MD237]/TM3, P{w[+mC]=UAS-y.C}MC2, Ser[1]	TwdlC	101860/KK	1	45	1.5	2
y[1] w[1118]; P{w[+mW.hs]=GawB}pnr[MD237]/TM3, P{w[+mC]=UAS-y.C}MC2, Ser[1]	TwdlC	101860/KK	1	46	1.5	2
y[1] w[1118]; P{w[+mW.hs]=GawB}pnr[MD237]/TM3, P{w[+mC]=UAS-y.C}MC2, Ser[1]	TwdlC	101860/KK	1	47	1.5	2
y[1] w[1118]; P{w[+mW.hs]=GawB}pnr[MD237]/TM3, P{w[+mC]=UAS-y.C}MC2, Ser[1]	TwdlC	101860/KK	1	48	1.5	2
y[1] w[1118]; P{w[+mW.hs]=GawB}pnr[MD237]/TM3, P{w[+mC]=UAS-y.C}MC2, Ser[1]	TwdlC	101860/KK	1	49	1.5	2
y[1] w[1118]; P{w[+mW.hs]=GawB}pnr[MD237]/TM3, P{w[+mC]=UAS-y.C}MC2, Ser[1]	TwdlC	101860/KK	1	50	1.5	2
y[1] w[1118]; P{w[+mW.hs]=GawB}pnr[MD237]/TM3, P{w[+mC]=UAS-y.C}MC2, Ser[1]	TwdlC	101860/KK	2	1	1.5	2
y[1] w[1118]; P{w[+mW.hs]=GawB}pnr[MD237]/TM3, P{w[+mC]=UAS-y.C}MC2, Ser[1]	TwdlC	101860/KK	2	2	1.5	2
y[1] w[1118]; P{w[+mW.hs]=GawB}pnr[MD237]/TM3, P{w[+mC]=UAS-y.C}MC2, Ser[1]	TwdlC	101860/KK	2	3	1.5	2
y[1] w[1118]; P{w[+mW.hs]=GawB}pnr[MD237]/TM3, P{w[+mC]=UAS-y.C}MC2, Ser[1]	TwdlC	101860/KK	2	4	1.5	2
y[1] w[1118]; P{w[+mW.hs]=GawB}pnr[MD237]/TM3, P{w[+mC]=UAS-y.C}MC2, Ser[1]	TwdlC	101860/KK	2	5	1.5	2
y[1] w[1118]; P{w[+mW.hs]=GawB}pnr[MD237]/TM3, P{w[+mC]=UAS-y.C}MC2, Ser[1]	TwdlC	101860/KK	2	6	1.5	2
y[1] w[1118]; P{w[+mW.hs]=GawB}pnr[MD237]/TM3, P{w[+mC]=UAS-y.C}MC2, Ser[1]	TwdlC	101860/KK	2	7	1.5	2
y[1] w[1118]; P{w[+mW.hs]=GawB}pnr[MD237]/TM3, P{w[+mC]=UAS-y.C}MC2, Ser[1]	TwdlC	101860/KK	2	8	1.5	2
y[1] w[1118]; P{w[+mW.hs]=GawB}pnr[MD237]/TM3, P{w[+mC]=UAS-y.C}MC2, Ser[1]	TwdlC	101860/KK	2	9	1.5	1.5
y[1] w[1118]; P{w[+mW.hs]=GawB}pnr[MD237]/TM3, P{w[+mC]=UAS-y.C}MC2, Ser[1]	TwdlC	101860/KK	2	10	1.5	2
y[1] w[1118]; P{w[+mW.hs]=GawB}pnr[MD237]/TM3, P{w[+mC]=UAS-y.C}MC2, Ser[1]	TwdlC	101860/KK	2	11	1.5	2
y[1] w[1118]; P{w[+mW.hs]=GawB}pnr[MD237]/TM3, P{w[+mC]=UAS-y.C}MC2, Ser[1]	TwdlC	101860/KK	2	12	1.5	2
y[1] w[1118]; P{w[+mW.hs]=GawB}pnr[MD237]/TM3, P{w[+mC]=UAS-y.C}MC2, Ser[1]	TwdlC	101860/KK	2	13	1.5	2
y[1] w[1118]; P{w[+mW.hs]=GawB}pnr[MD237]/TM3, P{w[+mC]=UAS-y.C}MC2, Ser[1]	TwdlC	101860/KK	2	14	1.5	2
y[1] w[1118]; P{w[+mW.hs]=GawB}pnr[MD237]/TM3, P{w[+mC]=UAS-y.C}MC2, Ser[1]	TwdlC	101860/KK	2	15	1.5	2
y[1] w[1118]; P{w[+mW.hs]=GawB}pnr[MD237]/TM3, P{w[+mC]=UAS-y.C}MC2, Ser[1]	TwdlC	101860/KK	2	16	1.5	2
y[1] w[1118]; P{w[+mW.hs]=GawB}pnr[MD237]/TM3, P{w[+mC]=UAS-y.C}MC2, Ser[1]	TwdlC	101860/KK	2	17	1.5	2
y[1] w[1118]; P{w[+mW.hs]=GawB}pnr[MD237]/TM3, P{w[+mC]=UAS-y.C}MC2, Ser[1]	TwdlC	101860/KK	2	18	1.5	1.5
y[1] w[1118]; P{w[+mW.hs]=GawB}pnr[MD237]/TM3, P{w[+mC]=UAS-y.C}MC2, Ser[1]	TwdlC	101860/KK	2	19	1.5	2
y[1] w[1118]; P{w[+mW.hs]=GawB}pnr[MD237]/TM3, P{w[+mC]=UAS-y.C}MC2, Ser[1]	TwdlC	101860/KK	2	20	1.5	2
y[1] w[1118]; P{w[+mW.hs]=GawB}pnr[MD237]/TM3, P{w[+mC]=UAS-y.C}MC2, Ser[1]	TwdlC	101860/KK	2	21	1.5	2
y[1] w[1118]; P{w[+mW.hs]=GawB}pnr[MD237]/TM3, P{w[+mC]=UAS-y.C}MC2, Ser[1]	TwdlC	101860/KK	2	22	1.5	1.5
y[1] w[1118]; P{w[+mW.hs]=GawB}pnr[MD237]/TM3, P{w[+mC]=UAS-y.C}MC2, Ser[1]	TwdlC	101860/KK	2	23	1.5	2
y[1] w[1118]; P{w[+mW.hs]=GawB}pnr[MD237]/TM3, P{w[+mC]=UAS-y.C}MC2, Ser[1]	TwdlC	101860/KK	2	24	1.5	2
y[1] w[1118]; P{w[+mW.hs]=GawB}pnr[MD237]/TM3, P{w[+mC]=UAS-y.C}MC2, Ser[1]	TwdlC	101860/KK	2	25	1.5	2
y[1] w[1118]; P{w[+mW.hs]=GawB}pnr[MD237]/TM3, P{w[+mC]=UAS-y.C}MC2, Ser[1]	TwdlC	101860/KK	2	26	1.5	1.5
y[1] w[1118]; P{w[+mW.hs]=GawB}pnr[MD237]/TM3, P{w[+mC]=UAS-y.C}MC2, Ser[1]	TwdlC	101860/KK	2	27	1.5	2
y[1] w[1118]; P{w[+mW.hs]=GawB}pnr[MD237]/TM3, P{w[+mC]=UAS-y.C}MC2, Ser[1]	TwdlC	101860/KK	2	28	1.5	2
y[1] w[1118]; P{w[+mW.hs]=GawB}pnr[MD237]/TM3, P{w[+mC]=UAS-y.C}MC2, Ser[1]	TwdlC	101860/KK	2	29	1.5	2
y[1] w[1118]; P{w[+mW.hs]=GawB}pnr[MD237]/TM3, P{w[+mC]=UAS-y.C}MC2, Ser[1]	TwdlC	101860/KK	2	30	1.5	2
y[1] w[1118]; P{w[+mW.hs]=GawB}pnr[MD237]/TM3, P{w[+mC]=UAS-y.C}MC2, Ser[1]	TwdlC	101860/KK	2	31	1.5	2
y[1] w[1118]; P{w[+mW.hs]=GawB}pnr[MD237]/TM3, P{w[+mC]=UAS-y.C}MC2, Ser[1]	TwdlC	101860/KK	2	32	1.5	1.5
y[1] w[1118]; P{w[+mW.hs]=GawB}pnr[MD237]/TM3, P{w[+mC]=UAS-y.C}MC2, Ser[1]	TwdlC	101860/KK	2	33	1.5	2
y[1] w[1118]; P{w[+mW.hs]=GawB}pnr[MD237]/TM3, P{w[+mC]=UAS-y.C}MC2, Ser[1]	TwdlC	101860/KK	2	34	1.5	2
y[1] w[1118]; P{w[+mW.hs]=GawB}pnr[MD237]/TM3, P{w[+mC]=UAS-y.C}MC2, Ser[1]	TwdlC	101860/KK	2	35	1.5	1.5
y[1] w[1118]; P{w[+mW.hs]=GawB}pnr[MD237]/TM3, P{w[+mC]=UAS-y.C}MC2, Ser[1]	TwdlC	101860/KK	2	36	1.5	1.5
y[1] w[1118]; P{w[+mW.hs]=GawB}pnr[MD237]/TM3, P{w[+mC]=UAS-y.C}MC2, Ser[1]	TwdlC	101860/KK	2	37	1.5	2
y[1] w[1118]; P{w[+mW.hs]=GawB}pnr[MD237]/TM3, P{w[+mC]=UAS-y.C}MC2, Ser[1]	TwdlC	101860/KK	2	38	1.5	2
y[1] w[1118]; P{w[+mW.hs]=GawB}pnr[MD237]/TM3, P{w[+mC]=UAS-y.C}MC2, Ser[1]	TwdlC	101860/KK	2	39	1.5	2
y[1] w[1118]; P{w[+mW.hs]=GawB}pnr[MD237]/TM3, P{w[+mC]=UAS-y.C}MC2, Ser[1]	TwdlC	101860/KK	2	40	1.5	2
y[1] w[1118]; P{w[+mW.hs]=GawB}pnr[MD237]/TM3, P{w[+mC]=UAS-y.C}MC2, Ser[1]	TwdlC	101860/KK	2	41	1.5	1.5
y[1] w[1118]; P{w[+mW.hs]=GawB}pnr[MD237]/TM3, P{w[+mC]=UAS-y.C}MC2, Ser[1]	TwdlC	101860/KK	2	42	1.5	2
y[1] w[1118]; P{w[+mW.hs]=GawB}pnr[MD237]/TM3, P{w[+mC]=UAS-y.C}MC2, Ser[1]	TwdlC	101860/KK	2	43	1.5	2
y[1] w[1118]; P{w[+mW.hs]=GawB}pnr[MD237]/TM3, P{w[+mC]=UAS-y.C}MC2, Ser[1]	TwdlC	101860/KK	2	44	1.5	2
y[1] w[1118]; P{w[+mW.hs]=GawB}pnr[MD237]/TM3, P{w[+mC]=UAS-y.C}MC2, Ser[1]	TwdlC	101860/KK	2	45	1.5	2
y[1] w[1118]; P{w[+mW.hs]=GawB}pnr[MD237]/TM3, P{w[+mC]=UAS-y.C}MC2, Ser[1]	TwdlC	101860/KK	2	46	1.5	2
y[1] w[1118]; P{w[+mW.hs]=GawB}pnr[MD237]/TM3, P{w[+mC]=UAS-y.C}MC2, Ser[1]	TwdlC	101860/KK	2	47	1.5	2
y[1] w[1118]; P{w[+mW.hs]=GawB}pnr[MD237]/TM3, P{w[+mC]=UAS-y.C}MC2, Ser[1]	TwdlC	101860/KK	2	48	1.5	1.5
y[1] w[1118]; P{w[+mW.hs]=GawB}pnr[MD237]/TM3, P{w[+mC]=UAS-y.C}MC2, Ser[1]	TwdlC	101860/KK	2	49	1.5	2
y[1] w[1118]; P{w[+mW.hs]=GawB}pnr[MD237]/TM3, P{w[+mC]=UAS-y.C}MC2, Ser[1]	TwdlC	101860/KK	2	50	1.5	2
y[1] w[1118]; P{w[+mW.hs]=GawB}pnr[MD237]/TM3, P{w[+mC]=UAS-y.C}MC2, Ser[1]	TwdlC	101860/KK	3	1	1.5	2
y[1] w[1118]; P{w[+mW.hs]=GawB}pnr[MD237]/TM3, P{w[+mC]=UAS-y.C}MC2, Ser[1]	TwdlC	101860/KK	3	2	1.5	2
y[1] w[1118]; P{w[+mW.hs]=GawB}pnr[MD237]/TM3, P{w[+mC]=UAS-y.C}MC2, Ser[1]	TwdlC	101860/KK	3	3	1.5	2
y[1] w[1118]; P{w[+mW.hs]=GawB}pnr[MD237]/TM3, P{w[+mC]=UAS-y.C}MC2, Ser[1]	TwdlC	101860/KK	3	4	1.5	2
y[1] w[1118]; P{w[+mW.hs]=GawB}pnr[MD237]/TM3, P{w[+mC]=UAS-y.C}MC2, Ser[1]	TwdlC	101860/KK	3	5	1.5	2
y[1] w[1118]; P{w[+mW.hs]=GawB}pnr[MD237]/TM3, P{w[+mC]=UAS-y.C}MC2, Ser[1]	TwdlC	101860/KK	3	6	1.5	2
y[1] w[1118]; P{w[+mW.hs]=GawB}pnr[MD237]/TM3, P{w[+mC]=UAS-y.C}MC2, Ser[1]	TwdlC	101860/KK	3	7	1.5	2
y[1] w[1118]; P{w[+mW.hs]=GawB}pnr[MD237]/TM3, P{w[+mC]=UAS-y.C}MC2, Ser[1]	TwdlC	101860/KK	3	8	1.5	2
y[1] w[1118]; P{w[+mW.hs]=GawB}pnr[MD237]/TM3, P{w[+mC]=UAS-y.C}MC2, Ser[1]	TwdlC	101860/KK	3	9	1.5	2
y[1] w[1118]; P{w[+mW.hs]=GawB}pnr[MD237]/TM3, P{w[+mC]=UAS-y.C}MC2, Ser[1]	TwdlC	101860/KK	3	10	1.5	2
y[1] w[1118]; P{w[+mW.hs]=GawB}pnr[MD237]/TM3, P{w[+mC]=UAS-y.C}MC2, Ser[1]	TwdlC	101860/KK	3	11	1.5	2
y[1] w[1118]; P{w[+mW.hs]=GawB}pnr[MD237]/TM3, P{w[+mC]=UAS-y.C}MC2, Ser[1]	TwdlC	101860/KK	3	12	1.5	2
y[1] w[1118]; P{w[+mW.hs]=GawB}pnr[MD237]/TM3, P{w[+mC]=UAS-y.C}MC2, Ser[1]	TwdlC	101860/KK	3	13	1.5	1.5
y[1] w[1118]; P{w[+mW.hs]=GawB}pnr[MD237]/TM3, P{w[+mC]=UAS-y.C}MC2, Ser[1]	TwdlC	101860/KK	3	14	1.5	2
y[1] w[1118]; P{w[+mW.hs]=GawB}pnr[MD237]/TM3, P{w[+mC]=UAS-y.C}MC2, Ser[1]	TwdlC	101860/KK	3	15	1.5	2
y[1] w[1118]; P{w[+mW.hs]=GawB}pnr[MD237]/TM3, P{w[+mC]=UAS-y.C}MC2, Ser[1]	TwdlC	101860/KK	3	16	1.5	1.5
y[1] w[1118]; P{w[+mW.hs]=GawB}pnr[MD237]/TM3, P{w[+mC]=UAS-y.C}MC2, Ser[1]	TwdlC	101860/KK	3	17	1.5	1.5
y[1] w[1118]; P{w[+mW.hs]=GawB}pnr[MD237]/TM3, P{w[+mC]=UAS-y.C}MC2, Ser[1]	TwdlC	101860/KK	3	18	1.5	2
y[1] w[1118]; P{w[+mW.hs]=GawB}pnr[MD237]/TM3, P{w[+mC]=UAS-y.C}MC2, Ser[1]	TwdlC	101860/KK	3	19	1.5	1.5
y[1] w[1118]; P{w[+mW.hs]=GawB}pnr[MD237]/TM3, P{w[+mC]=UAS-y.C}MC2, Ser[1]	TwdlC	101860/KK	3	20	1.5	2
y[1] w[1118]; P{w[+mW.hs]=GawB}pnr[MD237]/TM3, P{w[+mC]=UAS-y.C}MC2, Ser[1]	TwdlC	101860/KK	3	21	1.5	2
y[1] w[1118]; P{w[+mW.hs]=GawB}pnr[MD237]/TM3, P{w[+mC]=UAS-y.C}MC2, Ser[1]	TwdlC	101860/KK	3	22	1.5	2
y[1] w[1118]; P{w[+mW.hs]=GawB}pnr[MD237]/TM3, P{w[+mC]=UAS-y.C}MC2, Ser[1]	TwdlC	101860/KK	3	23	1.5	2
y[1] w[1118]; P{w[+mW.hs]=GawB}pnr[MD237]/TM3, P{w[+mC]=UAS-y.C}MC2, Ser[1]	TwdlC	101860/KK	3	24	1.5	2
y[1] w[1118]; P{w[+mW.hs]=GawB}pnr[MD237]/TM3, P{w[+mC]=UAS-y.C}MC2, Ser[1]	TwdlC	101860/KK	3	25	1.5	2
y[1] w[1118]; P{w[+mW.hs]=GawB}pnr[MD237]/TM3, P{w[+mC]=UAS-y.C}MC2, Ser[1]	TwdlC	101860/KK	3	26	1.5	2
y[1] w[1118]; P{w[+mW.hs]=GawB}pnr[MD237]/TM3, P{w[+mC]=UAS-y.C}MC2, Ser[1]	TwdlC	101860/KK	3	27	1.5	2
y[1] w[1118]; P{w[+mW.hs]=GawB}pnr[MD237]/TM3, P{w[+mC]=UAS-y.C}MC2, Ser[1]	TwdlC	101860/KK	3	28	1.5	2
y[1] w[1118]; P{w[+mW.hs]=GawB}pnr[MD237]/TM3, P{w[+mC]=UAS-y.C}MC2, Ser[1]	TwdlC	101860/KK	3	29	1.5	2
y[1] w[1118]; P{w[+mW.hs]=GawB}pnr[MD237]/TM3, P{w[+mC]=UAS-y.C}MC2, Ser[1]	TwdlC	101860/KK	3	30	1.5	2
y[1] w[1118]; P{w[+mW.hs]=GawB}pnr[MD237]/TM3, P{w[+mC]=UAS-y.C}MC2, Ser[1]	TwdlC	101860/KK	3	31	1.5	2
y[1] w[1118]; P{w[+mW.hs]=GawB}pnr[MD237]/TM3, P{w[+mC]=UAS-y.C}MC2, Ser[1]	TwdlC	101860/KK	3	32	1.5	2
y[1] w[1118]; P{w[+mW.hs]=GawB}pnr[MD237]/TM3, P{w[+mC]=UAS-y.C}MC2, Ser[1]	TwdlC	101860/KK	3	33	1.5	2
y[1] w[1118]; P{w[+mW.hs]=GawB}pnr[MD237]/TM3, P{w[+mC]=UAS-y.C}MC2, Ser[1]	TwdlC	101860/KK	3	34	1.5	2
y[1] w[1118]; P{w[+mW.hs]=GawB}pnr[MD237]/TM3, P{w[+mC]=UAS-y.C}MC2, Ser[1]	TwdlC	101860/KK	3	35	1.5	1.5
y[1] w[1118]; P{w[+mW.hs]=GawB}pnr[MD237]/TM3, P{w[+mC]=UAS-y.C}MC2, Ser[1]	TwdlC	101860/KK	3	36	1.5	1.5
y[1] w[1118]; P{w[+mW.hs]=GawB}pnr[MD237]/TM3, P{w[+mC]=UAS-y.C}MC2, Ser[1]	TwdlC	101860/KK	3	37	1.5	2
y[1] w[1118]; P{w[+mW.hs]=GawB}pnr[MD237]/TM3, P{w[+mC]=UAS-y.C}MC2, Ser[1]	TwdlC	101860/KK	3	38	1.5	2
y[1] w[1118]; P{w[+mW.hs]=GawB}pnr[MD237]/TM3, P{w[+mC]=UAS-y.C}MC2, Ser[1]	TwdlC	101860/KK	3	39	1.5	2
y[1] w[1118]; P{w[+mW.hs]=GawB}pnr[MD237]/TM3, P{w[+mC]=UAS-y.C}MC2, Ser[1]	TwdlC	101860/KK	3	40	1.5	2
y[1] w[1118]; P{w[+mW.hs]=GawB}pnr[MD237]/TM3, P{w[+mC]=UAS-y.C}MC2, Ser[1]	TwdlC	101860/KK	3	41	1.5	2
y[1] w[1118]; P{w[+mW.hs]=GawB}pnr[MD237]/TM3, P{w[+mC]=UAS-y.C}MC2, Ser[1]	TwdlC	101860/KK	3	42	1.5	2
y[1] w[1118]; P{w[+mW.hs]=GawB}pnr[MD237]/TM3, P{w[+mC]=UAS-y.C}MC2, Ser[1]	TwdlC	101860/KK	3	43	1.5	2
y[1] w[1118]; P{w[+mW.hs]=GawB}pnr[MD237]/TM3, P{w[+mC]=UAS-y.C}MC2, Ser[1]	TwdlC	101860/KK	3	44	1.5	2
y[1] w[1118]; P{w[+mW.hs]=GawB}pnr[MD237]/TM3, P{w[+mC]=UAS-y.C}MC2, Ser[1]	TwdlC	101860/KK	3	45	1.5	2
y[1] w[1118]; P{w[+mW.hs]=GawB}pnr[MD237]/TM3, P{w[+mC]=UAS-y.C}MC2, Ser[1]	TwdlC	101860/KK	3	46	1.5	2
y[1] w[1118]; P{w[+mW.hs]=GawB}pnr[MD237]/TM3, P{w[+mC]=UAS-y.C}MC2, Ser[1]	TwdlC	101860/KK	3	47	1.5	2
y[1] w[1118]; P{w[+mW.hs]=GawB}pnr[MD237]/TM3, P{w[+mC]=UAS-y.C}MC2, Ser[1]	TwdlC	101860/KK	3	48	1.5	2
y[1] w[1118]; P{w[+mW.hs]=GawB}pnr[MD237]/TM3, P{w[+mC]=UAS-y.C}MC2, Ser[1]	TwdlC	101860/KK	3	49	1.5	2
y[1] w[1118]; P{w[+mW.hs]=GawB}pnr[MD237]/TM3, P{w[+mC]=UAS-y.C}MC2, Ser[1]	TwdlC	101860/KK	3	50	1.5	2
y[1] w[1118]; P{w[+mW.hs]=GawB}pnr[MD237]/TM3, P{w[+mC]=UAS-y.C}MC2, Ser[1]	CG10625	102369/KK	1	1	1.5	2
y[1] w[1118]; P{w[+mW.hs]=GawB}pnr[MD237]/TM3, P{w[+mC]=UAS-y.C}MC2, Ser[1]	CG10625	102369/KK	1	2	1.5	2
y[1] w[1118]; P{w[+mW.hs]=GawB}pnr[MD237]/TM3, P{w[+mC]=UAS-y.C}MC2, Ser[1]	CG10625	102369/KK	1	3	1.5	2
y[1] w[1118]; P{w[+mW.hs]=GawB}pnr[MD237]/TM3, P{w[+mC]=UAS-y.C}MC2, Ser[1]	CG10625	102369/KK	1	4	1.5	2
y[1] w[1118]; P{w[+mW.hs]=GawB}pnr[MD237]/TM3, P{w[+mC]=UAS-y.C}MC2, Ser[1]	CG10625	102369/KK	1	5	1.5	2
y[1] w[1118]; P{w[+mW.hs]=GawB}pnr[MD237]/TM3, P{w[+mC]=UAS-y.C}MC2, Ser[1]	CG10625	102369/KK	1	6	1.5	2
y[1] w[1118]; P{w[+mW.hs]=GawB}pnr[MD237]/TM3, P{w[+mC]=UAS-y.C}MC2, Ser[1]	CG10625	102369/KK	1	7	1.5	2
y[1] w[1118]; P{w[+mW.hs]=GawB}pnr[MD237]/TM3, P{w[+mC]=UAS-y.C}MC2, Ser[1]	CG10625	102369/KK	1	8	1.5	2
y[1] w[1118]; P{w[+mW.hs]=GawB}pnr[MD237]/TM3, P{w[+mC]=UAS-y.C}MC2, Ser[1]	CG10625	102369/KK	1	9	1.5	2
y[1] w[1118]; P{w[+mW.hs]=GawB}pnr[MD237]/TM3, P{w[+mC]=UAS-y.C}MC2, Ser[1]	CG10625	102369/KK	1	10	1.5	2
y[1] w[1118]; P{w[+mW.hs]=GawB}pnr[MD237]/TM3, P{w[+mC]=UAS-y.C}MC2, Ser[1]	CG10625	102369/KK	1	11	1.5	2
y[1] w[1118]; P{w[+mW.hs]=GawB}pnr[MD237]/TM3, P{w[+mC]=UAS-y.C}MC2, Ser[1]	CG10625	102369/KK	1	12	1.5	2
y[1] w[1118]; P{w[+mW.hs]=GawB}pnr[MD237]/TM3, P{w[+mC]=UAS-y.C}MC2, Ser[1]	CG10625	102369/KK	1	13	1.5	2
y[1] w[1118]; P{w[+mW.hs]=GawB}pnr[MD237]/TM3, P{w[+mC]=UAS-y.C}MC2, Ser[1]	CG10625	102369/KK	1	14	1.5	2
y[1] w[1118]; P{w[+mW.hs]=GawB}pnr[MD237]/TM3, P{w[+mC]=UAS-y.C}MC2, Ser[1]	CG10625	102369/KK	1	15	1.5	2
y[1] w[1118]; P{w[+mW.hs]=GawB}pnr[MD237]/TM3, P{w[+mC]=UAS-y.C}MC2, Ser[1]	CG10625	102369/KK	1	16	1.5	2
y[1] w[1118]; P{w[+mW.hs]=GawB}pnr[MD237]/TM3, P{w[+mC]=UAS-y.C}MC2, Ser[1]	CG10625	102369/KK	1	17	1.5	2
y[1] w[1118]; P{w[+mW.hs]=GawB}pnr[MD237]/TM3, P{w[+mC]=UAS-y.C}MC2, Ser[1]	CG10625	102369/KK	1	18	1.5	2
y[1] w[1118]; P{w[+mW.hs]=GawB}pnr[MD237]/TM3, P{w[+mC]=UAS-y.C}MC2, Ser[1]	CG10625	102369/KK	1	19	1.5	2
y[1] w[1118]; P{w[+mW.hs]=GawB}pnr[MD237]/TM3, P{w[+mC]=UAS-y.C}MC2, Ser[1]	CG10625	102369/KK	1	20	1.5	2
y[1] w[1118]; P{w[+mW.hs]=GawB}pnr[MD237]/TM3, P{w[+mC]=UAS-y.C}MC2, Ser[1]	CG10625	102369/KK	1	21	1.5	2
y[1] w[1118]; P{w[+mW.hs]=GawB}pnr[MD237]/TM3, P{w[+mC]=UAS-y.C}MC2, Ser[1]	CG10625	102369/KK	1	22	1.5	2
y[1] w[1118]; P{w[+mW.hs]=GawB}pnr[MD237]/TM3, P{w[+mC]=UAS-y.C}MC2, Ser[1]	CG10625	102369/KK	1	23	1.5	2
y[1] w[1118]; P{w[+mW.hs]=GawB}pnr[MD237]/TM3, P{w[+mC]=UAS-y.C}MC2, Ser[1]	CG10625	102369/KK	1	24	1.5	2
y[1] w[1118]; P{w[+mW.hs]=GawB}pnr[MD237]/TM3, P{w[+mC]=UAS-y.C}MC2, Ser[1]	CG10625	102369/KK	1	25	1.5	2
y[1] w[1118]; P{w[+mW.hs]=GawB}pnr[MD237]/TM3, P{w[+mC]=UAS-y.C}MC2, Ser[1]	CG10625	102369/KK	1	26	1.5	2
y[1] w[1118]; P{w[+mW.hs]=GawB}pnr[MD237]/TM3, P{w[+mC]=UAS-y.C}MC2, Ser[1]	CG10625	102369/KK	1	27	1.5	2
y[1] w[1118]; P{w[+mW.hs]=GawB}pnr[MD237]/TM3, P{w[+mC]=UAS-y.C}MC2, Ser[1]	CG10625	102369/KK	1	28	1.5	2
y[1] w[1118]; P{w[+mW.hs]=GawB}pnr[MD237]/TM3, P{w[+mC]=UAS-y.C}MC2, Ser[1]	CG10625	102369/KK	1	29	1.5	2
y[1] w[1118]; P{w[+mW.hs]=GawB}pnr[MD237]/TM3, P{w[+mC]=UAS-y.C}MC2, Ser[1]	CG10625	102369/KK	1	30	1.5	2
y[1] w[1118]; P{w[+mW.hs]=GawB}pnr[MD237]/TM3, P{w[+mC]=UAS-y.C}MC2, Ser[1]	CG10625	102369/KK	1	31	1.5	2
y[1] w[1118]; P{w[+mW.hs]=GawB}pnr[MD237]/TM3, P{w[+mC]=UAS-y.C}MC2, Ser[1]	CG10625	102369/KK	1	32	1.5	2
y[1] w[1118]; P{w[+mW.hs]=GawB}pnr[MD237]/TM3, P{w[+mC]=UAS-y.C}MC2, Ser[1]	CG10625	102369/KK	1	33	1.5	2
y[1] w[1118]; P{w[+mW.hs]=GawB}pnr[MD237]/TM3, P{w[+mC]=UAS-y.C}MC2, Ser[1]	CG10625	102369/KK	1	34	1.5	2
y[1] w[1118]; P{w[+mW.hs]=GawB}pnr[MD237]/TM3, P{w[+mC]=UAS-y.C}MC2, Ser[1]	CG10625	102369/KK	1	35	1.5	2
y[1] w[1118]; P{w[+mW.hs]=GawB}pnr[MD237]/TM3, P{w[+mC]=UAS-y.C}MC2, Ser[1]	CG10625	102369/KK	1	36	1.5	2
y[1] w[1118]; P{w[+mW.hs]=GawB}pnr[MD237]/TM3, P{w[+mC]=UAS-y.C}MC2, Ser[1]	CG10625	102369/KK	1	37	1.5	2
y[1] w[1118]; P{w[+mW.hs]=GawB}pnr[MD237]/TM3, P{w[+mC]=UAS-y.C}MC2, Ser[1]	CG10625	102369/KK	1	38	1.5	2
y[1] w[1118]; P{w[+mW.hs]=GawB}pnr[MD237]/TM3, P{w[+mC]=UAS-y.C}MC2, Ser[1]	CG10625	102369/KK	1	39	1.5	2
y[1] w[1118]; P{w[+mW.hs]=GawB}pnr[MD237]/TM3, P{w[+mC]=UAS-y.C}MC2, Ser[1]	CG10625	102369/KK	1	40	1.5	2
y[1] w[1118]; P{w[+mW.hs]=GawB}pnr[MD237]/TM3, P{w[+mC]=UAS-y.C}MC2, Ser[1]	CG10625	102369/KK	1	41	1.5	2
y[1] w[1118]; P{w[+mW.hs]=GawB}pnr[MD237]/TM3, P{w[+mC]=UAS-y.C}MC2, Ser[1]	CG10625	102369/KK	1	42	1.5	2
y[1] w[1118]; P{w[+mW.hs]=GawB}pnr[MD237]/TM3, P{w[+mC]=UAS-y.C}MC2, Ser[1]	CG10625	102369/KK	1	43	1.5	2
y[1] w[1118]; P{w[+mW.hs]=GawB}pnr[MD237]/TM3, P{w[+mC]=UAS-y.C}MC2, Ser[1]	CG10625	102369/KK	1	44	1.5	2
y[1] w[1118]; P{w[+mW.hs]=GawB}pnr[MD237]/TM3, P{w[+mC]=UAS-y.C}MC2, Ser[1]	CG10625	102369/KK	1	45	1.5	2
y[1] w[1118]; P{w[+mW.hs]=GawB}pnr[MD237]/TM3, P{w[+mC]=UAS-y.C}MC2, Ser[1]	CG10625	102369/KK	1	46	1.5	2
y[1] w[1118]; P{w[+mW.hs]=GawB}pnr[MD237]/TM3, P{w[+mC]=UAS-y.C}MC2, Ser[1]	CG10625	102369/KK	1	47	1.5	2
y[1] w[1118]; P{w[+mW.hs]=GawB}pnr[MD237]/TM3, P{w[+mC]=UAS-y.C}MC2, Ser[1]	CG10625	102369/KK	1	48	1.5	2
y[1] w[1118]; P{w[+mW.hs]=GawB}pnr[MD237]/TM3, P{w[+mC]=UAS-y.C}MC2, Ser[1]	CG10625	102369/KK	1	49	1.5	2
y[1] w[1118]; P{w[+mW.hs]=GawB}pnr[MD237]/TM3, P{w[+mC]=UAS-y.C}MC2, Ser[1]	CG10625	102369/KK	1	50	1.5	2
y[1] w[1118]; P{w[+mW.hs]=GawB}pnr[MD237]/TM3, P{w[+mC]=UAS-y.C}MC2, Ser[1]	CG10625	102369/KK	2	1	1.5	2
y[1] w[1118]; P{w[+mW.hs]=GawB}pnr[MD237]/TM3, P{w[+mC]=UAS-y.C}MC2, Ser[1]	CG10625	102369/KK	2	2	1.5	2
y[1] w[1118]; P{w[+mW.hs]=GawB}pnr[MD237]/TM3, P{w[+mC]=UAS-y.C}MC2, Ser[1]	CG10625	102369/KK	2	3	1.5	2
y[1] w[1118]; P{w[+mW.hs]=GawB}pnr[MD237]/TM3, P{w[+mC]=UAS-y.C}MC2, Ser[1]	CG10625	102369/KK	2	4	1.5	2
y[1] w[1118]; P{w[+mW.hs]=GawB}pnr[MD237]/TM3, P{w[+mC]=UAS-y.C}MC2, Ser[1]	CG10625	102369/KK	2	5	1.5	2
y[1] w[1118]; P{w[+mW.hs]=GawB}pnr[MD237]/TM3, P{w[+mC]=UAS-y.C}MC2, Ser[1]	CG10625	102369/KK	2	6	1.5	2
y[1] w[1118]; P{w[+mW.hs]=GawB}pnr[MD237]/TM3, P{w[+mC]=UAS-y.C}MC2, Ser[1]	CG10625	102369/KK	2	7	1.5	2
y[1] w[1118]; P{w[+mW.hs]=GawB}pnr[MD237]/TM3, P{w[+mC]=UAS-y.C}MC2, Ser[1]	CG10625	102369/KK	2	8	1.5	2
y[1] w[1118]; P{w[+mW.hs]=GawB}pnr[MD237]/TM3, P{w[+mC]=UAS-y.C}MC2, Ser[1]	CG10625	102369/KK	2	9	1.5	2
y[1] w[1118]; P{w[+mW.hs]=GawB}pnr[MD237]/TM3, P{w[+mC]=UAS-y.C}MC2, Ser[1]	CG10625	102369/KK	2	10	1.5	2
y[1] w[1118]; P{w[+mW.hs]=GawB}pnr[MD237]/TM3, P{w[+mC]=UAS-y.C}MC2, Ser[1]	CG10625	102369/KK	2	11	1.5	2
y[1] w[1118]; P{w[+mW.hs]=GawB}pnr[MD237]/TM3, P{w[+mC]=UAS-y.C}MC2, Ser[1]	CG10625	102369/KK	2	12	1.5	2
y[1] w[1118]; P{w[+mW.hs]=GawB}pnr[MD237]/TM3, P{w[+mC]=UAS-y.C}MC2, Ser[1]	CG10625	102369/KK	2	13	1.5	2
y[1] w[1118]; P{w[+mW.hs]=GawB}pnr[MD237]/TM3, P{w[+mC]=UAS-y.C}MC2, Ser[1]	CG10625	102369/KK	2	14	1.5	2
y[1] w[1118]; P{w[+mW.hs]=GawB}pnr[MD237]/TM3, P{w[+mC]=UAS-y.C}MC2, Ser[1]	CG10625	102369/KK	2	15	1.5	2
y[1] w[1118]; P{w[+mW.hs]=GawB}pnr[MD237]/TM3, P{w[+mC]=UAS-y.C}MC2, Ser[1]	CG10625	102369/KK	2	16	1.5	2
y[1] w[1118]; P{w[+mW.hs]=GawB}pnr[MD237]/TM3, P{w[+mC]=UAS-y.C}MC2, Ser[1]	CG10625	102369/KK	2	17	1.5	2
y[1] w[1118]; P{w[+mW.hs]=GawB}pnr[MD237]/TM3, P{w[+mC]=UAS-y.C}MC2, Ser[1]	CG10625	102369/KK	2	18	1.5	2
y[1] w[1118]; P{w[+mW.hs]=GawB}pnr[MD237]/TM3, P{w[+mC]=UAS-y.C}MC2, Ser[1]	CG10625	102369/KK	2	19	1.5	2
y[1] w[1118]; P{w[+mW.hs]=GawB}pnr[MD237]/TM3, P{w[+mC]=UAS-y.C}MC2, Ser[1]	CG10625	102369/KK	2	20	1.5	2
y[1] w[1118]; P{w[+mW.hs]=GawB}pnr[MD237]/TM3, P{w[+mC]=UAS-y.C}MC2, Ser[1]	CG10625	102369/KK	2	21	1.5	2
y[1] w[1118]; P{w[+mW.hs]=GawB}pnr[MD237]/TM3, P{w[+mC]=UAS-y.C}MC2, Ser[1]	CG10625	102369/KK	2	22	1.5	2
y[1] w[1118]; P{w[+mW.hs]=GawB}pnr[MD237]/TM3, P{w[+mC]=UAS-y.C}MC2, Ser[1]	CG10625	102369/KK	2	23	1.5	1.5
y[1] w[1118]; P{w[+mW.hs]=GawB}pnr[MD237]/TM3, P{w[+mC]=UAS-y.C}MC2, Ser[1]	CG10625	102369/KK	2	24	1.5	2
y[1] w[1118]; P{w[+mW.hs]=GawB}pnr[MD237]/TM3, P{w[+mC]=UAS-y.C}MC2, Ser[1]	CG10625	102369/KK	2	25	1.5	2
y[1] w[1118]; P{w[+mW.hs]=GawB}pnr[MD237]/TM3, P{w[+mC]=UAS-y.C}MC2, Ser[1]	CG10625	102369/KK	2	26	1.5	2
y[1] w[1118]; P{w[+mW.hs]=GawB}pnr[MD237]/TM3, P{w[+mC]=UAS-y.C}MC2, Ser[1]	CG10625	102369/KK	2	27	1.5	2
y[1] w[1118]; P{w[+mW.hs]=GawB}pnr[MD237]/TM3, P{w[+mC]=UAS-y.C}MC2, Ser[1]	CG10625	102369/KK	2	28	1.5	2
y[1] w[1118]; P{w[+mW.hs]=GawB}pnr[MD237]/TM3, P{w[+mC]=UAS-y.C}MC2, Ser[1]	CG10625	102369/KK	2	29	1.5	2
y[1] w[1118]; P{w[+mW.hs]=GawB}pnr[MD237]/TM3, P{w[+mC]=UAS-y.C}MC2, Ser[1]	CG10625	102369/KK	2	30	1.5	2
y[1] w[1118]; P{w[+mW.hs]=GawB}pnr[MD237]/TM3, P{w[+mC]=UAS-y.C}MC2, Ser[1]	CG10625	102369/KK	2	31	1.5	2
y[1] w[1118]; P{w[+mW.hs]=GawB}pnr[MD237]/TM3, P{w[+mC]=UAS-y.C}MC2, Ser[1]	CG10625	102369/KK	2	32	1.5	2
y[1] w[1118]; P{w[+mW.hs]=GawB}pnr[MD237]/TM3, P{w[+mC]=UAS-y.C}MC2, Ser[1]	CG10625	102369/KK	2	33	1.5	2
y[1] w[1118]; P{w[+mW.hs]=GawB}pnr[MD237]/TM3, P{w[+mC]=UAS-y.C}MC2, Ser[1]	CG10625	102369/KK	2	34	1.5	2
y[1] w[1118]; P{w[+mW.hs]=GawB}pnr[MD237]/TM3, P{w[+mC]=UAS-y.C}MC2, Ser[1]	CG10625	102369/KK	2	35	1.5	2
y[1] w[1118]; P{w[+mW.hs]=GawB}pnr[MD237]/TM3, P{w[+mC]=UAS-y.C}MC2, Ser[1]	CG10625	102369/KK	2	36	1.5	2
y[1] w[1118]; P{w[+mW.hs]=GawB}pnr[MD237]/TM3, P{w[+mC]=UAS-y.C}MC2, Ser[1]	CG10625	102369/KK	2	37	1.5	2
y[1] w[1118]; P{w[+mW.hs]=GawB}pnr[MD237]/TM3, P{w[+mC]=UAS-y.C}MC2, Ser[1]	CG10625	102369/KK	2	38	1.5	2
y[1] w[1118]; P{w[+mW.hs]=GawB}pnr[MD237]/TM3, P{w[+mC]=UAS-y.C}MC2, Ser[1]	CG10625	102369/KK	2	39	1.5	2
y[1] w[1118]; P{w[+mW.hs]=GawB}pnr[MD237]/TM3, P{w[+mC]=UAS-y.C}MC2, Ser[1]	CG10625	102369/KK	2	40	1.5	2
y[1] w[1118]; P{w[+mW.hs]=GawB}pnr[MD237]/TM3, P{w[+mC]=UAS-y.C}MC2, Ser[1]	CG10625	102369/KK	2	41	1.5	2
y[1] w[1118]; P{w[+mW.hs]=GawB}pnr[MD237]/TM3, P{w[+mC]=UAS-y.C}MC2, Ser[1]	CG10625	102369/KK	2	42	1.5	2
y[1] w[1118]; P{w[+mW.hs]=GawB}pnr[MD237]/TM3, P{w[+mC]=UAS-y.C}MC2, Ser[1]	CG10625	102369/KK	2	43	1.5	2
y[1] w[1118]; P{w[+mW.hs]=GawB}pnr[MD237]/TM3, P{w[+mC]=UAS-y.C}MC2, Ser[1]	CG10625	102369/KK	2	44	1.5	2
y[1] w[1118]; P{w[+mW.hs]=GawB}pnr[MD237]/TM3, P{w[+mC]=UAS-y.C}MC2, Ser[1]	CG10625	102369/KK	2	45	1.5	2
y[1] w[1118]; P{w[+mW.hs]=GawB}pnr[MD237]/TM3, P{w[+mC]=UAS-y.C}MC2, Ser[1]	CG10625	102369/KK	2	46	1.5	2
y[1] w[1118]; P{w[+mW.hs]=GawB}pnr[MD237]/TM3, P{w[+mC]=UAS-y.C}MC2, Ser[1]	CG10625	102369/KK	2	47	1.5	2
y[1] w[1118]; P{w[+mW.hs]=GawB}pnr[MD237]/TM3, P{w[+mC]=UAS-y.C}MC2, Ser[1]	CG10625	102369/KK	2	48	1.5	2
y[1] w[1118]; P{w[+mW.hs]=GawB}pnr[MD237]/TM3, P{w[+mC]=UAS-y.C}MC2, Ser[1]	CG10625	102369/KK	2	49	1.5	2
y[1] w[1118]; P{w[+mW.hs]=GawB}pnr[MD237]/TM3, P{w[+mC]=UAS-y.C}MC2, Ser[1]	CG10625	102369/KK	2	50	1.5	2
y[1] w[1118]; P{w[+mW.hs]=GawB}pnr[MD237]/TM3, P{w[+mC]=UAS-y.C}MC2, Ser[1]	CG10625	102369/KK	3	1	1.5	2
y[1] w[1118]; P{w[+mW.hs]=GawB}pnr[MD237]/TM3, P{w[+mC]=UAS-y.C}MC2, Ser[1]	CG10625	102369/KK	3	2	1.5	2
y[1] w[1118]; P{w[+mW.hs]=GawB}pnr[MD237]/TM3, P{w[+mC]=UAS-y.C}MC2, Ser[1]	CG10625	102369/KK	3	3	1.5	2
y[1] w[1118]; P{w[+mW.hs]=GawB}pnr[MD237]/TM3, P{w[+mC]=UAS-y.C}MC2, Ser[1]	CG10625	102369/KK	3	4	1.5	2
y[1] w[1118]; P{w[+mW.hs]=GawB}pnr[MD237]/TM3, P{w[+mC]=UAS-y.C}MC2, Ser[1]	CG10625	102369/KK	3	5	1.5	2
y[1] w[1118]; P{w[+mW.hs]=GawB}pnr[MD237]/TM3, P{w[+mC]=UAS-y.C}MC2, Ser[1]	CG10625	102369/KK	3	6	1.5	2
y[1] w[1118]; P{w[+mW.hs]=GawB}pnr[MD237]/TM3, P{w[+mC]=UAS-y.C}MC2, Ser[1]	CG10625	102369/KK	3	7	1.5	2
y[1] w[1118]; P{w[+mW.hs]=GawB}pnr[MD237]/TM3, P{w[+mC]=UAS-y.C}MC2, Ser[1]	CG10625	102369/KK	3	8	1.5	2
y[1] w[1118]; P{w[+mW.hs]=GawB}pnr[MD237]/TM3, P{w[+mC]=UAS-y.C}MC2, Ser[1]	CG10625	102369/KK	3	9	1.5	2
y[1] w[1118]; P{w[+mW.hs]=GawB}pnr[MD237]/TM3, P{w[+mC]=UAS-y.C}MC2, Ser[1]	CG10625	102369/KK	3	10	1.5	2
y[1] w[1118]; P{w[+mW.hs]=GawB}pnr[MD237]/TM3, P{w[+mC]=UAS-y.C}MC2, Ser[1]	CG10625	102369/KK	3	11	1.5	2
y[1] w[1118]; P{w[+mW.hs]=GawB}pnr[MD237]/TM3, P{w[+mC]=UAS-y.C}MC2, Ser[1]	CG10625	102369/KK	3	12	1.5	2
y[1] w[1118]; P{w[+mW.hs]=GawB}pnr[MD237]/TM3, P{w[+mC]=UAS-y.C}MC2, Ser[1]	CG10625	102369/KK	3	13	1.5	2
y[1] w[1118]; P{w[+mW.hs]=GawB}pnr[MD237]/TM3, P{w[+mC]=UAS-y.C}MC2, Ser[1]	CG10625	102369/KK	3	14	1.5	2
y[1] w[1118]; P{w[+mW.hs]=GawB}pnr[MD237]/TM3, P{w[+mC]=UAS-y.C}MC2, Ser[1]	CG10625	102369/KK	3	15	1.5	2
y[1] w[1118]; P{w[+mW.hs]=GawB}pnr[MD237]/TM3, P{w[+mC]=UAS-y.C}MC2, Ser[1]	CG10625	102369/KK	3	16	1.5	2
y[1] w[1118]; P{w[+mW.hs]=GawB}pnr[MD237]/TM3, P{w[+mC]=UAS-y.C}MC2, Ser[1]	CG10625	102369/KK	3	17	1.5	2
y[1] w[1118]; P{w[+mW.hs]=GawB}pnr[MD237]/TM3, P{w[+mC]=UAS-y.C}MC2, Ser[1]	CG10625	102369/KK	3	18	1.5	2
y[1] w[1118]; P{w[+mW.hs]=GawB}pnr[MD237]/TM3, P{w[+mC]=UAS-y.C}MC2, Ser[1]	CG10625	102369/KK	3	19	1.5	2
y[1] w[1118]; P{w[+mW.hs]=GawB}pnr[MD237]/TM3, P{w[+mC]=UAS-y.C}MC2, Ser[1]	CG10625	102369/KK	3	20	1.5	2
y[1] w[1118]; P{w[+mW.hs]=GawB}pnr[MD237]/TM3, P{w[+mC]=UAS-y.C}MC2, Ser[1]	CG10625	102369/KK	3	21	1.5	2
y[1] w[1118]; P{w[+mW.hs]=GawB}pnr[MD237]/TM3, P{w[+mC]=UAS-y.C}MC2, Ser[1]	CG10625	102369/KK	3	22	1.5	2
y[1] w[1118]; P{w[+mW.hs]=GawB}pnr[MD237]/TM3, P{w[+mC]=UAS-y.C}MC2, Ser[1]	CG10625	102369/KK	3	23	1.5	2
y[1] w[1118]; P{w[+mW.hs]=GawB}pnr[MD237]/TM3, P{w[+mC]=UAS-y.C}MC2, Ser[1]	CG10625	102369/KK	3	24	1.5	2
y[1] w[1118]; P{w[+mW.hs]=GawB}pnr[MD237]/TM3, P{w[+mC]=UAS-y.C}MC2, Ser[1]	CG10625	102369/KK	3	25	1.5	2
y[1] w[1118]; P{w[+mW.hs]=GawB}pnr[MD237]/TM3, P{w[+mC]=UAS-y.C}MC2, Ser[1]	CG10625	102369/KK	3	26	1.5	2
y[1] w[1118]; P{w[+mW.hs]=GawB}pnr[MD237]/TM3, P{w[+mC]=UAS-y.C}MC2, Ser[1]	CG10625	102369/KK	3	27	1.5	2
y[1] w[1118]; P{w[+mW.hs]=GawB}pnr[MD237]/TM3, P{w[+mC]=UAS-y.C}MC2, Ser[1]	CG10625	102369/KK	3	28	1.5	2
y[1] w[1118]; P{w[+mW.hs]=GawB}pnr[MD237]/TM3, P{w[+mC]=UAS-y.C}MC2, Ser[1]	CG10625	102369/KK	3	29	1.5	2
y[1] w[1118]; P{w[+mW.hs]=GawB}pnr[MD237]/TM3, P{w[+mC]=UAS-y.C}MC2, Ser[1]	CG10625	102369/KK	3	30	1.5	2
y[1] w[1118]; P{w[+mW.hs]=GawB}pnr[MD237]/TM3, P{w[+mC]=UAS-y.C}MC2, Ser[1]	CG10625	102369/KK	3	31	1.5	2
y[1] w[1118]; P{w[+mW.hs]=GawB}pnr[MD237]/TM3, P{w[+mC]=UAS-y.C}MC2, Ser[1]	CG10625	102369/KK	3	32	1.5	2
y[1] w[1118]; P{w[+mW.hs]=GawB}pnr[MD237]/TM3, P{w[+mC]=UAS-y.C}MC2, Ser[1]	CG10625	102369/KK	3	33	1.5	2
y[1] w[1118]; P{w[+mW.hs]=GawB}pnr[MD237]/TM3, P{w[+mC]=UAS-y.C}MC2, Ser[1]	CG10625	102369/KK	3	34	1.5	2
y[1] w[1118]; P{w[+mW.hs]=GawB}pnr[MD237]/TM3, P{w[+mC]=UAS-y.C}MC2, Ser[1]	CG10625	102369/KK	3	35	1.5	2
y[1] w[1118]; P{w[+mW.hs]=GawB}pnr[MD237]/TM3, P{w[+mC]=UAS-y.C}MC2, Ser[1]	CG10625	102369/KK	3	36	1.5	2
y[1] w[1118]; P{w[+mW.hs]=GawB}pnr[MD237]/TM3, P{w[+mC]=UAS-y.C}MC2, Ser[1]	CG10625	102369/KK	3	37	1.5	2
y[1] w[1118]; P{w[+mW.hs]=GawB}pnr[MD237]/TM3, P{w[+mC]=UAS-y.C}MC2, Ser[1]	CG10625	102369/KK	3	38	1.5	2
y[1] w[1118]; P{w[+mW.hs]=GawB}pnr[MD237]/TM3, P{w[+mC]=UAS-y.C}MC2, Ser[1]	CG10625	102369/KK	3	39	1.5	2
y[1] w[1118]; P{w[+mW.hs]=GawB}pnr[MD237]/TM3, P{w[+mC]=UAS-y.C}MC2, Ser[1]	CG10625	102369/KK	3	40	1.5	2
y[1] w[1118]; P{w[+mW.hs]=GawB}pnr[MD237]/TM3, P{w[+mC]=UAS-y.C}MC2, Ser[1]	CG10625	102369/KK	3	41	1.5	2
y[1] w[1118]; P{w[+mW.hs]=GawB}pnr[MD237]/TM3, P{w[+mC]=UAS-y.C}MC2, Ser[1]	CG10625	102369/KK	3	42	1.5	2
y[1] w[1118]; P{w[+mW.hs]=GawB}pnr[MD237]/TM3, P{w[+mC]=UAS-y.C}MC2, Ser[1]	CG10625	102369/KK	3	43	1.5	2
y[1] w[1118]; P{w[+mW.hs]=GawB}pnr[MD237]/TM3, P{w[+mC]=UAS-y.C}MC2, Ser[1]	CG10625	102369/KK	3	44	1.5	2
y[1] w[1118]; P{w[+mW.hs]=GawB}pnr[MD237]/TM3, P{w[+mC]=UAS-y.C}MC2, Ser[1]	CG10625	102369/KK	3	45	1.5	2
y[1] w[1118]; P{w[+mW.hs]=GawB}pnr[MD237]/TM3, P{w[+mC]=UAS-y.C}MC2, Ser[1]	CG10625	102369/KK	3	46	1.5	2
y[1] w[1118]; P{w[+mW.hs]=GawB}pnr[MD237]/TM3, P{w[+mC]=UAS-y.C}MC2, Ser[1]	CG10625	102369/KK	3	47	1.5	2
y[1] w[1118]; P{w[+mW.hs]=GawB}pnr[MD237]/TM3, P{w[+mC]=UAS-y.C}MC2, Ser[1]	CG10625	102369/KK	3	48	1.5	2
y[1] w[1118]; P{w[+mW.hs]=GawB}pnr[MD237]/TM3, P{w[+mC]=UAS-y.C}MC2, Ser[1]	CG10625	102369/KK	3	49	1.5	2
y[1] w[1118]; P{w[+mW.hs]=GawB}pnr[MD237]/TM3, P{w[+mC]=UAS-y.C}MC2, Ser[1]	CG10625	102369/KK	3	50	1.5	2
y[1] w[1118]; P{w[+mW.hs]=GawB}pnr[MD237]/TM3, P{w[+mC]=UAS-y.C}MC2, Ser[1]	CG1340	102825/KK	1	1	1.5	2
y[1] w[1118]; P{w[+mW.hs]=GawB}pnr[MD237]/TM3, P{w[+mC]=UAS-y.C}MC2, Ser[1]	CG1340	102825/KK	1	2	1.5	2
y[1] w[1118]; P{w[+mW.hs]=GawB}pnr[MD237]/TM3, P{w[+mC]=UAS-y.C}MC2, Ser[1]	CG1340	102825/KK	1	3	1.5	2
y[1] w[1118]; P{w[+mW.hs]=GawB}pnr[MD237]/TM3, P{w[+mC]=UAS-y.C}MC2, Ser[1]	CG1340	102825/KK	1	4	1.5	2
y[1] w[1118]; P{w[+mW.hs]=GawB}pnr[MD237]/TM3, P{w[+mC]=UAS-y.C}MC2, Ser[1]	CG1340	102825/KK	1	5	1.5	2
y[1] w[1118]; P{w[+mW.hs]=GawB}pnr[MD237]/TM3, P{w[+mC]=UAS-y.C}MC2, Ser[1]	CG1340	102825/KK	1	6	1.5	2
y[1] w[1118]; P{w[+mW.hs]=GawB}pnr[MD237]/TM3, P{w[+mC]=UAS-y.C}MC2, Ser[1]	CG1340	102825/KK	1	7	1.5	2
y[1] w[1118]; P{w[+mW.hs]=GawB}pnr[MD237]/TM3, P{w[+mC]=UAS-y.C}MC2, Ser[1]	CG1340	102825/KK	1	8	1.5	2
y[1] w[1118]; P{w[+mW.hs]=GawB}pnr[MD237]/TM3, P{w[+mC]=UAS-y.C}MC2, Ser[1]	CG1340	102825/KK	1	9	1.5	2
y[1] w[1118]; P{w[+mW.hs]=GawB}pnr[MD237]/TM3, P{w[+mC]=UAS-y.C}MC2, Ser[1]	CG1340	102825/KK	1	10	1.5	2
y[1] w[1118]; P{w[+mW.hs]=GawB}pnr[MD237]/TM3, P{w[+mC]=UAS-y.C}MC2, Ser[1]	CG1340	102825/KK	1	11	1.5	2
y[1] w[1118]; P{w[+mW.hs]=GawB}pnr[MD237]/TM3, P{w[+mC]=UAS-y.C}MC2, Ser[1]	CG1340	102825/KK	1	12	1.5	2
y[1] w[1118]; P{w[+mW.hs]=GawB}pnr[MD237]/TM3, P{w[+mC]=UAS-y.C}MC2, Ser[1]	CG1340	102825/KK	1	13	1.5	2
y[1] w[1118]; P{w[+mW.hs]=GawB}pnr[MD237]/TM3, P{w[+mC]=UAS-y.C}MC2, Ser[1]	CG1340	102825/KK	1	14	1.5	2
y[1] w[1118]; P{w[+mW.hs]=GawB}pnr[MD237]/TM3, P{w[+mC]=UAS-y.C}MC2, Ser[1]	CG1340	102825/KK	1	15	1.5	2
y[1] w[1118]; P{w[+mW.hs]=GawB}pnr[MD237]/TM3, P{w[+mC]=UAS-y.C}MC2, Ser[1]	CG1340	102825/KK	1	16	1.5	2
y[1] w[1118]; P{w[+mW.hs]=GawB}pnr[MD237]/TM3, P{w[+mC]=UAS-y.C}MC2, Ser[1]	CG1340	102825/KK	1	17	1.5	2
y[1] w[1118]; P{w[+mW.hs]=GawB}pnr[MD237]/TM3, P{w[+mC]=UAS-y.C}MC2, Ser[1]	CG1340	102825/KK	1	18	1.5	2
y[1] w[1118]; P{w[+mW.hs]=GawB}pnr[MD237]/TM3, P{w[+mC]=UAS-y.C}MC2, Ser[1]	CG1340	102825/KK	1	19	1.5	2
y[1] w[1118]; P{w[+mW.hs]=GawB}pnr[MD237]/TM3, P{w[+mC]=UAS-y.C}MC2, Ser[1]	CG1340	102825/KK	1	20	1.5	2
y[1] w[1118]; P{w[+mW.hs]=GawB}pnr[MD237]/TM3, P{w[+mC]=UAS-y.C}MC2, Ser[1]	CG1340	102825/KK	1	21	1.5	2
y[1] w[1118]; P{w[+mW.hs]=GawB}pnr[MD237]/TM3, P{w[+mC]=UAS-y.C}MC2, Ser[1]	CG1340	102825/KK	1	22	1.5	2
y[1] w[1118]; P{w[+mW.hs]=GawB}pnr[MD237]/TM3, P{w[+mC]=UAS-y.C}MC2, Ser[1]	CG1340	102825/KK	1	23	1.5	2
y[1] w[1118]; P{w[+mW.hs]=GawB}pnr[MD237]/TM3, P{w[+mC]=UAS-y.C}MC2, Ser[1]	CG1340	102825/KK	1	24	1.5	2
y[1] w[1118]; P{w[+mW.hs]=GawB}pnr[MD237]/TM3, P{w[+mC]=UAS-y.C}MC2, Ser[1]	CG1340	102825/KK	1	25	1.5	2
y[1] w[1118]; P{w[+mW.hs]=GawB}pnr[MD237]/TM3, P{w[+mC]=UAS-y.C}MC2, Ser[1]	CG1340	102825/KK	1	26	1.5	2
y[1] w[1118]; P{w[+mW.hs]=GawB}pnr[MD237]/TM3, P{w[+mC]=UAS-y.C}MC2, Ser[1]	CG1340	102825/KK	1	27	1.5	2
y[1] w[1118]; P{w[+mW.hs]=GawB}pnr[MD237]/TM3, P{w[+mC]=UAS-y.C}MC2, Ser[1]	CG1340	102825/KK	1	28	1.5	2
y[1] w[1118]; P{w[+mW.hs]=GawB}pnr[MD237]/TM3, P{w[+mC]=UAS-y.C}MC2, Ser[1]	CG1340	102825/KK	1	29	1.5	2
y[1] w[1118]; P{w[+mW.hs]=GawB}pnr[MD237]/TM3, P{w[+mC]=UAS-y.C}MC2, Ser[1]	CG1340	102825/KK	1	30	1.5	2
y[1] w[1118]; P{w[+mW.hs]=GawB}pnr[MD237]/TM3, P{w[+mC]=UAS-y.C}MC2, Ser[1]	CG1340	102825/KK	1	31	1.5	2
y[1] w[1118]; P{w[+mW.hs]=GawB}pnr[MD237]/TM3, P{w[+mC]=UAS-y.C}MC2, Ser[1]	CG1340	102825/KK	1	32	1.5	2
y[1] w[1118]; P{w[+mW.hs]=GawB}pnr[MD237]/TM3, P{w[+mC]=UAS-y.C}MC2, Ser[1]	CG1340	102825/KK	1	33	1.5	2
y[1] w[1118]; P{w[+mW.hs]=GawB}pnr[MD237]/TM3, P{w[+mC]=UAS-y.C}MC2, Ser[1]	CG1340	102825/KK	1	34	1.5	2
y[1] w[1118]; P{w[+mW.hs]=GawB}pnr[MD237]/TM3, P{w[+mC]=UAS-y.C}MC2, Ser[1]	CG1340	102825/KK	1	35	1.5	2
y[1] w[1118]; P{w[+mW.hs]=GawB}pnr[MD237]/TM3, P{w[+mC]=UAS-y.C}MC2, Ser[1]	CG1340	102825/KK	1	36	1.5	2
y[1] w[1118]; P{w[+mW.hs]=GawB}pnr[MD237]/TM3, P{w[+mC]=UAS-y.C}MC2, Ser[1]	CG1340	102825/KK	1	37	1.5	2
y[1] w[1118]; P{w[+mW.hs]=GawB}pnr[MD237]/TM3, P{w[+mC]=UAS-y.C}MC2, Ser[1]	CG1340	102825/KK	1	38	1.5	2
y[1] w[1118]; P{w[+mW.hs]=GawB}pnr[MD237]/TM3, P{w[+mC]=UAS-y.C}MC2, Ser[1]	CG1340	102825/KK	1	39	1.5	2
y[1] w[1118]; P{w[+mW.hs]=GawB}pnr[MD237]/TM3, P{w[+mC]=UAS-y.C}MC2, Ser[1]	CG1340	102825/KK	1	40	1.5	2
y[1] w[1118]; P{w[+mW.hs]=GawB}pnr[MD237]/TM3, P{w[+mC]=UAS-y.C}MC2, Ser[1]	CG1340	102825/KK	1	41	1.5	2
y[1] w[1118]; P{w[+mW.hs]=GawB}pnr[MD237]/TM3, P{w[+mC]=UAS-y.C}MC2, Ser[1]	CG1340	102825/KK	1	42	1.5	2
y[1] w[1118]; P{w[+mW.hs]=GawB}pnr[MD237]/TM3, P{w[+mC]=UAS-y.C}MC2, Ser[1]	CG1340	102825/KK	1	43	1.5	2
y[1] w[1118]; P{w[+mW.hs]=GawB}pnr[MD237]/TM3, P{w[+mC]=UAS-y.C}MC2, Ser[1]	CG1340	102825/KK	1	44	1.5	2
y[1] w[1118]; P{w[+mW.hs]=GawB}pnr[MD237]/TM3, P{w[+mC]=UAS-y.C}MC2, Ser[1]	CG1340	102825/KK	1	45	1.5	2
y[1] w[1118]; P{w[+mW.hs]=GawB}pnr[MD237]/TM3, P{w[+mC]=UAS-y.C}MC2, Ser[1]	CG1340	102825/KK	1	46	1.5	2
y[1] w[1118]; P{w[+mW.hs]=GawB}pnr[MD237]/TM3, P{w[+mC]=UAS-y.C}MC2, Ser[1]	CG1340	102825/KK	1	47	1.5	2
y[1] w[1118]; P{w[+mW.hs]=GawB}pnr[MD237]/TM3, P{w[+mC]=UAS-y.C}MC2, Ser[1]	CG1340	102825/KK	1	48	1.5	2
y[1] w[1118]; P{w[+mW.hs]=GawB}pnr[MD237]/TM3, P{w[+mC]=UAS-y.C}MC2, Ser[1]	CG1340	102825/KK	1	49	1.5	2
y[1] w[1118]; P{w[+mW.hs]=GawB}pnr[MD237]/TM3, P{w[+mC]=UAS-y.C}MC2, Ser[1]	CG1340	102825/KK	1	50	1.5	2
y[1] w[1118]; P{w[+mW.hs]=GawB}pnr[MD237]/TM3, P{w[+mC]=UAS-y.C}MC2, Ser[1]	CG1340	102825/KK	2	1	1.5	2
y[1] w[1118]; P{w[+mW.hs]=GawB}pnr[MD237]/TM3, P{w[+mC]=UAS-y.C}MC2, Ser[1]	CG1340	102825/KK	2	2	1.5	2
y[1] w[1118]; P{w[+mW.hs]=GawB}pnr[MD237]/TM3, P{w[+mC]=UAS-y.C}MC2, Ser[1]	CG1340	102825/KK	2	3	1.5	2
y[1] w[1118]; P{w[+mW.hs]=GawB}pnr[MD237]/TM3, P{w[+mC]=UAS-y.C}MC2, Ser[1]	CG1340	102825/KK	2	4	1.5	2
y[1] w[1118]; P{w[+mW.hs]=GawB}pnr[MD237]/TM3, P{w[+mC]=UAS-y.C}MC2, Ser[1]	CG1340	102825/KK	2	5	1.5	2
y[1] w[1118]; P{w[+mW.hs]=GawB}pnr[MD237]/TM3, P{w[+mC]=UAS-y.C}MC2, Ser[1]	CG1340	102825/KK	2	6	1.5	2
y[1] w[1118]; P{w[+mW.hs]=GawB}pnr[MD237]/TM3, P{w[+mC]=UAS-y.C}MC2, Ser[1]	CG1340	102825/KK	2	7	1.5	2
y[1] w[1118]; P{w[+mW.hs]=GawB}pnr[MD237]/TM3, P{w[+mC]=UAS-y.C}MC2, Ser[1]	CG1340	102825/KK	2	8	1.5	2
y[1] w[1118]; P{w[+mW.hs]=GawB}pnr[MD237]/TM3, P{w[+mC]=UAS-y.C}MC2, Ser[1]	CG1340	102825/KK	2	9	1.5	2
y[1] w[1118]; P{w[+mW.hs]=GawB}pnr[MD237]/TM3, P{w[+mC]=UAS-y.C}MC2, Ser[1]	CG1340	102825/KK	2	10	1.5	2
y[1] w[1118]; P{w[+mW.hs]=GawB}pnr[MD237]/TM3, P{w[+mC]=UAS-y.C}MC2, Ser[1]	CG1340	102825/KK	2	11	1.5	2
y[1] w[1118]; P{w[+mW.hs]=GawB}pnr[MD237]/TM3, P{w[+mC]=UAS-y.C}MC2, Ser[1]	CG1340	102825/KK	2	12	1.5	2
y[1] w[1118]; P{w[+mW.hs]=GawB}pnr[MD237]/TM3, P{w[+mC]=UAS-y.C}MC2, Ser[1]	CG1340	102825/KK	2	13	1.5	2
y[1] w[1118]; P{w[+mW.hs]=GawB}pnr[MD237]/TM3, P{w[+mC]=UAS-y.C}MC2, Ser[1]	CG1340	102825/KK	2	14	1.5	2
y[1] w[1118]; P{w[+mW.hs]=GawB}pnr[MD237]/TM3, P{w[+mC]=UAS-y.C}MC2, Ser[1]	CG1340	102825/KK	2	15	1.5	2
y[1] w[1118]; P{w[+mW.hs]=GawB}pnr[MD237]/TM3, P{w[+mC]=UAS-y.C}MC2, Ser[1]	CG1340	102825/KK	2	16	1.5	2
y[1] w[1118]; P{w[+mW.hs]=GawB}pnr[MD237]/TM3, P{w[+mC]=UAS-y.C}MC2, Ser[1]	CG1340	102825/KK	2	17	1.5	2
y[1] w[1118]; P{w[+mW.hs]=GawB}pnr[MD237]/TM3, P{w[+mC]=UAS-y.C}MC2, Ser[1]	CG1340	102825/KK	2	18	1.5	2
y[1] w[1118]; P{w[+mW.hs]=GawB}pnr[MD237]/TM3, P{w[+mC]=UAS-y.C}MC2, Ser[1]	CG1340	102825/KK	2	19	1.5	2
y[1] w[1118]; P{w[+mW.hs]=GawB}pnr[MD237]/TM3, P{w[+mC]=UAS-y.C}MC2, Ser[1]	CG1340	102825/KK	2	20	1.5	2
y[1] w[1118]; P{w[+mW.hs]=GawB}pnr[MD237]/TM3, P{w[+mC]=UAS-y.C}MC2, Ser[1]	CG1340	102825/KK	2	21	1.5	2
y[1] w[1118]; P{w[+mW.hs]=GawB}pnr[MD237]/TM3, P{w[+mC]=UAS-y.C}MC2, Ser[1]	CG1340	102825/KK	2	22	1.5	1.5
y[1] w[1118]; P{w[+mW.hs]=GawB}pnr[MD237]/TM3, P{w[+mC]=UAS-y.C}MC2, Ser[1]	CG1340	102825/KK	2	23	1.5	2
y[1] w[1118]; P{w[+mW.hs]=GawB}pnr[MD237]/TM3, P{w[+mC]=UAS-y.C}MC2, Ser[1]	CG1340	102825/KK	2	24	1.5	2
y[1] w[1118]; P{w[+mW.hs]=GawB}pnr[MD237]/TM3, P{w[+mC]=UAS-y.C}MC2, Ser[1]	CG1340	102825/KK	2	25	1.5	2
y[1] w[1118]; P{w[+mW.hs]=GawB}pnr[MD237]/TM3, P{w[+mC]=UAS-y.C}MC2, Ser[1]	CG1340	102825/KK	2	26	1.5	2
y[1] w[1118]; P{w[+mW.hs]=GawB}pnr[MD237]/TM3, P{w[+mC]=UAS-y.C}MC2, Ser[1]	CG1340	102825/KK	2	27	1.5	2
y[1] w[1118]; P{w[+mW.hs]=GawB}pnr[MD237]/TM3, P{w[+mC]=UAS-y.C}MC2, Ser[1]	CG1340	102825/KK	2	28	1.5	2
y[1] w[1118]; P{w[+mW.hs]=GawB}pnr[MD237]/TM3, P{w[+mC]=UAS-y.C}MC2, Ser[1]	CG1340	102825/KK	2	29	1.5	2
y[1] w[1118]; P{w[+mW.hs]=GawB}pnr[MD237]/TM3, P{w[+mC]=UAS-y.C}MC2, Ser[1]	CG1340	102825/KK	2	30	1.5	2
y[1] w[1118]; P{w[+mW.hs]=GawB}pnr[MD237]/TM3, P{w[+mC]=UAS-y.C}MC2, Ser[1]	CG1340	102825/KK	2	31	1.5	2
y[1] w[1118]; P{w[+mW.hs]=GawB}pnr[MD237]/TM3, P{w[+mC]=UAS-y.C}MC2, Ser[1]	CG1340	102825/KK	2	32	1.5	2
y[1] w[1118]; P{w[+mW.hs]=GawB}pnr[MD237]/TM3, P{w[+mC]=UAS-y.C}MC2, Ser[1]	CG1340	102825/KK	2	33	1.5	2
y[1] w[1118]; P{w[+mW.hs]=GawB}pnr[MD237]/TM3, P{w[+mC]=UAS-y.C}MC2, Ser[1]	CG1340	102825/KK	2	34	1.5	2
y[1] w[1118]; P{w[+mW.hs]=GawB}pnr[MD237]/TM3, P{w[+mC]=UAS-y.C}MC2, Ser[1]	CG1340	102825/KK	2	35	1.5	2
y[1] w[1118]; P{w[+mW.hs]=GawB}pnr[MD237]/TM3, P{w[+mC]=UAS-y.C}MC2, Ser[1]	CG1340	102825/KK	2	36	1.5	2
y[1] w[1118]; P{w[+mW.hs]=GawB}pnr[MD237]/TM3, P{w[+mC]=UAS-y.C}MC2, Ser[1]	CG1340	102825/KK	2	37	1.5	2
y[1] w[1118]; P{w[+mW.hs]=GawB}pnr[MD237]/TM3, P{w[+mC]=UAS-y.C}MC2, Ser[1]	CG1340	102825/KK	2	38	1.5	2
y[1] w[1118]; P{w[+mW.hs]=GawB}pnr[MD237]/TM3, P{w[+mC]=UAS-y.C}MC2, Ser[1]	CG1340	102825/KK	2	39	1.5	2
y[1] w[1118]; P{w[+mW.hs]=GawB}pnr[MD237]/TM3, P{w[+mC]=UAS-y.C}MC2, Ser[1]	CG1340	102825/KK	2	40	1.5	2
y[1] w[1118]; P{w[+mW.hs]=GawB}pnr[MD237]/TM3, P{w[+mC]=UAS-y.C}MC2, Ser[1]	CG1340	102825/KK	2	41	1.5	2
y[1] w[1118]; P{w[+mW.hs]=GawB}pnr[MD237]/TM3, P{w[+mC]=UAS-y.C}MC2, Ser[1]	CG1340	102825/KK	2	42	1.5	2
y[1] w[1118]; P{w[+mW.hs]=GawB}pnr[MD237]/TM3, P{w[+mC]=UAS-y.C}MC2, Ser[1]	CG1340	102825/KK	2	43	1.5	2
y[1] w[1118]; P{w[+mW.hs]=GawB}pnr[MD237]/TM3, P{w[+mC]=UAS-y.C}MC2, Ser[1]	CG1340	102825/KK	2	44	1.5	2
y[1] w[1118]; P{w[+mW.hs]=GawB}pnr[MD237]/TM3, P{w[+mC]=UAS-y.C}MC2, Ser[1]	CG1340	102825/KK	2	45	1.5	2
y[1] w[1118]; P{w[+mW.hs]=GawB}pnr[MD237]/TM3, P{w[+mC]=UAS-y.C}MC2, Ser[1]	CG1340	102825/KK	2	46	1.5	2
y[1] w[1118]; P{w[+mW.hs]=GawB}pnr[MD237]/TM3, P{w[+mC]=UAS-y.C}MC2, Ser[1]	CG1340	102825/KK	2	47	1.5	2
y[1] w[1118]; P{w[+mW.hs]=GawB}pnr[MD237]/TM3, P{w[+mC]=UAS-y.C}MC2, Ser[1]	CG1340	102825/KK	2	48	1.5	2
y[1] w[1118]; P{w[+mW.hs]=GawB}pnr[MD237]/TM3, P{w[+mC]=UAS-y.C}MC2, Ser[1]	CG1340	102825/KK	2	49	1.5	2
y[1] w[1118]; P{w[+mW.hs]=GawB}pnr[MD237]/TM3, P{w[+mC]=UAS-y.C}MC2, Ser[1]	CG1340	102825/KK	2	50	1.5	2
y[1] w[1118]; P{w[+mW.hs]=GawB}pnr[MD237]/TM3, P{w[+mC]=UAS-y.C}MC2, Ser[1]	CG1340	102825/KK	3	1	1.5	2
y[1] w[1118]; P{w[+mW.hs]=GawB}pnr[MD237]/TM3, P{w[+mC]=UAS-y.C}MC2, Ser[1]	CG1340	102825/KK	3	2	1.5	2
y[1] w[1118]; P{w[+mW.hs]=GawB}pnr[MD237]/TM3, P{w[+mC]=UAS-y.C}MC2, Ser[1]	CG1340	102825/KK	3	3	1.5	2
y[1] w[1118]; P{w[+mW.hs]=GawB}pnr[MD237]/TM3, P{w[+mC]=UAS-y.C}MC2, Ser[1]	CG1340	102825/KK	3	4	1.5	2
y[1] w[1118]; P{w[+mW.hs]=GawB}pnr[MD237]/TM3, P{w[+mC]=UAS-y.C}MC2, Ser[1]	CG1340	102825/KK	3	5	1.5	2
y[1] w[1118]; P{w[+mW.hs]=GawB}pnr[MD237]/TM3, P{w[+mC]=UAS-y.C}MC2, Ser[1]	CG1340	102825/KK	3	6	1.5	2
y[1] w[1118]; P{w[+mW.hs]=GawB}pnr[MD237]/TM3, P{w[+mC]=UAS-y.C}MC2, Ser[1]	CG1340	102825/KK	3	7	1.5	2
y[1] w[1118]; P{w[+mW.hs]=GawB}pnr[MD237]/TM3, P{w[+mC]=UAS-y.C}MC2, Ser[1]	CG1340	102825/KK	3	8	1.5	2
y[1] w[1118]; P{w[+mW.hs]=GawB}pnr[MD237]/TM3, P{w[+mC]=UAS-y.C}MC2, Ser[1]	CG1340	102825/KK	3	9	1.5	2
y[1] w[1118]; P{w[+mW.hs]=GawB}pnr[MD237]/TM3, P{w[+mC]=UAS-y.C}MC2, Ser[1]	CG1340	102825/KK	3	10	1.5	2
y[1] w[1118]; P{w[+mW.hs]=GawB}pnr[MD237]/TM3, P{w[+mC]=UAS-y.C}MC2, Ser[1]	CG1340	102825/KK	3	11	1.5	2
y[1] w[1118]; P{w[+mW.hs]=GawB}pnr[MD237]/TM3, P{w[+mC]=UAS-y.C}MC2, Ser[1]	CG1340	102825/KK	3	12	1.5	2
y[1] w[1118]; P{w[+mW.hs]=GawB}pnr[MD237]/TM3, P{w[+mC]=UAS-y.C}MC2, Ser[1]	CG1340	102825/KK	3	13	1.5	2
y[1] w[1118]; P{w[+mW.hs]=GawB}pnr[MD237]/TM3, P{w[+mC]=UAS-y.C}MC2, Ser[1]	CG1340	102825/KK	3	14	1.5	2
y[1] w[1118]; P{w[+mW.hs]=GawB}pnr[MD237]/TM3, P{w[+mC]=UAS-y.C}MC2, Ser[1]	CG1340	102825/KK	3	15	1.5	2
y[1] w[1118]; P{w[+mW.hs]=GawB}pnr[MD237]/TM3, P{w[+mC]=UAS-y.C}MC2, Ser[1]	CG1340	102825/KK	3	16	1.5	2
y[1] w[1118]; P{w[+mW.hs]=GawB}pnr[MD237]/TM3, P{w[+mC]=UAS-y.C}MC2, Ser[1]	CG1340	102825/KK	3	17	1.5	2
y[1] w[1118]; P{w[+mW.hs]=GawB}pnr[MD237]/TM3, P{w[+mC]=UAS-y.C}MC2, Ser[1]	CG1340	102825/KK	3	18	1.5	2
y[1] w[1118]; P{w[+mW.hs]=GawB}pnr[MD237]/TM3, P{w[+mC]=UAS-y.C}MC2, Ser[1]	CG1340	102825/KK	3	19	1.5	2
y[1] w[1118]; P{w[+mW.hs]=GawB}pnr[MD237]/TM3, P{w[+mC]=UAS-y.C}MC2, Ser[1]	CG1340	102825/KK	3	20	1.5	2
y[1] w[1118]; P{w[+mW.hs]=GawB}pnr[MD237]/TM3, P{w[+mC]=UAS-y.C}MC2, Ser[1]	CG1340	102825/KK	3	21	1.5	2
y[1] w[1118]; P{w[+mW.hs]=GawB}pnr[MD237]/TM3, P{w[+mC]=UAS-y.C}MC2, Ser[1]	CG1340	102825/KK	3	22	1.5	2
y[1] w[1118]; P{w[+mW.hs]=GawB}pnr[MD237]/TM3, P{w[+mC]=UAS-y.C}MC2, Ser[1]	CG1340	102825/KK	3	23	1.5	2
y[1] w[1118]; P{w[+mW.hs]=GawB}pnr[MD237]/TM3, P{w[+mC]=UAS-y.C}MC2, Ser[1]	CG1340	102825/KK	3	24	1.5	2
y[1] w[1118]; P{w[+mW.hs]=GawB}pnr[MD237]/TM3, P{w[+mC]=UAS-y.C}MC2, Ser[1]	CG1340	102825/KK	3	25	1.5	2
y[1] w[1118]; P{w[+mW.hs]=GawB}pnr[MD237]/TM3, P{w[+mC]=UAS-y.C}MC2, Ser[1]	CG1340	102825/KK	3	26	1.5	2
y[1] w[1118]; P{w[+mW.hs]=GawB}pnr[MD237]/TM3, P{w[+mC]=UAS-y.C}MC2, Ser[1]	CG1340	102825/KK	3	27	1.5	2
y[1] w[1118]; P{w[+mW.hs]=GawB}pnr[MD237]/TM3, P{w[+mC]=UAS-y.C}MC2, Ser[1]	CG1340	102825/KK	3	28	1.5	2
y[1] w[1118]; P{w[+mW.hs]=GawB}pnr[MD237]/TM3, P{w[+mC]=UAS-y.C}MC2, Ser[1]	CG1340	102825/KK	3	29	1.5	2
y[1] w[1118]; P{w[+mW.hs]=GawB}pnr[MD237]/TM3, P{w[+mC]=UAS-y.C}MC2, Ser[1]	CG1340	102825/KK	3	30	1.5	2
y[1] w[1118]; P{w[+mW.hs]=GawB}pnr[MD237]/TM3, P{w[+mC]=UAS-y.C}MC2, Ser[1]	CG1340	102825/KK	3	31	1.5	2
y[1] w[1118]; P{w[+mW.hs]=GawB}pnr[MD237]/TM3, P{w[+mC]=UAS-y.C}MC2, Ser[1]	CG1340	102825/KK	3	32	1.5	2
y[1] w[1118]; P{w[+mW.hs]=GawB}pnr[MD237]/TM3, P{w[+mC]=UAS-y.C}MC2, Ser[1]	CG1340	102825/KK	3	33	1.5	2
y[1] w[1118]; P{w[+mW.hs]=GawB}pnr[MD237]/TM3, P{w[+mC]=UAS-y.C}MC2, Ser[1]	CG1340	102825/KK	3	34	1.5	2
y[1] w[1118]; P{w[+mW.hs]=GawB}pnr[MD237]/TM3, P{w[+mC]=UAS-y.C}MC2, Ser[1]	CG1340	102825/KK	3	35	1.5	2
y[1] w[1118]; P{w[+mW.hs]=GawB}pnr[MD237]/TM3, P{w[+mC]=UAS-y.C}MC2, Ser[1]	CG1340	102825/KK	3	36	1.5	2
y[1] w[1118]; P{w[+mW.hs]=GawB}pnr[MD237]/TM3, P{w[+mC]=UAS-y.C}MC2, Ser[1]	CG1340	102825/KK	3	37	1.5	2
y[1] w[1118]; P{w[+mW.hs]=GawB}pnr[MD237]/TM3, P{w[+mC]=UAS-y.C}MC2, Ser[1]	CG1340	102825/KK	3	38	1.5	2
y[1] w[1118]; P{w[+mW.hs]=GawB}pnr[MD237]/TM3, P{w[+mC]=UAS-y.C}MC2, Ser[1]	CG1340	102825/KK	3	39	1.5	2
y[1] w[1118]; P{w[+mW.hs]=GawB}pnr[MD237]/TM3, P{w[+mC]=UAS-y.C}MC2, Ser[1]	CG1340	102825/KK	3	40	1.5	2
y[1] w[1118]; P{w[+mW.hs]=GawB}pnr[MD237]/TM3, P{w[+mC]=UAS-y.C}MC2, Ser[1]	CG1340	102825/KK	3	41	1.5	2
y[1] w[1118]; P{w[+mW.hs]=GawB}pnr[MD237]/TM3, P{w[+mC]=UAS-y.C}MC2, Ser[1]	CG1340	102825/KK	3	42	1.5	2
y[1] w[1118]; P{w[+mW.hs]=GawB}pnr[MD237]/TM3, P{w[+mC]=UAS-y.C}MC2, Ser[1]	CG1340	102825/KK	3	43	1.5	2
y[1] w[1118]; P{w[+mW.hs]=GawB}pnr[MD237]/TM3, P{w[+mC]=UAS-y.C}MC2, Ser[1]	CG1340	102825/KK	3	44	1.5	2
y[1] w[1118]; P{w[+mW.hs]=GawB}pnr[MD237]/TM3, P{w[+mC]=UAS-y.C}MC2, Ser[1]	CG1340	102825/KK	3	45	1.5	2
y[1] w[1118]; P{w[+mW.hs]=GawB}pnr[MD237]/TM3, P{w[+mC]=UAS-y.C}MC2, Ser[1]	CG1340	102825/KK	3	46	1.5	2
y[1] w[1118]; P{w[+mW.hs]=GawB}pnr[MD237]/TM3, P{w[+mC]=UAS-y.C}MC2, Ser[1]	CG1340	102825/KK	3	47	1.5	2
y[1] w[1118]; P{w[+mW.hs]=GawB}pnr[MD237]/TM3, P{w[+mC]=UAS-y.C}MC2, Ser[1]	CG1340	102825/KK	3	48	1.5	2
y[1] w[1118]; P{w[+mW.hs]=GawB}pnr[MD237]/TM3, P{w[+mC]=UAS-y.C}MC2, Ser[1]	CG1340	102825/KK	3	49	1.5	2
y[1] w[1118]; P{w[+mW.hs]=GawB}pnr[MD237]/TM3, P{w[+mC]=UAS-y.C}MC2, Ser[1]	CG1340	102825/KK	3	50	1.5	2
y[1] w[1118]; P{w[+mW.hs]=GawB}pnr[MD237]/TM3, P{w[+mC]=UAS-y.C}MC2, Ser[1]	CG7852	103582/KK	1	1	1.5	1
y[1] w[1118]; P{w[+mW.hs]=GawB}pnr[MD237]/TM3, P{w[+mC]=UAS-y.C}MC2, Ser[1]	CG7852	103582/KK	1	2	1.5	1.5
y[1] w[1118]; P{w[+mW.hs]=GawB}pnr[MD237]/TM3, P{w[+mC]=UAS-y.C}MC2, Ser[1]	CG7852	103582/KK	1	3	1.5	1.5
y[1] w[1118]; P{w[+mW.hs]=GawB}pnr[MD237]/TM3, P{w[+mC]=UAS-y.C}MC2, Ser[1]	CG7852	103582/KK	1	4	1.5	1.5
y[1] w[1118]; P{w[+mW.hs]=GawB}pnr[MD237]/TM3, P{w[+mC]=UAS-y.C}MC2, Ser[1]	CG7852	103582/KK	1	5	1.5	1.5
y[1] w[1118]; P{w[+mW.hs]=GawB}pnr[MD237]/TM3, P{w[+mC]=UAS-y.C}MC2, Ser[1]	CG7852	103582/KK	1	6	1.5	1.5
y[1] w[1118]; P{w[+mW.hs]=GawB}pnr[MD237]/TM3, P{w[+mC]=UAS-y.C}MC2, Ser[1]	CG7852	103582/KK	1	7	1.5	1.5
y[1] w[1118]; P{w[+mW.hs]=GawB}pnr[MD237]/TM3, P{w[+mC]=UAS-y.C}MC2, Ser[1]	CG7852	103582/KK	1	8	1.5	1.5
y[1] w[1118]; P{w[+mW.hs]=GawB}pnr[MD237]/TM3, P{w[+mC]=UAS-y.C}MC2, Ser[1]	CG7852	103582/KK	1	9	1.5	2
y[1] w[1118]; P{w[+mW.hs]=GawB}pnr[MD237]/TM3, P{w[+mC]=UAS-y.C}MC2, Ser[1]	CG7852	103582/KK	1	10	1.5	1.5
y[1] w[1118]; P{w[+mW.hs]=GawB}pnr[MD237]/TM3, P{w[+mC]=UAS-y.C}MC2, Ser[1]	CG7852	103582/KK	1	11	1.5	1.5
y[1] w[1118]; P{w[+mW.hs]=GawB}pnr[MD237]/TM3, P{w[+mC]=UAS-y.C}MC2, Ser[1]	CG7852	103582/KK	1	12	1.5	1
y[1] w[1118]; P{w[+mW.hs]=GawB}pnr[MD237]/TM3, P{w[+mC]=UAS-y.C}MC2, Ser[1]	CG7852	103582/KK	1	13	1.5	1
y[1] w[1118]; P{w[+mW.hs]=GawB}pnr[MD237]/TM3, P{w[+mC]=UAS-y.C}MC2, Ser[1]	CG7852	103582/KK	1	14	1.5	1
y[1] w[1118]; P{w[+mW.hs]=GawB}pnr[MD237]/TM3, P{w[+mC]=UAS-y.C}MC2, Ser[1]	CG7852	103582/KK	1	15	1.5	1.5
y[1] w[1118]; P{w[+mW.hs]=GawB}pnr[MD237]/TM3, P{w[+mC]=UAS-y.C}MC2, Ser[1]	CG7852	103582/KK	1	16	1.5	1
y[1] w[1118]; P{w[+mW.hs]=GawB}pnr[MD237]/TM3, P{w[+mC]=UAS-y.C}MC2, Ser[1]	CG7852	103582/KK	1	17	1.5	1.5
y[1] w[1118]; P{w[+mW.hs]=GawB}pnr[MD237]/TM3, P{w[+mC]=UAS-y.C}MC2, Ser[1]	CG7852	103582/KK	1	18	1.5	1
y[1] w[1118]; P{w[+mW.hs]=GawB}pnr[MD237]/TM3, P{w[+mC]=UAS-y.C}MC2, Ser[1]	CG7852	103582/KK	1	19	1.5	1.5
y[1] w[1118]; P{w[+mW.hs]=GawB}pnr[MD237]/TM3, P{w[+mC]=UAS-y.C}MC2, Ser[1]	CG7852	103582/KK	1	20	1.5	1
y[1] w[1118]; P{w[+mW.hs]=GawB}pnr[MD237]/TM3, P{w[+mC]=UAS-y.C}MC2, Ser[1]	CG7852	103582/KK	1	21	1.5	1.5
y[1] w[1118]; P{w[+mW.hs]=GawB}pnr[MD237]/TM3, P{w[+mC]=UAS-y.C}MC2, Ser[1]	CG7852	103582/KK	1	22	1.5	1
y[1] w[1118]; P{w[+mW.hs]=GawB}pnr[MD237]/TM3, P{w[+mC]=UAS-y.C}MC2, Ser[1]	CG7852	103582/KK	1	23	1.5	1.5
y[1] w[1118]; P{w[+mW.hs]=GawB}pnr[MD237]/TM3, P{w[+mC]=UAS-y.C}MC2, Ser[1]	CG7852	103582/KK	1	24	1.5	1.5
y[1] w[1118]; P{w[+mW.hs]=GawB}pnr[MD237]/TM3, P{w[+mC]=UAS-y.C}MC2, Ser[1]	CG7852	103582/KK	1	25	1.5	1.5
y[1] w[1118]; P{w[+mW.hs]=GawB}pnr[MD237]/TM3, P{w[+mC]=UAS-y.C}MC2, Ser[1]	CG7852	103582/KK	1	26	1.5	1.5
y[1] w[1118]; P{w[+mW.hs]=GawB}pnr[MD237]/TM3, P{w[+mC]=UAS-y.C}MC2, Ser[1]	CG7852	103582/KK	1	27	1.5	1.5
y[1] w[1118]; P{w[+mW.hs]=GawB}pnr[MD237]/TM3, P{w[+mC]=UAS-y.C}MC2, Ser[1]	CG7852	103582/KK	1	28	1.5	1.5
y[1] w[1118]; P{w[+mW.hs]=GawB}pnr[MD237]/TM3, P{w[+mC]=UAS-y.C}MC2, Ser[1]	CG7852	103582/KK	1	29	1.5	1
y[1] w[1118]; P{w[+mW.hs]=GawB}pnr[MD237]/TM3, P{w[+mC]=UAS-y.C}MC2, Ser[1]	CG7852	103582/KK	1	30	1.5	1.5
y[1] w[1118]; P{w[+mW.hs]=GawB}pnr[MD237]/TM3, P{w[+mC]=UAS-y.C}MC2, Ser[1]	CG7852	103582/KK	1	31	1.5	1
y[1] w[1118]; P{w[+mW.hs]=GawB}pnr[MD237]/TM3, P{w[+mC]=UAS-y.C}MC2, Ser[1]	CG7852	103582/KK	1	32	1.5	1.5
y[1] w[1118]; P{w[+mW.hs]=GawB}pnr[MD237]/TM3, P{w[+mC]=UAS-y.C}MC2, Ser[1]	CG7852	103582/KK	1	33	1.5	1
y[1] w[1118]; P{w[+mW.hs]=GawB}pnr[MD237]/TM3, P{w[+mC]=UAS-y.C}MC2, Ser[1]	CG7852	103582/KK	1	34	1.5	2
y[1] w[1118]; P{w[+mW.hs]=GawB}pnr[MD237]/TM3, P{w[+mC]=UAS-y.C}MC2, Ser[1]	CG7852	103582/KK	1	35	1.5	1.5
y[1] w[1118]; P{w[+mW.hs]=GawB}pnr[MD237]/TM3, P{w[+mC]=UAS-y.C}MC2, Ser[1]	CG7852	103582/KK	1	36	1.5	1.5
y[1] w[1118]; P{w[+mW.hs]=GawB}pnr[MD237]/TM3, P{w[+mC]=UAS-y.C}MC2, Ser[1]	CG7852	103582/KK	1	37	1.5	1.5
y[1] w[1118]; P{w[+mW.hs]=GawB}pnr[MD237]/TM3, P{w[+mC]=UAS-y.C}MC2, Ser[1]	CG7852	103582/KK	1	38	1.5	1.5
y[1] w[1118]; P{w[+mW.hs]=GawB}pnr[MD237]/TM3, P{w[+mC]=UAS-y.C}MC2, Ser[1]	CG7852	103582/KK	1	39	1.5	1.5
y[1] w[1118]; P{w[+mW.hs]=GawB}pnr[MD237]/TM3, P{w[+mC]=UAS-y.C}MC2, Ser[1]	CG7852	103582/KK	1	40	1.5	1.5
y[1] w[1118]; P{w[+mW.hs]=GawB}pnr[MD237]/TM3, P{w[+mC]=UAS-y.C}MC2, Ser[1]	CG7852	103582/KK	1	41	1.5	1.5
y[1] w[1118]; P{w[+mW.hs]=GawB}pnr[MD237]/TM3, P{w[+mC]=UAS-y.C}MC2, Ser[1]	CG7852	103582/KK	1	42	1.5	1.5
y[1] w[1118]; P{w[+mW.hs]=GawB}pnr[MD237]/TM3, P{w[+mC]=UAS-y.C}MC2, Ser[1]	CG7852	103582/KK	1	43	1.5	1
y[1] w[1118]; P{w[+mW.hs]=GawB}pnr[MD237]/TM3, P{w[+mC]=UAS-y.C}MC2, Ser[1]	CG7852	103582/KK	1	44	1.5	1
y[1] w[1118]; P{w[+mW.hs]=GawB}pnr[MD237]/TM3, P{w[+mC]=UAS-y.C}MC2, Ser[1]	CG7852	103582/KK	1	45	1.5	1
y[1] w[1118]; P{w[+mW.hs]=GawB}pnr[MD237]/TM3, P{w[+mC]=UAS-y.C}MC2, Ser[1]	CG7852	103582/KK	1	46	1.5	1.5
y[1] w[1118]; P{w[+mW.hs]=GawB}pnr[MD237]/TM3, P{w[+mC]=UAS-y.C}MC2, Ser[1]	CG7852	103582/KK	1	47	1.5	1.5
y[1] w[1118]; P{w[+mW.hs]=GawB}pnr[MD237]/TM3, P{w[+mC]=UAS-y.C}MC2, Ser[1]	CG7852	103582/KK	1	48	1.5	1.5
y[1] w[1118]; P{w[+mW.hs]=GawB}pnr[MD237]/TM3, P{w[+mC]=UAS-y.C}MC2, Ser[1]	CG7852	103582/KK	1	49	1.5	1
y[1] w[1118]; P{w[+mW.hs]=GawB}pnr[MD237]/TM3, P{w[+mC]=UAS-y.C}MC2, Ser[1]	CG7852	103582/KK	1	50	1.5	1.5
y[1] w[1118]; P{w[+mW.hs]=GawB}pnr[MD237]/TM3, P{w[+mC]=UAS-y.C}MC2, Ser[1]	CG7852	103582/KK	2	1	1.5	1
y[1] w[1118]; P{w[+mW.hs]=GawB}pnr[MD237]/TM3, P{w[+mC]=UAS-y.C}MC2, Ser[1]	CG7852	103582/KK	2	2	1.5	1.5
y[1] w[1118]; P{w[+mW.hs]=GawB}pnr[MD237]/TM3, P{w[+mC]=UAS-y.C}MC2, Ser[1]	CG7852	103582/KK	2	3	1.5	1.5
y[1] w[1118]; P{w[+mW.hs]=GawB}pnr[MD237]/TM3, P{w[+mC]=UAS-y.C}MC2, Ser[1]	CG7852	103582/KK	2	4	1.5	1.5
y[1] w[1118]; P{w[+mW.hs]=GawB}pnr[MD237]/TM3, P{w[+mC]=UAS-y.C}MC2, Ser[1]	CG7852	103582/KK	2	5	1.5	1.5
y[1] w[1118]; P{w[+mW.hs]=GawB}pnr[MD237]/TM3, P{w[+mC]=UAS-y.C}MC2, Ser[1]	CG7852	103582/KK	2	6	1.5	1
y[1] w[1118]; P{w[+mW.hs]=GawB}pnr[MD237]/TM3, P{w[+mC]=UAS-y.C}MC2, Ser[1]	CG7852	103582/KK	2	7	1.5	1.5
y[1] w[1118]; P{w[+mW.hs]=GawB}pnr[MD237]/TM3, P{w[+mC]=UAS-y.C}MC2, Ser[1]	CG7852	103582/KK	2	8	1.5	1.5
y[1] w[1118]; P{w[+mW.hs]=GawB}pnr[MD237]/TM3, P{w[+mC]=UAS-y.C}MC2, Ser[1]	CG7852	103582/KK	2	9	1.5	1
y[1] w[1118]; P{w[+mW.hs]=GawB}pnr[MD237]/TM3, P{w[+mC]=UAS-y.C}MC2, Ser[1]	CG7852	103582/KK	2	10	1.5	1.5
y[1] w[1118]; P{w[+mW.hs]=GawB}pnr[MD237]/TM3, P{w[+mC]=UAS-y.C}MC2, Ser[1]	CG7852	103582/KK	2	11	1.5	1.5
y[1] w[1118]; P{w[+mW.hs]=GawB}pnr[MD237]/TM3, P{w[+mC]=UAS-y.C}MC2, Ser[1]	CG7852	103582/KK	2	12	1.5	1.5
y[1] w[1118]; P{w[+mW.hs]=GawB}pnr[MD237]/TM3, P{w[+mC]=UAS-y.C}MC2, Ser[1]	CG7852	103582/KK	2	13	1.5	1.5
y[1] w[1118]; P{w[+mW.hs]=GawB}pnr[MD237]/TM3, P{w[+mC]=UAS-y.C}MC2, Ser[1]	CG7852	103582/KK	2	14	1.5	1.5
y[1] w[1118]; P{w[+mW.hs]=GawB}pnr[MD237]/TM3, P{w[+mC]=UAS-y.C}MC2, Ser[1]	CG7852	103582/KK	2	15	1.5	1.5
y[1] w[1118]; P{w[+mW.hs]=GawB}pnr[MD237]/TM3, P{w[+mC]=UAS-y.C}MC2, Ser[1]	CG7852	103582/KK	2	16	1.5	1.5
y[1] w[1118]; P{w[+mW.hs]=GawB}pnr[MD237]/TM3, P{w[+mC]=UAS-y.C}MC2, Ser[1]	CG7852	103582/KK	2	17	1.5	1
y[1] w[1118]; P{w[+mW.hs]=GawB}pnr[MD237]/TM3, P{w[+mC]=UAS-y.C}MC2, Ser[1]	CG7852	103582/KK	2	18	1.5	1
y[1] w[1118]; P{w[+mW.hs]=GawB}pnr[MD237]/TM3, P{w[+mC]=UAS-y.C}MC2, Ser[1]	CG7852	103582/KK	2	19	1.5	1.5
y[1] w[1118]; P{w[+mW.hs]=GawB}pnr[MD237]/TM3, P{w[+mC]=UAS-y.C}MC2, Ser[1]	CG7852	103582/KK	2	20	1.5	1.5
y[1] w[1118]; P{w[+mW.hs]=GawB}pnr[MD237]/TM3, P{w[+mC]=UAS-y.C}MC2, Ser[1]	CG7852	103582/KK	2	21	1.5	1.5
y[1] w[1118]; P{w[+mW.hs]=GawB}pnr[MD237]/TM3, P{w[+mC]=UAS-y.C}MC2, Ser[1]	CG7852	103582/KK	2	22	1.5	1.5
y[1] w[1118]; P{w[+mW.hs]=GawB}pnr[MD237]/TM3, P{w[+mC]=UAS-y.C}MC2, Ser[1]	CG7852	103582/KK	2	23	1.5	1.5
y[1] w[1118]; P{w[+mW.hs]=GawB}pnr[MD237]/TM3, P{w[+mC]=UAS-y.C}MC2, Ser[1]	CG7852	103582/KK	2	24	1.5	1.5
y[1] w[1118]; P{w[+mW.hs]=GawB}pnr[MD237]/TM3, P{w[+mC]=UAS-y.C}MC2, Ser[1]	CG7852	103582/KK	2	25	1.5	1.5
y[1] w[1118]; P{w[+mW.hs]=GawB}pnr[MD237]/TM3, P{w[+mC]=UAS-y.C}MC2, Ser[1]	CG7852	103582/KK	2	26	1.5	1.5
y[1] w[1118]; P{w[+mW.hs]=GawB}pnr[MD237]/TM3, P{w[+mC]=UAS-y.C}MC2, Ser[1]	CG7852	103582/KK	2	27	1.5	1.5
y[1] w[1118]; P{w[+mW.hs]=GawB}pnr[MD237]/TM3, P{w[+mC]=UAS-y.C}MC2, Ser[1]	CG7852	103582/KK	2	28	1.5	1.5
y[1] w[1118]; P{w[+mW.hs]=GawB}pnr[MD237]/TM3, P{w[+mC]=UAS-y.C}MC2, Ser[1]	CG7852	103582/KK	2	29	1.5	1
y[1] w[1118]; P{w[+mW.hs]=GawB}pnr[MD237]/TM3, P{w[+mC]=UAS-y.C}MC2, Ser[1]	CG7852	103582/KK	2	30	1.5	1.5
y[1] w[1118]; P{w[+mW.hs]=GawB}pnr[MD237]/TM3, P{w[+mC]=UAS-y.C}MC2, Ser[1]	CG7852	103582/KK	2	31	1.5	1.5
y[1] w[1118]; P{w[+mW.hs]=GawB}pnr[MD237]/TM3, P{w[+mC]=UAS-y.C}MC2, Ser[1]	CG7852	103582/KK	2	32	1.5	1.5
y[1] w[1118]; P{w[+mW.hs]=GawB}pnr[MD237]/TM3, P{w[+mC]=UAS-y.C}MC2, Ser[1]	CG7852	103582/KK	2	33	1.5	1.5
y[1] w[1118]; P{w[+mW.hs]=GawB}pnr[MD237]/TM3, P{w[+mC]=UAS-y.C}MC2, Ser[1]	CG7852	103582/KK	2	34	1.5	1
y[1] w[1118]; P{w[+mW.hs]=GawB}pnr[MD237]/TM3, P{w[+mC]=UAS-y.C}MC2, Ser[1]	CG7852	103582/KK	2	35	1.5	1
y[1] w[1118]; P{w[+mW.hs]=GawB}pnr[MD237]/TM3, P{w[+mC]=UAS-y.C}MC2, Ser[1]	CG7852	103582/KK	2	36	1.5	1.5
y[1] w[1118]; P{w[+mW.hs]=GawB}pnr[MD237]/TM3, P{w[+mC]=UAS-y.C}MC2, Ser[1]	CG7852	103582/KK	2	37	1.5	1.5
y[1] w[1118]; P{w[+mW.hs]=GawB}pnr[MD237]/TM3, P{w[+mC]=UAS-y.C}MC2, Ser[1]	CG7852	103582/KK	2	38	1.5	1.5
y[1] w[1118]; P{w[+mW.hs]=GawB}pnr[MD237]/TM3, P{w[+mC]=UAS-y.C}MC2, Ser[1]	CG7852	103582/KK	2	39	1.5	1.5
y[1] w[1118]; P{w[+mW.hs]=GawB}pnr[MD237]/TM3, P{w[+mC]=UAS-y.C}MC2, Ser[1]	CG7852	103582/KK	2	40	1.5	1.5
y[1] w[1118]; P{w[+mW.hs]=GawB}pnr[MD237]/TM3, P{w[+mC]=UAS-y.C}MC2, Ser[1]	CG7852	103582/KK	2	41	1.5	1.5
y[1] w[1118]; P{w[+mW.hs]=GawB}pnr[MD237]/TM3, P{w[+mC]=UAS-y.C}MC2, Ser[1]	CG7852	103582/KK	2	42	1.5	1
y[1] w[1118]; P{w[+mW.hs]=GawB}pnr[MD237]/TM3, P{w[+mC]=UAS-y.C}MC2, Ser[1]	CG7852	103582/KK	2	43	1.5	1
y[1] w[1118]; P{w[+mW.hs]=GawB}pnr[MD237]/TM3, P{w[+mC]=UAS-y.C}MC2, Ser[1]	CG7852	103582/KK	2	44	1.5	1
y[1] w[1118]; P{w[+mW.hs]=GawB}pnr[MD237]/TM3, P{w[+mC]=UAS-y.C}MC2, Ser[1]	CG7852	103582/KK	2	45	1.5	1.5
y[1] w[1118]; P{w[+mW.hs]=GawB}pnr[MD237]/TM3, P{w[+mC]=UAS-y.C}MC2, Ser[1]	CG7852	103582/KK	2	46	1.5	1
y[1] w[1118]; P{w[+mW.hs]=GawB}pnr[MD237]/TM3, P{w[+mC]=UAS-y.C}MC2, Ser[1]	CG7852	103582/KK	2	47	1.5	1
y[1] w[1118]; P{w[+mW.hs]=GawB}pnr[MD237]/TM3, P{w[+mC]=UAS-y.C}MC2, Ser[1]	CG7852	103582/KK	2	48	1.5	1.5
y[1] w[1118]; P{w[+mW.hs]=GawB}pnr[MD237]/TM3, P{w[+mC]=UAS-y.C}MC2, Ser[1]	CG7852	103582/KK	2	49	1.5	1.5
y[1] w[1118]; P{w[+mW.hs]=GawB}pnr[MD237]/TM3, P{w[+mC]=UAS-y.C}MC2, Ser[1]	CG7852	103582/KK	2	50	1.5	1
y[1] w[1118]; P{w[+mW.hs]=GawB}pnr[MD237]/TM3, P{w[+mC]=UAS-y.C}MC2, Ser[1]	CG7852	103582/KK	3	1	1.5	1.5
y[1] w[1118]; P{w[+mW.hs]=GawB}pnr[MD237]/TM3, P{w[+mC]=UAS-y.C}MC2, Ser[1]	CG7852	103582/KK	3	2	1.5	1.5
y[1] w[1118]; P{w[+mW.hs]=GawB}pnr[MD237]/TM3, P{w[+mC]=UAS-y.C}MC2, Ser[1]	CG7852	103582/KK	3	3	1.5	1.5
y[1] w[1118]; P{w[+mW.hs]=GawB}pnr[MD237]/TM3, P{w[+mC]=UAS-y.C}MC2, Ser[1]	CG7852	103582/KK	3	4	1.5	1.5
y[1] w[1118]; P{w[+mW.hs]=GawB}pnr[MD237]/TM3, P{w[+mC]=UAS-y.C}MC2, Ser[1]	CG7852	103582/KK	3	5	1.5	1.5
y[1] w[1118]; P{w[+mW.hs]=GawB}pnr[MD237]/TM3, P{w[+mC]=UAS-y.C}MC2, Ser[1]	CG7852	103582/KK	3	6	1.5	1
y[1] w[1118]; P{w[+mW.hs]=GawB}pnr[MD237]/TM3, P{w[+mC]=UAS-y.C}MC2, Ser[1]	CG7852	103582/KK	3	7	1.5	2
y[1] w[1118]; P{w[+mW.hs]=GawB}pnr[MD237]/TM3, P{w[+mC]=UAS-y.C}MC2, Ser[1]	CG7852	103582/KK	3	8	1.5	1
y[1] w[1118]; P{w[+mW.hs]=GawB}pnr[MD237]/TM3, P{w[+mC]=UAS-y.C}MC2, Ser[1]	CG7852	103582/KK	3	9	1.5	2
y[1] w[1118]; P{w[+mW.hs]=GawB}pnr[MD237]/TM3, P{w[+mC]=UAS-y.C}MC2, Ser[1]	CG7852	103582/KK	3	10	1.5	1
y[1] w[1118]; P{w[+mW.hs]=GawB}pnr[MD237]/TM3, P{w[+mC]=UAS-y.C}MC2, Ser[1]	CG7852	103582/KK	3	11	1.5	1
y[1] w[1118]; P{w[+mW.hs]=GawB}pnr[MD237]/TM3, P{w[+mC]=UAS-y.C}MC2, Ser[1]	CG7852	103582/KK	3	12	1.5	1.5
y[1] w[1118]; P{w[+mW.hs]=GawB}pnr[MD237]/TM3, P{w[+mC]=UAS-y.C}MC2, Ser[1]	CG7852	103582/KK	3	13	1.5	1.5
y[1] w[1118]; P{w[+mW.hs]=GawB}pnr[MD237]/TM3, P{w[+mC]=UAS-y.C}MC2, Ser[1]	CG7852	103582/KK	3	14	1.5	1
y[1] w[1118]; P{w[+mW.hs]=GawB}pnr[MD237]/TM3, P{w[+mC]=UAS-y.C}MC2, Ser[1]	CG7852	103582/KK	3	15	1.5	1
y[1] w[1118]; P{w[+mW.hs]=GawB}pnr[MD237]/TM3, P{w[+mC]=UAS-y.C}MC2, Ser[1]	CG7852	103582/KK	3	16	1.5	1.5
y[1] w[1118]; P{w[+mW.hs]=GawB}pnr[MD237]/TM3, P{w[+mC]=UAS-y.C}MC2, Ser[1]	CG7852	103582/KK	3	17	1.5	1.5
y[1] w[1118]; P{w[+mW.hs]=GawB}pnr[MD237]/TM3, P{w[+mC]=UAS-y.C}MC2, Ser[1]	CG7852	103582/KK	3	18	1.5	1
y[1] w[1118]; P{w[+mW.hs]=GawB}pnr[MD237]/TM3, P{w[+mC]=UAS-y.C}MC2, Ser[1]	CG7852	103582/KK	3	19	1.5	1.5
y[1] w[1118]; P{w[+mW.hs]=GawB}pnr[MD237]/TM3, P{w[+mC]=UAS-y.C}MC2, Ser[1]	CG7852	103582/KK	3	20	1.5	1.5
y[1] w[1118]; P{w[+mW.hs]=GawB}pnr[MD237]/TM3, P{w[+mC]=UAS-y.C}MC2, Ser[1]	CG7852	103582/KK	3	21	1.5	1.5
y[1] w[1118]; P{w[+mW.hs]=GawB}pnr[MD237]/TM3, P{w[+mC]=UAS-y.C}MC2, Ser[1]	CG7852	103582/KK	3	22	1.5	1.5
y[1] w[1118]; P{w[+mW.hs]=GawB}pnr[MD237]/TM3, P{w[+mC]=UAS-y.C}MC2, Ser[1]	CG7852	103582/KK	3	23	1.5	1
y[1] w[1118]; P{w[+mW.hs]=GawB}pnr[MD237]/TM3, P{w[+mC]=UAS-y.C}MC2, Ser[1]	CG7852	103582/KK	3	24	1.5	1
y[1] w[1118]; P{w[+mW.hs]=GawB}pnr[MD237]/TM3, P{w[+mC]=UAS-y.C}MC2, Ser[1]	CG7852	103582/KK	3	25	1.5	1.5
y[1] w[1118]; P{w[+mW.hs]=GawB}pnr[MD237]/TM3, P{w[+mC]=UAS-y.C}MC2, Ser[1]	CG7852	103582/KK	3	26	1.5	1
y[1] w[1118]; P{w[+mW.hs]=GawB}pnr[MD237]/TM3, P{w[+mC]=UAS-y.C}MC2, Ser[1]	CG7852	103582/KK	3	27	1.5	1.5
y[1] w[1118]; P{w[+mW.hs]=GawB}pnr[MD237]/TM3, P{w[+mC]=UAS-y.C}MC2, Ser[1]	CG7852	103582/KK	3	28	1.5	1
y[1] w[1118]; P{w[+mW.hs]=GawB}pnr[MD237]/TM3, P{w[+mC]=UAS-y.C}MC2, Ser[1]	CG7852	103582/KK	3	29	1.5	1
y[1] w[1118]; P{w[+mW.hs]=GawB}pnr[MD237]/TM3, P{w[+mC]=UAS-y.C}MC2, Ser[1]	CG7852	103582/KK	3	30	1	1
y[1] w[1118]; P{w[+mW.hs]=GawB}pnr[MD237]/TM3, P{w[+mC]=UAS-y.C}MC2, Ser[1]	CG7852	103582/KK	3	31	1.5	1.5
y[1] w[1118]; P{w[+mW.hs]=GawB}pnr[MD237]/TM3, P{w[+mC]=UAS-y.C}MC2, Ser[1]	CG7852	103582/KK	3	32	1.5	1
y[1] w[1118]; P{w[+mW.hs]=GawB}pnr[MD237]/TM3, P{w[+mC]=UAS-y.C}MC2, Ser[1]	CG7852	103582/KK	3	33	1.5	1
y[1] w[1118]; P{w[+mW.hs]=GawB}pnr[MD237]/TM3, P{w[+mC]=UAS-y.C}MC2, Ser[1]	CG7852	103582/KK	3	34	1.5	1.5
y[1] w[1118]; P{w[+mW.hs]=GawB}pnr[MD237]/TM3, P{w[+mC]=UAS-y.C}MC2, Ser[1]	CG7852	103582/KK	3	35	1.5	1.5
y[1] w[1118]; P{w[+mW.hs]=GawB}pnr[MD237]/TM3, P{w[+mC]=UAS-y.C}MC2, Ser[1]	CG7852	103582/KK	3	36	1.5	1.5
y[1] w[1118]; P{w[+mW.hs]=GawB}pnr[MD237]/TM3, P{w[+mC]=UAS-y.C}MC2, Ser[1]	CG7852	103582/KK	3	37	1.5	1
y[1] w[1118]; P{w[+mW.hs]=GawB}pnr[MD237]/TM3, P{w[+mC]=UAS-y.C}MC2, Ser[1]	CG7852	103582/KK	3	38	1.5	1.5
y[1] w[1118]; P{w[+mW.hs]=GawB}pnr[MD237]/TM3, P{w[+mC]=UAS-y.C}MC2, Ser[1]	CG7852	103582/KK	3	39	1.5	1.5
y[1] w[1118]; P{w[+mW.hs]=GawB}pnr[MD237]/TM3, P{w[+mC]=UAS-y.C}MC2, Ser[1]	CG7852	103582/KK	3	40	1	1
y[1] w[1118]; P{w[+mW.hs]=GawB}pnr[MD237]/TM3, P{w[+mC]=UAS-y.C}MC2, Ser[1]	CG7852	103582/KK	3	41	1.5	1.5
y[1] w[1118]; P{w[+mW.hs]=GawB}pnr[MD237]/TM3, P{w[+mC]=UAS-y.C}MC2, Ser[1]	CG7852	103582/KK	3	42	1	1
y[1] w[1118]; P{w[+mW.hs]=GawB}pnr[MD237]/TM3, P{w[+mC]=UAS-y.C}MC2, Ser[1]	CG7852	103582/KK	3	43	1.5	1
y[1] w[1118]; P{w[+mW.hs]=GawB}pnr[MD237]/TM3, P{w[+mC]=UAS-y.C}MC2, Ser[1]	CG7852	103582/KK	3	44	1.5	1
y[1] w[1118]; P{w[+mW.hs]=GawB}pnr[MD237]/TM3, P{w[+mC]=UAS-y.C}MC2, Ser[1]	CG7852	103582/KK	3	45	1.5	1
y[1] w[1118]; P{w[+mW.hs]=GawB}pnr[MD237]/TM3, P{w[+mC]=UAS-y.C}MC2, Ser[1]	CG7852	103582/KK	3	46	1.5	1.5
y[1] w[1118]; P{w[+mW.hs]=GawB}pnr[MD237]/TM3, P{w[+mC]=UAS-y.C}MC2, Ser[1]	CG7852	103582/KK	3	47	1.5	1.5
y[1] w[1118]; P{w[+mW.hs]=GawB}pnr[MD237]/TM3, P{w[+mC]=UAS-y.C}MC2, Ser[1]	CG7852	103582/KK	3	48	1.5	1
y[1] w[1118]; P{w[+mW.hs]=GawB}pnr[MD237]/TM3, P{w[+mC]=UAS-y.C}MC2, Ser[1]	CG7852	103582/KK	3	49	1.5	1
y[1] w[1118]; P{w[+mW.hs]=GawB}pnr[MD237]/TM3, P{w[+mC]=UAS-y.C}MC2, Ser[1]	CG7852	103582/KK	3	50	1.5	1
y[1] w[1118]; P{w[+mW.hs]=GawB}pnr[MD237]/TM3, P{w[+mC]=UAS-y.C}MC2, Ser[1]	Vmat	104072/KK	1	1	1.5	2
y[1] w[1118]; P{w[+mW.hs]=GawB}pnr[MD237]/TM3, P{w[+mC]=UAS-y.C}MC2, Ser[1]	Vmat	104072/KK	1	2	1.5	2
y[1] w[1118]; P{w[+mW.hs]=GawB}pnr[MD237]/TM3, P{w[+mC]=UAS-y.C}MC2, Ser[1]	Vmat	104072/KK	1	3	1.5	2
y[1] w[1118]; P{w[+mW.hs]=GawB}pnr[MD237]/TM3, P{w[+mC]=UAS-y.C}MC2, Ser[1]	Vmat	104072/KK	1	4	1.5	2
y[1] w[1118]; P{w[+mW.hs]=GawB}pnr[MD237]/TM3, P{w[+mC]=UAS-y.C}MC2, Ser[1]	Vmat	104072/KK	1	5	1.5	2
y[1] w[1118]; P{w[+mW.hs]=GawB}pnr[MD237]/TM3, P{w[+mC]=UAS-y.C}MC2, Ser[1]	Vmat	104072/KK	1	6	1.5	2
y[1] w[1118]; P{w[+mW.hs]=GawB}pnr[MD237]/TM3, P{w[+mC]=UAS-y.C}MC2, Ser[1]	Vmat	104072/KK	1	7	1.5	2
y[1] w[1118]; P{w[+mW.hs]=GawB}pnr[MD237]/TM3, P{w[+mC]=UAS-y.C}MC2, Ser[1]	Vmat	104072/KK	1	8	1.5	2
y[1] w[1118]; P{w[+mW.hs]=GawB}pnr[MD237]/TM3, P{w[+mC]=UAS-y.C}MC2, Ser[1]	Vmat	104072/KK	1	9	1.5	2
y[1] w[1118]; P{w[+mW.hs]=GawB}pnr[MD237]/TM3, P{w[+mC]=UAS-y.C}MC2, Ser[1]	Vmat	104072/KK	1	10	1.5	2
y[1] w[1118]; P{w[+mW.hs]=GawB}pnr[MD237]/TM3, P{w[+mC]=UAS-y.C}MC2, Ser[1]	Vmat	104072/KK	1	11	1.5	2
y[1] w[1118]; P{w[+mW.hs]=GawB}pnr[MD237]/TM3, P{w[+mC]=UAS-y.C}MC2, Ser[1]	Vmat	104072/KK	1	12	1.5	2
y[1] w[1118]; P{w[+mW.hs]=GawB}pnr[MD237]/TM3, P{w[+mC]=UAS-y.C}MC2, Ser[1]	Vmat	104072/KK	1	13	1.5	2
y[1] w[1118]; P{w[+mW.hs]=GawB}pnr[MD237]/TM3, P{w[+mC]=UAS-y.C}MC2, Ser[1]	Vmat	104072/KK	1	14	1.5	2
y[1] w[1118]; P{w[+mW.hs]=GawB}pnr[MD237]/TM3, P{w[+mC]=UAS-y.C}MC2, Ser[1]	Vmat	104072/KK	1	15	1.5	2
y[1] w[1118]; P{w[+mW.hs]=GawB}pnr[MD237]/TM3, P{w[+mC]=UAS-y.C}MC2, Ser[1]	Vmat	104072/KK	1	16	1.5	2
y[1] w[1118]; P{w[+mW.hs]=GawB}pnr[MD237]/TM3, P{w[+mC]=UAS-y.C}MC2, Ser[1]	Vmat	104072/KK	1	17	1.5	2
y[1] w[1118]; P{w[+mW.hs]=GawB}pnr[MD237]/TM3, P{w[+mC]=UAS-y.C}MC2, Ser[1]	Vmat	104072/KK	1	18	1.5	2
y[1] w[1118]; P{w[+mW.hs]=GawB}pnr[MD237]/TM3, P{w[+mC]=UAS-y.C}MC2, Ser[1]	Vmat	104072/KK	1	19	1.5	2
y[1] w[1118]; P{w[+mW.hs]=GawB}pnr[MD237]/TM3, P{w[+mC]=UAS-y.C}MC2, Ser[1]	Vmat	104072/KK	1	20	1.5	2
y[1] w[1118]; P{w[+mW.hs]=GawB}pnr[MD237]/TM3, P{w[+mC]=UAS-y.C}MC2, Ser[1]	Vmat	104072/KK	1	21	1.5	2
y[1] w[1118]; P{w[+mW.hs]=GawB}pnr[MD237]/TM3, P{w[+mC]=UAS-y.C}MC2, Ser[1]	Vmat	104072/KK	1	22	1.5	2
y[1] w[1118]; P{w[+mW.hs]=GawB}pnr[MD237]/TM3, P{w[+mC]=UAS-y.C}MC2, Ser[1]	Vmat	104072/KK	1	23	1.5	2
y[1] w[1118]; P{w[+mW.hs]=GawB}pnr[MD237]/TM3, P{w[+mC]=UAS-y.C}MC2, Ser[1]	Vmat	104072/KK	1	24	1.5	2
y[1] w[1118]; P{w[+mW.hs]=GawB}pnr[MD237]/TM3, P{w[+mC]=UAS-y.C}MC2, Ser[1]	Vmat	104072/KK	1	25	1.5	2
y[1] w[1118]; P{w[+mW.hs]=GawB}pnr[MD237]/TM3, P{w[+mC]=UAS-y.C}MC2, Ser[1]	Vmat	104072/KK	1	26	1.5	2
y[1] w[1118]; P{w[+mW.hs]=GawB}pnr[MD237]/TM3, P{w[+mC]=UAS-y.C}MC2, Ser[1]	Vmat	104072/KK	1	27	1.5	2
y[1] w[1118]; P{w[+mW.hs]=GawB}pnr[MD237]/TM3, P{w[+mC]=UAS-y.C}MC2, Ser[1]	Vmat	104072/KK	1	28	1.5	2
y[1] w[1118]; P{w[+mW.hs]=GawB}pnr[MD237]/TM3, P{w[+mC]=UAS-y.C}MC2, Ser[1]	Vmat	104072/KK	1	29	1.5	2
y[1] w[1118]; P{w[+mW.hs]=GawB}pnr[MD237]/TM3, P{w[+mC]=UAS-y.C}MC2, Ser[1]	Vmat	104072/KK	1	30	1.5	2
y[1] w[1118]; P{w[+mW.hs]=GawB}pnr[MD237]/TM3, P{w[+mC]=UAS-y.C}MC2, Ser[1]	Vmat	104072/KK	1	31	1.5	2
y[1] w[1118]; P{w[+mW.hs]=GawB}pnr[MD237]/TM3, P{w[+mC]=UAS-y.C}MC2, Ser[1]	Vmat	104072/KK	1	32	1.5	2
y[1] w[1118]; P{w[+mW.hs]=GawB}pnr[MD237]/TM3, P{w[+mC]=UAS-y.C}MC2, Ser[1]	Vmat	104072/KK	1	33	1.5	2
y[1] w[1118]; P{w[+mW.hs]=GawB}pnr[MD237]/TM3, P{w[+mC]=UAS-y.C}MC2, Ser[1]	Vmat	104072/KK	1	34	1.5	2
y[1] w[1118]; P{w[+mW.hs]=GawB}pnr[MD237]/TM3, P{w[+mC]=UAS-y.C}MC2, Ser[1]	Vmat	104072/KK	1	35	1.5	2
y[1] w[1118]; P{w[+mW.hs]=GawB}pnr[MD237]/TM3, P{w[+mC]=UAS-y.C}MC2, Ser[1]	Vmat	104072/KK	1	36	1.5	2
y[1] w[1118]; P{w[+mW.hs]=GawB}pnr[MD237]/TM3, P{w[+mC]=UAS-y.C}MC2, Ser[1]	Vmat	104072/KK	1	37	1.5	2
y[1] w[1118]; P{w[+mW.hs]=GawB}pnr[MD237]/TM3, P{w[+mC]=UAS-y.C}MC2, Ser[1]	Vmat	104072/KK	1	38	1.5	2
y[1] w[1118]; P{w[+mW.hs]=GawB}pnr[MD237]/TM3, P{w[+mC]=UAS-y.C}MC2, Ser[1]	Vmat	104072/KK	1	39	1.5	2
y[1] w[1118]; P{w[+mW.hs]=GawB}pnr[MD237]/TM3, P{w[+mC]=UAS-y.C}MC2, Ser[1]	Vmat	104072/KK	1	40	1.5	2
y[1] w[1118]; P{w[+mW.hs]=GawB}pnr[MD237]/TM3, P{w[+mC]=UAS-y.C}MC2, Ser[1]	Vmat	104072/KK	1	41	1.5	2
y[1] w[1118]; P{w[+mW.hs]=GawB}pnr[MD237]/TM3, P{w[+mC]=UAS-y.C}MC2, Ser[1]	Vmat	104072/KK	1	42	1.5	2
y[1] w[1118]; P{w[+mW.hs]=GawB}pnr[MD237]/TM3, P{w[+mC]=UAS-y.C}MC2, Ser[1]	Vmat	104072/KK	1	43	1.5	2
y[1] w[1118]; P{w[+mW.hs]=GawB}pnr[MD237]/TM3, P{w[+mC]=UAS-y.C}MC2, Ser[1]	Vmat	104072/KK	1	44	1.5	2
y[1] w[1118]; P{w[+mW.hs]=GawB}pnr[MD237]/TM3, P{w[+mC]=UAS-y.C}MC2, Ser[1]	Vmat	104072/KK	1	45	1.5	2
y[1] w[1118]; P{w[+mW.hs]=GawB}pnr[MD237]/TM3, P{w[+mC]=UAS-y.C}MC2, Ser[1]	Vmat	104072/KK	1	46	1.5	2
y[1] w[1118]; P{w[+mW.hs]=GawB}pnr[MD237]/TM3, P{w[+mC]=UAS-y.C}MC2, Ser[1]	Vmat	104072/KK	1	47	1.5	2
y[1] w[1118]; P{w[+mW.hs]=GawB}pnr[MD237]/TM3, P{w[+mC]=UAS-y.C}MC2, Ser[1]	Vmat	104072/KK	1	48	1.5	2
y[1] w[1118]; P{w[+mW.hs]=GawB}pnr[MD237]/TM3, P{w[+mC]=UAS-y.C}MC2, Ser[1]	Vmat	104072/KK	1	49	1.5	2
y[1] w[1118]; P{w[+mW.hs]=GawB}pnr[MD237]/TM3, P{w[+mC]=UAS-y.C}MC2, Ser[1]	Vmat	104072/KK	1	50	1.5	2
y[1] w[1118]; P{w[+mW.hs]=GawB}pnr[MD237]/TM3, P{w[+mC]=UAS-y.C}MC2, Ser[1]	Vmat	104072/KK	2	1	1.5	2
y[1] w[1118]; P{w[+mW.hs]=GawB}pnr[MD237]/TM3, P{w[+mC]=UAS-y.C}MC2, Ser[1]	Vmat	104072/KK	2	2	1.5	2
y[1] w[1118]; P{w[+mW.hs]=GawB}pnr[MD237]/TM3, P{w[+mC]=UAS-y.C}MC2, Ser[1]	Vmat	104072/KK	2	3	1.5	2
y[1] w[1118]; P{w[+mW.hs]=GawB}pnr[MD237]/TM3, P{w[+mC]=UAS-y.C}MC2, Ser[1]	Vmat	104072/KK	2	4	1.5	2
y[1] w[1118]; P{w[+mW.hs]=GawB}pnr[MD237]/TM3, P{w[+mC]=UAS-y.C}MC2, Ser[1]	Vmat	104072/KK	2	5	1.5	2
y[1] w[1118]; P{w[+mW.hs]=GawB}pnr[MD237]/TM3, P{w[+mC]=UAS-y.C}MC2, Ser[1]	Vmat	104072/KK	2	6	1.5	2
y[1] w[1118]; P{w[+mW.hs]=GawB}pnr[MD237]/TM3, P{w[+mC]=UAS-y.C}MC2, Ser[1]	Vmat	104072/KK	2	7	1.5	2
y[1] w[1118]; P{w[+mW.hs]=GawB}pnr[MD237]/TM3, P{w[+mC]=UAS-y.C}MC2, Ser[1]	Vmat	104072/KK	2	8	1.5	2
y[1] w[1118]; P{w[+mW.hs]=GawB}pnr[MD237]/TM3, P{w[+mC]=UAS-y.C}MC2, Ser[1]	Vmat	104072/KK	2	9	1.5	2
y[1] w[1118]; P{w[+mW.hs]=GawB}pnr[MD237]/TM3, P{w[+mC]=UAS-y.C}MC2, Ser[1]	Vmat	104072/KK	2	10	1.5	2
y[1] w[1118]; P{w[+mW.hs]=GawB}pnr[MD237]/TM3, P{w[+mC]=UAS-y.C}MC2, Ser[1]	Vmat	104072/KK	2	11	1.5	2
y[1] w[1118]; P{w[+mW.hs]=GawB}pnr[MD237]/TM3, P{w[+mC]=UAS-y.C}MC2, Ser[1]	Vmat	104072/KK	2	12	1.5	2.5
y[1] w[1118]; P{w[+mW.hs]=GawB}pnr[MD237]/TM3, P{w[+mC]=UAS-y.C}MC2, Ser[1]	Vmat	104072/KK	2	13	1.5	2
y[1] w[1118]; P{w[+mW.hs]=GawB}pnr[MD237]/TM3, P{w[+mC]=UAS-y.C}MC2, Ser[1]	Vmat	104072/KK	2	14	1.5	2
y[1] w[1118]; P{w[+mW.hs]=GawB}pnr[MD237]/TM3, P{w[+mC]=UAS-y.C}MC2, Ser[1]	Vmat	104072/KK	2	15	1.5	2
y[1] w[1118]; P{w[+mW.hs]=GawB}pnr[MD237]/TM3, P{w[+mC]=UAS-y.C}MC2, Ser[1]	Vmat	104072/KK	2	16	1.5	2
y[1] w[1118]; P{w[+mW.hs]=GawB}pnr[MD237]/TM3, P{w[+mC]=UAS-y.C}MC2, Ser[1]	Vmat	104072/KK	2	17	1.5	2
y[1] w[1118]; P{w[+mW.hs]=GawB}pnr[MD237]/TM3, P{w[+mC]=UAS-y.C}MC2, Ser[1]	Vmat	104072/KK	2	18	1.5	2
y[1] w[1118]; P{w[+mW.hs]=GawB}pnr[MD237]/TM3, P{w[+mC]=UAS-y.C}MC2, Ser[1]	Vmat	104072/KK	2	19	1.5	2
y[1] w[1118]; P{w[+mW.hs]=GawB}pnr[MD237]/TM3, P{w[+mC]=UAS-y.C}MC2, Ser[1]	Vmat	104072/KK	2	20	1.5	2
y[1] w[1118]; P{w[+mW.hs]=GawB}pnr[MD237]/TM3, P{w[+mC]=UAS-y.C}MC2, Ser[1]	Vmat	104072/KK	2	21	1.5	2
y[1] w[1118]; P{w[+mW.hs]=GawB}pnr[MD237]/TM3, P{w[+mC]=UAS-y.C}MC2, Ser[1]	Vmat	104072/KK	2	22	1.5	2
y[1] w[1118]; P{w[+mW.hs]=GawB}pnr[MD237]/TM3, P{w[+mC]=UAS-y.C}MC2, Ser[1]	Vmat	104072/KK	2	23	1.5	2
y[1] w[1118]; P{w[+mW.hs]=GawB}pnr[MD237]/TM3, P{w[+mC]=UAS-y.C}MC2, Ser[1]	Vmat	104072/KK	2	24	1.5	2
y[1] w[1118]; P{w[+mW.hs]=GawB}pnr[MD237]/TM3, P{w[+mC]=UAS-y.C}MC2, Ser[1]	Vmat	104072/KK	2	25	1.5	2
y[1] w[1118]; P{w[+mW.hs]=GawB}pnr[MD237]/TM3, P{w[+mC]=UAS-y.C}MC2, Ser[1]	Vmat	104072/KK	2	26	1.5	2
y[1] w[1118]; P{w[+mW.hs]=GawB}pnr[MD237]/TM3, P{w[+mC]=UAS-y.C}MC2, Ser[1]	Vmat	104072/KK	2	27	1.5	2
y[1] w[1118]; P{w[+mW.hs]=GawB}pnr[MD237]/TM3, P{w[+mC]=UAS-y.C}MC2, Ser[1]	Vmat	104072/KK	2	28	1.5	2
y[1] w[1118]; P{w[+mW.hs]=GawB}pnr[MD237]/TM3, P{w[+mC]=UAS-y.C}MC2, Ser[1]	Vmat	104072/KK	2	29	1.5	2
y[1] w[1118]; P{w[+mW.hs]=GawB}pnr[MD237]/TM3, P{w[+mC]=UAS-y.C}MC2, Ser[1]	Vmat	104072/KK	2	30	1.5	2
y[1] w[1118]; P{w[+mW.hs]=GawB}pnr[MD237]/TM3, P{w[+mC]=UAS-y.C}MC2, Ser[1]	Vmat	104072/KK	2	31	1.5	2
y[1] w[1118]; P{w[+mW.hs]=GawB}pnr[MD237]/TM3, P{w[+mC]=UAS-y.C}MC2, Ser[1]	Vmat	104072/KK	2	32	1.5	2
y[1] w[1118]; P{w[+mW.hs]=GawB}pnr[MD237]/TM3, P{w[+mC]=UAS-y.C}MC2, Ser[1]	Vmat	104072/KK	2	33	1.5	2
y[1] w[1118]; P{w[+mW.hs]=GawB}pnr[MD237]/TM3, P{w[+mC]=UAS-y.C}MC2, Ser[1]	Vmat	104072/KK	2	34	1.5	2
y[1] w[1118]; P{w[+mW.hs]=GawB}pnr[MD237]/TM3, P{w[+mC]=UAS-y.C}MC2, Ser[1]	Vmat	104072/KK	2	35	1.5	2
y[1] w[1118]; P{w[+mW.hs]=GawB}pnr[MD237]/TM3, P{w[+mC]=UAS-y.C}MC2, Ser[1]	Vmat	104072/KK	2	36	1.5	2
y[1] w[1118]; P{w[+mW.hs]=GawB}pnr[MD237]/TM3, P{w[+mC]=UAS-y.C}MC2, Ser[1]	Vmat	104072/KK	2	37	1.5	2
y[1] w[1118]; P{w[+mW.hs]=GawB}pnr[MD237]/TM3, P{w[+mC]=UAS-y.C}MC2, Ser[1]	Vmat	104072/KK	2	38	1.5	2
y[1] w[1118]; P{w[+mW.hs]=GawB}pnr[MD237]/TM3, P{w[+mC]=UAS-y.C}MC2, Ser[1]	Vmat	104072/KK	2	39	1.5	2
y[1] w[1118]; P{w[+mW.hs]=GawB}pnr[MD237]/TM3, P{w[+mC]=UAS-y.C}MC2, Ser[1]	Vmat	104072/KK	2	40	1.5	2
y[1] w[1118]; P{w[+mW.hs]=GawB}pnr[MD237]/TM3, P{w[+mC]=UAS-y.C}MC2, Ser[1]	Vmat	104072/KK	2	41	1.5	2
y[1] w[1118]; P{w[+mW.hs]=GawB}pnr[MD237]/TM3, P{w[+mC]=UAS-y.C}MC2, Ser[1]	Vmat	104072/KK	2	42	1.5	2
y[1] w[1118]; P{w[+mW.hs]=GawB}pnr[MD237]/TM3, P{w[+mC]=UAS-y.C}MC2, Ser[1]	Vmat	104072/KK	2	43	1.5	2
y[1] w[1118]; P{w[+mW.hs]=GawB}pnr[MD237]/TM3, P{w[+mC]=UAS-y.C}MC2, Ser[1]	Vmat	104072/KK	2	44	1.5	2
y[1] w[1118]; P{w[+mW.hs]=GawB}pnr[MD237]/TM3, P{w[+mC]=UAS-y.C}MC2, Ser[1]	Vmat	104072/KK	2	45	1.5	2
y[1] w[1118]; P{w[+mW.hs]=GawB}pnr[MD237]/TM3, P{w[+mC]=UAS-y.C}MC2, Ser[1]	Vmat	104072/KK	2	46	1.5	2
y[1] w[1118]; P{w[+mW.hs]=GawB}pnr[MD237]/TM3, P{w[+mC]=UAS-y.C}MC2, Ser[1]	Vmat	104072/KK	2	47	1.5	2
y[1] w[1118]; P{w[+mW.hs]=GawB}pnr[MD237]/TM3, P{w[+mC]=UAS-y.C}MC2, Ser[1]	Vmat	104072/KK	2	48	1.5	2
y[1] w[1118]; P{w[+mW.hs]=GawB}pnr[MD237]/TM3, P{w[+mC]=UAS-y.C}MC2, Ser[1]	Vmat	104072/KK	2	49	1.5	2
y[1] w[1118]; P{w[+mW.hs]=GawB}pnr[MD237]/TM3, P{w[+mC]=UAS-y.C}MC2, Ser[1]	Vmat	104072/KK	2	50	1.5	2
y[1] w[1118]; P{w[+mW.hs]=GawB}pnr[MD237]/TM3, P{w[+mC]=UAS-y.C}MC2, Ser[1]	Vmat	104072/KK	3	1	1.5	2
y[1] w[1118]; P{w[+mW.hs]=GawB}pnr[MD237]/TM3, P{w[+mC]=UAS-y.C}MC2, Ser[1]	Vmat	104072/KK	3	2	1.5	2
y[1] w[1118]; P{w[+mW.hs]=GawB}pnr[MD237]/TM3, P{w[+mC]=UAS-y.C}MC2, Ser[1]	Vmat	104072/KK	3	3	1.5	2
y[1] w[1118]; P{w[+mW.hs]=GawB}pnr[MD237]/TM3, P{w[+mC]=UAS-y.C}MC2, Ser[1]	Vmat	104072/KK	3	4	1.5	2
y[1] w[1118]; P{w[+mW.hs]=GawB}pnr[MD237]/TM3, P{w[+mC]=UAS-y.C}MC2, Ser[1]	Vmat	104072/KK	3	5	1.5	2
y[1] w[1118]; P{w[+mW.hs]=GawB}pnr[MD237]/TM3, P{w[+mC]=UAS-y.C}MC2, Ser[1]	Vmat	104072/KK	3	6	1.5	2
y[1] w[1118]; P{w[+mW.hs]=GawB}pnr[MD237]/TM3, P{w[+mC]=UAS-y.C}MC2, Ser[1]	Vmat	104072/KK	3	7	1.5	2
y[1] w[1118]; P{w[+mW.hs]=GawB}pnr[MD237]/TM3, P{w[+mC]=UAS-y.C}MC2, Ser[1]	Vmat	104072/KK	3	8	1.5	2
y[1] w[1118]; P{w[+mW.hs]=GawB}pnr[MD237]/TM3, P{w[+mC]=UAS-y.C}MC2, Ser[1]	Vmat	104072/KK	3	9	1.5	2
y[1] w[1118]; P{w[+mW.hs]=GawB}pnr[MD237]/TM3, P{w[+mC]=UAS-y.C}MC2, Ser[1]	Vmat	104072/KK	3	10	1.5	2
y[1] w[1118]; P{w[+mW.hs]=GawB}pnr[MD237]/TM3, P{w[+mC]=UAS-y.C}MC2, Ser[1]	Vmat	104072/KK	3	11	1.5	2
y[1] w[1118]; P{w[+mW.hs]=GawB}pnr[MD237]/TM3, P{w[+mC]=UAS-y.C}MC2, Ser[1]	Vmat	104072/KK	3	12	1.5	2
y[1] w[1118]; P{w[+mW.hs]=GawB}pnr[MD237]/TM3, P{w[+mC]=UAS-y.C}MC2, Ser[1]	Vmat	104072/KK	3	13	1.5	2
y[1] w[1118]; P{w[+mW.hs]=GawB}pnr[MD237]/TM3, P{w[+mC]=UAS-y.C}MC2, Ser[1]	Vmat	104072/KK	3	14	1.5	2
y[1] w[1118]; P{w[+mW.hs]=GawB}pnr[MD237]/TM3, P{w[+mC]=UAS-y.C}MC2, Ser[1]	Vmat	104072/KK	3	15	1.5	2
y[1] w[1118]; P{w[+mW.hs]=GawB}pnr[MD237]/TM3, P{w[+mC]=UAS-y.C}MC2, Ser[1]	Vmat	104072/KK	3	16	1.5	2
y[1] w[1118]; P{w[+mW.hs]=GawB}pnr[MD237]/TM3, P{w[+mC]=UAS-y.C}MC2, Ser[1]	Vmat	104072/KK	3	17	1.5	2
y[1] w[1118]; P{w[+mW.hs]=GawB}pnr[MD237]/TM3, P{w[+mC]=UAS-y.C}MC2, Ser[1]	Vmat	104072/KK	3	18	1.5	2
y[1] w[1118]; P{w[+mW.hs]=GawB}pnr[MD237]/TM3, P{w[+mC]=UAS-y.C}MC2, Ser[1]	Vmat	104072/KK	3	19	1.5	2
y[1] w[1118]; P{w[+mW.hs]=GawB}pnr[MD237]/TM3, P{w[+mC]=UAS-y.C}MC2, Ser[1]	Vmat	104072/KK	3	20	1.5	2
y[1] w[1118]; P{w[+mW.hs]=GawB}pnr[MD237]/TM3, P{w[+mC]=UAS-y.C}MC2, Ser[1]	Vmat	104072/KK	3	21	1.5	2
y[1] w[1118]; P{w[+mW.hs]=GawB}pnr[MD237]/TM3, P{w[+mC]=UAS-y.C}MC2, Ser[1]	Vmat	104072/KK	3	22	1.5	2
y[1] w[1118]; P{w[+mW.hs]=GawB}pnr[MD237]/TM3, P{w[+mC]=UAS-y.C}MC2, Ser[1]	Vmat	104072/KK	3	23	1.5	2
y[1] w[1118]; P{w[+mW.hs]=GawB}pnr[MD237]/TM3, P{w[+mC]=UAS-y.C}MC2, Ser[1]	Vmat	104072/KK	3	24	1.5	2
y[1] w[1118]; P{w[+mW.hs]=GawB}pnr[MD237]/TM3, P{w[+mC]=UAS-y.C}MC2, Ser[1]	Vmat	104072/KK	3	25	1.5	2
y[1] w[1118]; P{w[+mW.hs]=GawB}pnr[MD237]/TM3, P{w[+mC]=UAS-y.C}MC2, Ser[1]	Vmat	104072/KK	3	26	1.5	2
y[1] w[1118]; P{w[+mW.hs]=GawB}pnr[MD237]/TM3, P{w[+mC]=UAS-y.C}MC2, Ser[1]	Vmat	104072/KK	3	27	1.5	2
y[1] w[1118]; P{w[+mW.hs]=GawB}pnr[MD237]/TM3, P{w[+mC]=UAS-y.C}MC2, Ser[1]	Vmat	104072/KK	3	28	1.5	2
y[1] w[1118]; P{w[+mW.hs]=GawB}pnr[MD237]/TM3, P{w[+mC]=UAS-y.C}MC2, Ser[1]	Vmat	104072/KK	3	29	1.5	2
y[1] w[1118]; P{w[+mW.hs]=GawB}pnr[MD237]/TM3, P{w[+mC]=UAS-y.C}MC2, Ser[1]	Vmat	104072/KK	3	30	1.5	2
y[1] w[1118]; P{w[+mW.hs]=GawB}pnr[MD237]/TM3, P{w[+mC]=UAS-y.C}MC2, Ser[1]	Vmat	104072/KK	3	31	1.5	2
y[1] w[1118]; P{w[+mW.hs]=GawB}pnr[MD237]/TM3, P{w[+mC]=UAS-y.C}MC2, Ser[1]	Vmat	104072/KK	3	32	1.5	2
y[1] w[1118]; P{w[+mW.hs]=GawB}pnr[MD237]/TM3, P{w[+mC]=UAS-y.C}MC2, Ser[1]	Vmat	104072/KK	3	33	1.5	2
y[1] w[1118]; P{w[+mW.hs]=GawB}pnr[MD237]/TM3, P{w[+mC]=UAS-y.C}MC2, Ser[1]	Vmat	104072/KK	3	34	1.5	2
y[1] w[1118]; P{w[+mW.hs]=GawB}pnr[MD237]/TM3, P{w[+mC]=UAS-y.C}MC2, Ser[1]	Vmat	104072/KK	3	35	1.5	2
y[1] w[1118]; P{w[+mW.hs]=GawB}pnr[MD237]/TM3, P{w[+mC]=UAS-y.C}MC2, Ser[1]	Vmat	104072/KK	3	36	1.5	2
y[1] w[1118]; P{w[+mW.hs]=GawB}pnr[MD237]/TM3, P{w[+mC]=UAS-y.C}MC2, Ser[1]	Vmat	104072/KK	3	37	1.5	2
y[1] w[1118]; P{w[+mW.hs]=GawB}pnr[MD237]/TM3, P{w[+mC]=UAS-y.C}MC2, Ser[1]	Vmat	104072/KK	3	38	1.5	2
y[1] w[1118]; P{w[+mW.hs]=GawB}pnr[MD237]/TM3, P{w[+mC]=UAS-y.C}MC2, Ser[1]	Vmat	104072/KK	3	39	1.5	2
y[1] w[1118]; P{w[+mW.hs]=GawB}pnr[MD237]/TM3, P{w[+mC]=UAS-y.C}MC2, Ser[1]	Vmat	104072/KK	3	40	1.5	2
y[1] w[1118]; P{w[+mW.hs]=GawB}pnr[MD237]/TM3, P{w[+mC]=UAS-y.C}MC2, Ser[1]	Vmat	104072/KK	3	41	1.5	2
y[1] w[1118]; P{w[+mW.hs]=GawB}pnr[MD237]/TM3, P{w[+mC]=UAS-y.C}MC2, Ser[1]	Vmat	104072/KK	3	42	1.5	2
y[1] w[1118]; P{w[+mW.hs]=GawB}pnr[MD237]/TM3, P{w[+mC]=UAS-y.C}MC2, Ser[1]	Vmat	104072/KK	3	43	1.5	2
y[1] w[1118]; P{w[+mW.hs]=GawB}pnr[MD237]/TM3, P{w[+mC]=UAS-y.C}MC2, Ser[1]	Vmat	104072/KK	3	44	1.5	2
y[1] w[1118]; P{w[+mW.hs]=GawB}pnr[MD237]/TM3, P{w[+mC]=UAS-y.C}MC2, Ser[1]	Vmat	104072/KK	3	45	1.5	2
y[1] w[1118]; P{w[+mW.hs]=GawB}pnr[MD237]/TM3, P{w[+mC]=UAS-y.C}MC2, Ser[1]	Vmat	104072/KK	3	46	1.5	2
y[1] w[1118]; P{w[+mW.hs]=GawB}pnr[MD237]/TM3, P{w[+mC]=UAS-y.C}MC2, Ser[1]	Vmat	104072/KK	3	47	1.5	2
y[1] w[1118]; P{w[+mW.hs]=GawB}pnr[MD237]/TM3, P{w[+mC]=UAS-y.C}MC2, Ser[1]	Vmat	104072/KK	3	48	1.5	2
y[1] w[1118]; P{w[+mW.hs]=GawB}pnr[MD237]/TM3, P{w[+mC]=UAS-y.C}MC2, Ser[1]	Vmat	104072/KK	3	49	1.5	2
y[1] w[1118]; P{w[+mW.hs]=GawB}pnr[MD237]/TM3, P{w[+mC]=UAS-y.C}MC2, Ser[1]	Vmat	104072/KK	3	50	1.5	2
y[1] w[1118]; P{w[+mW.hs]=GawB}pnr[MD237]/TM3, P{w[+mC]=UAS-y.C}MC2, Ser[1]	ect	104650/KK	1	1	1.5	2
y[1] w[1118]; P{w[+mW.hs]=GawB}pnr[MD237]/TM3, P{w[+mC]=UAS-y.C}MC2, Ser[1]	ect	104650/KK	1	2	1.5	2
y[1] w[1118]; P{w[+mW.hs]=GawB}pnr[MD237]/TM3, P{w[+mC]=UAS-y.C}MC2, Ser[1]	ect	104650/KK	1	3	1.5	1.5
y[1] w[1118]; P{w[+mW.hs]=GawB}pnr[MD237]/TM3, P{w[+mC]=UAS-y.C}MC2, Ser[1]	ect	104650/KK	1	4	1.5	2
y[1] w[1118]; P{w[+mW.hs]=GawB}pnr[MD237]/TM3, P{w[+mC]=UAS-y.C}MC2, Ser[1]	ect	104650/KK	1	5	1.5	2
y[1] w[1118]; P{w[+mW.hs]=GawB}pnr[MD237]/TM3, P{w[+mC]=UAS-y.C}MC2, Ser[1]	ect	104650/KK	1	6	1.5	2
y[1] w[1118]; P{w[+mW.hs]=GawB}pnr[MD237]/TM3, P{w[+mC]=UAS-y.C}MC2, Ser[1]	ect	104650/KK	1	7	1.5	2
y[1] w[1118]; P{w[+mW.hs]=GawB}pnr[MD237]/TM3, P{w[+mC]=UAS-y.C}MC2, Ser[1]	ect	104650/KK	1	8	1.5	2
y[1] w[1118]; P{w[+mW.hs]=GawB}pnr[MD237]/TM3, P{w[+mC]=UAS-y.C}MC2, Ser[1]	ect	104650/KK	1	9	1.5	2
y[1] w[1118]; P{w[+mW.hs]=GawB}pnr[MD237]/TM3, P{w[+mC]=UAS-y.C}MC2, Ser[1]	ect	104650/KK	1	10	1.5	2
y[1] w[1118]; P{w[+mW.hs]=GawB}pnr[MD237]/TM3, P{w[+mC]=UAS-y.C}MC2, Ser[1]	ect	104650/KK	1	11	1.5	2
y[1] w[1118]; P{w[+mW.hs]=GawB}pnr[MD237]/TM3, P{w[+mC]=UAS-y.C}MC2, Ser[1]	ect	104650/KK	1	12	1.5	1.5
y[1] w[1118]; P{w[+mW.hs]=GawB}pnr[MD237]/TM3, P{w[+mC]=UAS-y.C}MC2, Ser[1]	ect	104650/KK	1	13	1.5	2
y[1] w[1118]; P{w[+mW.hs]=GawB}pnr[MD237]/TM3, P{w[+mC]=UAS-y.C}MC2, Ser[1]	ect	104650/KK	1	14	1.5	2
y[1] w[1118]; P{w[+mW.hs]=GawB}pnr[MD237]/TM3, P{w[+mC]=UAS-y.C}MC2, Ser[1]	ect	104650/KK	1	15	1.5	2
y[1] w[1118]; P{w[+mW.hs]=GawB}pnr[MD237]/TM3, P{w[+mC]=UAS-y.C}MC2, Ser[1]	ect	104650/KK	1	16	1.5	2
y[1] w[1118]; P{w[+mW.hs]=GawB}pnr[MD237]/TM3, P{w[+mC]=UAS-y.C}MC2, Ser[1]	ect	104650/KK	1	17	1.5	2
y[1] w[1118]; P{w[+mW.hs]=GawB}pnr[MD237]/TM3, P{w[+mC]=UAS-y.C}MC2, Ser[1]	ect	104650/KK	1	18	1.5	2
y[1] w[1118]; P{w[+mW.hs]=GawB}pnr[MD237]/TM3, P{w[+mC]=UAS-y.C}MC2, Ser[1]	ect	104650/KK	1	19	1.5	2
y[1] w[1118]; P{w[+mW.hs]=GawB}pnr[MD237]/TM3, P{w[+mC]=UAS-y.C}MC2, Ser[1]	ect	104650/KK	1	20	1.5	2
y[1] w[1118]; P{w[+mW.hs]=GawB}pnr[MD237]/TM3, P{w[+mC]=UAS-y.C}MC2, Ser[1]	ect	104650/KK	1	21	1.5	2
y[1] w[1118]; P{w[+mW.hs]=GawB}pnr[MD237]/TM3, P{w[+mC]=UAS-y.C}MC2, Ser[1]	ect	104650/KK	1	22	1.5	2
y[1] w[1118]; P{w[+mW.hs]=GawB}pnr[MD237]/TM3, P{w[+mC]=UAS-y.C}MC2, Ser[1]	ect	104650/KK	1	23	1.5	2
y[1] w[1118]; P{w[+mW.hs]=GawB}pnr[MD237]/TM3, P{w[+mC]=UAS-y.C}MC2, Ser[1]	ect	104650/KK	1	24	1.5	2
y[1] w[1118]; P{w[+mW.hs]=GawB}pnr[MD237]/TM3, P{w[+mC]=UAS-y.C}MC2, Ser[1]	ect	104650/KK	1	25	1.5	2
y[1] w[1118]; P{w[+mW.hs]=GawB}pnr[MD237]/TM3, P{w[+mC]=UAS-y.C}MC2, Ser[1]	ect	104650/KK	1	26	1.5	2
y[1] w[1118]; P{w[+mW.hs]=GawB}pnr[MD237]/TM3, P{w[+mC]=UAS-y.C}MC2, Ser[1]	ect	104650/KK	1	27	1.5	2
y[1] w[1118]; P{w[+mW.hs]=GawB}pnr[MD237]/TM3, P{w[+mC]=UAS-y.C}MC2, Ser[1]	ect	104650/KK	1	28	1.5	2
y[1] w[1118]; P{w[+mW.hs]=GawB}pnr[MD237]/TM3, P{w[+mC]=UAS-y.C}MC2, Ser[1]	ect	104650/KK	1	29	1.5	2
y[1] w[1118]; P{w[+mW.hs]=GawB}pnr[MD237]/TM3, P{w[+mC]=UAS-y.C}MC2, Ser[1]	ect	104650/KK	1	30	1.5	2
y[1] w[1118]; P{w[+mW.hs]=GawB}pnr[MD237]/TM3, P{w[+mC]=UAS-y.C}MC2, Ser[1]	ect	104650/KK	1	31	1.5	2
y[1] w[1118]; P{w[+mW.hs]=GawB}pnr[MD237]/TM3, P{w[+mC]=UAS-y.C}MC2, Ser[1]	ect	104650/KK	1	32	1.5	2
y[1] w[1118]; P{w[+mW.hs]=GawB}pnr[MD237]/TM3, P{w[+mC]=UAS-y.C}MC2, Ser[1]	ect	104650/KK	1	33	1.5	2
y[1] w[1118]; P{w[+mW.hs]=GawB}pnr[MD237]/TM3, P{w[+mC]=UAS-y.C}MC2, Ser[1]	ect	104650/KK	1	34	1.5	2
y[1] w[1118]; P{w[+mW.hs]=GawB}pnr[MD237]/TM3, P{w[+mC]=UAS-y.C}MC2, Ser[1]	ect	104650/KK	1	35	1.5	2
y[1] w[1118]; P{w[+mW.hs]=GawB}pnr[MD237]/TM3, P{w[+mC]=UAS-y.C}MC2, Ser[1]	ect	104650/KK	1	36	1.5	2
y[1] w[1118]; P{w[+mW.hs]=GawB}pnr[MD237]/TM3, P{w[+mC]=UAS-y.C}MC2, Ser[1]	ect	104650/KK	1	37	1.5	2
y[1] w[1118]; P{w[+mW.hs]=GawB}pnr[MD237]/TM3, P{w[+mC]=UAS-y.C}MC2, Ser[1]	ect	104650/KK	1	38	1.5	2
y[1] w[1118]; P{w[+mW.hs]=GawB}pnr[MD237]/TM3, P{w[+mC]=UAS-y.C}MC2, Ser[1]	ect	104650/KK	1	39	1.5	2
y[1] w[1118]; P{w[+mW.hs]=GawB}pnr[MD237]/TM3, P{w[+mC]=UAS-y.C}MC2, Ser[1]	ect	104650/KK	1	40	1.5	2
y[1] w[1118]; P{w[+mW.hs]=GawB}pnr[MD237]/TM3, P{w[+mC]=UAS-y.C}MC2, Ser[1]	ect	104650/KK	1	41	1.5	2
y[1] w[1118]; P{w[+mW.hs]=GawB}pnr[MD237]/TM3, P{w[+mC]=UAS-y.C}MC2, Ser[1]	ect	104650/KK	1	42	1.5	2
y[1] w[1118]; P{w[+mW.hs]=GawB}pnr[MD237]/TM3, P{w[+mC]=UAS-y.C}MC2, Ser[1]	ect	104650/KK	1	43	1.5	2
y[1] w[1118]; P{w[+mW.hs]=GawB}pnr[MD237]/TM3, P{w[+mC]=UAS-y.C}MC2, Ser[1]	ect	104650/KK	1	44	1.5	2
y[1] w[1118]; P{w[+mW.hs]=GawB}pnr[MD237]/TM3, P{w[+mC]=UAS-y.C}MC2, Ser[1]	ect	104650/KK	1	45	1.5	2
y[1] w[1118]; P{w[+mW.hs]=GawB}pnr[MD237]/TM3, P{w[+mC]=UAS-y.C}MC2, Ser[1]	ect	104650/KK	1	46	1.5	2
y[1] w[1118]; P{w[+mW.hs]=GawB}pnr[MD237]/TM3, P{w[+mC]=UAS-y.C}MC2, Ser[1]	ect	104650/KK	1	47	1.5	2
y[1] w[1118]; P{w[+mW.hs]=GawB}pnr[MD237]/TM3, P{w[+mC]=UAS-y.C}MC2, Ser[1]	ect	104650/KK	1	48	1.5	2
y[1] w[1118]; P{w[+mW.hs]=GawB}pnr[MD237]/TM3, P{w[+mC]=UAS-y.C}MC2, Ser[1]	ect	104650/KK	1	49	1.5	2
y[1] w[1118]; P{w[+mW.hs]=GawB}pnr[MD237]/TM3, P{w[+mC]=UAS-y.C}MC2, Ser[1]	ect	104650/KK	1	50	1.5	2
y[1] w[1118]; P{w[+mW.hs]=GawB}pnr[MD237]/TM3, P{w[+mC]=UAS-y.C}MC2, Ser[1]	ect	104650/KK	2	1	1.5	2
y[1] w[1118]; P{w[+mW.hs]=GawB}pnr[MD237]/TM3, P{w[+mC]=UAS-y.C}MC2, Ser[1]	ect	104650/KK	2	2	1.5	2
y[1] w[1118]; P{w[+mW.hs]=GawB}pnr[MD237]/TM3, P{w[+mC]=UAS-y.C}MC2, Ser[1]	ect	104650/KK	2	3	1.5	2
y[1] w[1118]; P{w[+mW.hs]=GawB}pnr[MD237]/TM3, P{w[+mC]=UAS-y.C}MC2, Ser[1]	ect	104650/KK	2	4	1.5	2
y[1] w[1118]; P{w[+mW.hs]=GawB}pnr[MD237]/TM3, P{w[+mC]=UAS-y.C}MC2, Ser[1]	ect	104650/KK	2	5	1.5	2
y[1] w[1118]; P{w[+mW.hs]=GawB}pnr[MD237]/TM3, P{w[+mC]=UAS-y.C}MC2, Ser[1]	ect	104650/KK	2	6	1.5	2
y[1] w[1118]; P{w[+mW.hs]=GawB}pnr[MD237]/TM3, P{w[+mC]=UAS-y.C}MC2, Ser[1]	ect	104650/KK	2	7	1.5	2
y[1] w[1118]; P{w[+mW.hs]=GawB}pnr[MD237]/TM3, P{w[+mC]=UAS-y.C}MC2, Ser[1]	ect	104650/KK	2	8	1.5	2
y[1] w[1118]; P{w[+mW.hs]=GawB}pnr[MD237]/TM3, P{w[+mC]=UAS-y.C}MC2, Ser[1]	ect	104650/KK	2	9	1.5	2
y[1] w[1118]; P{w[+mW.hs]=GawB}pnr[MD237]/TM3, P{w[+mC]=UAS-y.C}MC2, Ser[1]	ect	104650/KK	2	10	1.5	2
y[1] w[1118]; P{w[+mW.hs]=GawB}pnr[MD237]/TM3, P{w[+mC]=UAS-y.C}MC2, Ser[1]	ect	104650/KK	2	11	1.5	2
y[1] w[1118]; P{w[+mW.hs]=GawB}pnr[MD237]/TM3, P{w[+mC]=UAS-y.C}MC2, Ser[1]	ect	104650/KK	2	12	1.5	2
y[1] w[1118]; P{w[+mW.hs]=GawB}pnr[MD237]/TM3, P{w[+mC]=UAS-y.C}MC2, Ser[1]	ect	104650/KK	2	13	1.5	2
y[1] w[1118]; P{w[+mW.hs]=GawB}pnr[MD237]/TM3, P{w[+mC]=UAS-y.C}MC2, Ser[1]	ect	104650/KK	2	14	1.5	2
y[1] w[1118]; P{w[+mW.hs]=GawB}pnr[MD237]/TM3, P{w[+mC]=UAS-y.C}MC2, Ser[1]	ect	104650/KK	2	15	1.5	2
y[1] w[1118]; P{w[+mW.hs]=GawB}pnr[MD237]/TM3, P{w[+mC]=UAS-y.C}MC2, Ser[1]	ect	104650/KK	2	16	1.5	2
y[1] w[1118]; P{w[+mW.hs]=GawB}pnr[MD237]/TM3, P{w[+mC]=UAS-y.C}MC2, Ser[1]	ect	104650/KK	2	17	1.5	2
y[1] w[1118]; P{w[+mW.hs]=GawB}pnr[MD237]/TM3, P{w[+mC]=UAS-y.C}MC2, Ser[1]	ect	104650/KK	2	18	1.5	2
y[1] w[1118]; P{w[+mW.hs]=GawB}pnr[MD237]/TM3, P{w[+mC]=UAS-y.C}MC2, Ser[1]	ect	104650/KK	2	19	1.5	2
y[1] w[1118]; P{w[+mW.hs]=GawB}pnr[MD237]/TM3, P{w[+mC]=UAS-y.C}MC2, Ser[1]	ect	104650/KK	2	20	1.5	2
y[1] w[1118]; P{w[+mW.hs]=GawB}pnr[MD237]/TM3, P{w[+mC]=UAS-y.C}MC2, Ser[1]	ect	104650/KK	2	21	1.5	2
y[1] w[1118]; P{w[+mW.hs]=GawB}pnr[MD237]/TM3, P{w[+mC]=UAS-y.C}MC2, Ser[1]	ect	104650/KK	2	22	1.5	2
y[1] w[1118]; P{w[+mW.hs]=GawB}pnr[MD237]/TM3, P{w[+mC]=UAS-y.C}MC2, Ser[1]	ect	104650/KK	2	23	1.5	2
y[1] w[1118]; P{w[+mW.hs]=GawB}pnr[MD237]/TM3, P{w[+mC]=UAS-y.C}MC2, Ser[1]	ect	104650/KK	2	24	1.5	2
y[1] w[1118]; P{w[+mW.hs]=GawB}pnr[MD237]/TM3, P{w[+mC]=UAS-y.C}MC2, Ser[1]	ect	104650/KK	2	25	1.5	2
y[1] w[1118]; P{w[+mW.hs]=GawB}pnr[MD237]/TM3, P{w[+mC]=UAS-y.C}MC2, Ser[1]	ect	104650/KK	2	26	1.5	2
y[1] w[1118]; P{w[+mW.hs]=GawB}pnr[MD237]/TM3, P{w[+mC]=UAS-y.C}MC2, Ser[1]	ect	104650/KK	2	27	1.5	2
y[1] w[1118]; P{w[+mW.hs]=GawB}pnr[MD237]/TM3, P{w[+mC]=UAS-y.C}MC2, Ser[1]	ect	104650/KK	2	28	1.5	2
y[1] w[1118]; P{w[+mW.hs]=GawB}pnr[MD237]/TM3, P{w[+mC]=UAS-y.C}MC2, Ser[1]	ect	104650/KK	2	29	1.5	2
y[1] w[1118]; P{w[+mW.hs]=GawB}pnr[MD237]/TM3, P{w[+mC]=UAS-y.C}MC2, Ser[1]	ect	104650/KK	2	30	1.5	2
y[1] w[1118]; P{w[+mW.hs]=GawB}pnr[MD237]/TM3, P{w[+mC]=UAS-y.C}MC2, Ser[1]	ect	104650/KK	2	31	1.5	2
y[1] w[1118]; P{w[+mW.hs]=GawB}pnr[MD237]/TM3, P{w[+mC]=UAS-y.C}MC2, Ser[1]	ect	104650/KK	2	32	1.5	1.5
y[1] w[1118]; P{w[+mW.hs]=GawB}pnr[MD237]/TM3, P{w[+mC]=UAS-y.C}MC2, Ser[1]	ect	104650/KK	2	33	1.5	2
y[1] w[1118]; P{w[+mW.hs]=GawB}pnr[MD237]/TM3, P{w[+mC]=UAS-y.C}MC2, Ser[1]	ect	104650/KK	2	34	1.5	2
y[1] w[1118]; P{w[+mW.hs]=GawB}pnr[MD237]/TM3, P{w[+mC]=UAS-y.C}MC2, Ser[1]	ect	104650/KK	2	35	1.5	2
y[1] w[1118]; P{w[+mW.hs]=GawB}pnr[MD237]/TM3, P{w[+mC]=UAS-y.C}MC2, Ser[1]	ect	104650/KK	2	36	1.5	2
y[1] w[1118]; P{w[+mW.hs]=GawB}pnr[MD237]/TM3, P{w[+mC]=UAS-y.C}MC2, Ser[1]	ect	104650/KK	2	37	1.5	2
y[1] w[1118]; P{w[+mW.hs]=GawB}pnr[MD237]/TM3, P{w[+mC]=UAS-y.C}MC2, Ser[1]	ect	104650/KK	2	38	1.5	2
y[1] w[1118]; P{w[+mW.hs]=GawB}pnr[MD237]/TM3, P{w[+mC]=UAS-y.C}MC2, Ser[1]	ect	104650/KK	2	39	1.5	2
y[1] w[1118]; P{w[+mW.hs]=GawB}pnr[MD237]/TM3, P{w[+mC]=UAS-y.C}MC2, Ser[1]	ect	104650/KK	2	40	1.5	2
y[1] w[1118]; P{w[+mW.hs]=GawB}pnr[MD237]/TM3, P{w[+mC]=UAS-y.C}MC2, Ser[1]	ect	104650/KK	2	41	1.5	2
y[1] w[1118]; P{w[+mW.hs]=GawB}pnr[MD237]/TM3, P{w[+mC]=UAS-y.C}MC2, Ser[1]	ect	104650/KK	2	42	1.5	2
y[1] w[1118]; P{w[+mW.hs]=GawB}pnr[MD237]/TM3, P{w[+mC]=UAS-y.C}MC2, Ser[1]	ect	104650/KK	2	43	1.5	2
y[1] w[1118]; P{w[+mW.hs]=GawB}pnr[MD237]/TM3, P{w[+mC]=UAS-y.C}MC2, Ser[1]	ect	104650/KK	2	44	1.5	2
y[1] w[1118]; P{w[+mW.hs]=GawB}pnr[MD237]/TM3, P{w[+mC]=UAS-y.C}MC2, Ser[1]	ect	104650/KK	2	45	1.5	2
y[1] w[1118]; P{w[+mW.hs]=GawB}pnr[MD237]/TM3, P{w[+mC]=UAS-y.C}MC2, Ser[1]	ect	104650/KK	2	46	1.5	2
y[1] w[1118]; P{w[+mW.hs]=GawB}pnr[MD237]/TM3, P{w[+mC]=UAS-y.C}MC2, Ser[1]	ect	104650/KK	2	47	1.5	2
y[1] w[1118]; P{w[+mW.hs]=GawB}pnr[MD237]/TM3, P{w[+mC]=UAS-y.C}MC2, Ser[1]	ect	104650/KK	2	48	1.5	2
y[1] w[1118]; P{w[+mW.hs]=GawB}pnr[MD237]/TM3, P{w[+mC]=UAS-y.C}MC2, Ser[1]	ect	104650/KK	2	49	1.5	2
y[1] w[1118]; P{w[+mW.hs]=GawB}pnr[MD237]/TM3, P{w[+mC]=UAS-y.C}MC2, Ser[1]	ect	104650/KK	2	50	1.5	2
y[1] w[1118]; P{w[+mW.hs]=GawB}pnr[MD237]/TM3, P{w[+mC]=UAS-y.C}MC2, Ser[1]	ect	104650/KK	3	1	1.5	2
y[1] w[1118]; P{w[+mW.hs]=GawB}pnr[MD237]/TM3, P{w[+mC]=UAS-y.C}MC2, Ser[1]	ect	104650/KK	3	2	1.5	2
y[1] w[1118]; P{w[+mW.hs]=GawB}pnr[MD237]/TM3, P{w[+mC]=UAS-y.C}MC2, Ser[1]	ect	104650/KK	3	3	1.5	1.5
y[1] w[1118]; P{w[+mW.hs]=GawB}pnr[MD237]/TM3, P{w[+mC]=UAS-y.C}MC2, Ser[1]	ect	104650/KK	3	4	1.5	2
y[1] w[1118]; P{w[+mW.hs]=GawB}pnr[MD237]/TM3, P{w[+mC]=UAS-y.C}MC2, Ser[1]	ect	104650/KK	3	5	1.5	2
y[1] w[1118]; P{w[+mW.hs]=GawB}pnr[MD237]/TM3, P{w[+mC]=UAS-y.C}MC2, Ser[1]	ect	104650/KK	3	6	1.5	2
y[1] w[1118]; P{w[+mW.hs]=GawB}pnr[MD237]/TM3, P{w[+mC]=UAS-y.C}MC2, Ser[1]	ect	104650/KK	3	7	1.5	2
y[1] w[1118]; P{w[+mW.hs]=GawB}pnr[MD237]/TM3, P{w[+mC]=UAS-y.C}MC2, Ser[1]	ect	104650/KK	3	8	1.5	2
y[1] w[1118]; P{w[+mW.hs]=GawB}pnr[MD237]/TM3, P{w[+mC]=UAS-y.C}MC2, Ser[1]	ect	104650/KK	3	9	1.5	2
y[1] w[1118]; P{w[+mW.hs]=GawB}pnr[MD237]/TM3, P{w[+mC]=UAS-y.C}MC2, Ser[1]	ect	104650/KK	3	10	1.5	2
y[1] w[1118]; P{w[+mW.hs]=GawB}pnr[MD237]/TM3, P{w[+mC]=UAS-y.C}MC2, Ser[1]	ect	104650/KK	3	11	1.5	2
y[1] w[1118]; P{w[+mW.hs]=GawB}pnr[MD237]/TM3, P{w[+mC]=UAS-y.C}MC2, Ser[1]	ect	104650/KK	3	12	1.5	2
y[1] w[1118]; P{w[+mW.hs]=GawB}pnr[MD237]/TM3, P{w[+mC]=UAS-y.C}MC2, Ser[1]	ect	104650/KK	3	13	1.5	2
y[1] w[1118]; P{w[+mW.hs]=GawB}pnr[MD237]/TM3, P{w[+mC]=UAS-y.C}MC2, Ser[1]	ect	104650/KK	3	14	1.5	2
y[1] w[1118]; P{w[+mW.hs]=GawB}pnr[MD237]/TM3, P{w[+mC]=UAS-y.C}MC2, Ser[1]	ect	104650/KK	3	15	1.5	2
y[1] w[1118]; P{w[+mW.hs]=GawB}pnr[MD237]/TM3, P{w[+mC]=UAS-y.C}MC2, Ser[1]	ect	104650/KK	3	16	1.5	2
y[1] w[1118]; P{w[+mW.hs]=GawB}pnr[MD237]/TM3, P{w[+mC]=UAS-y.C}MC2, Ser[1]	ect	104650/KK	3	17	1.5	2
y[1] w[1118]; P{w[+mW.hs]=GawB}pnr[MD237]/TM3, P{w[+mC]=UAS-y.C}MC2, Ser[1]	ect	104650/KK	3	18	1.5	2
y[1] w[1118]; P{w[+mW.hs]=GawB}pnr[MD237]/TM3, P{w[+mC]=UAS-y.C}MC2, Ser[1]	ect	104650/KK	3	19	1.5	2
y[1] w[1118]; P{w[+mW.hs]=GawB}pnr[MD237]/TM3, P{w[+mC]=UAS-y.C}MC2, Ser[1]	ect	104650/KK	3	20	1.5	2
y[1] w[1118]; P{w[+mW.hs]=GawB}pnr[MD237]/TM3, P{w[+mC]=UAS-y.C}MC2, Ser[1]	ect	104650/KK	3	21	1.5	2
y[1] w[1118]; P{w[+mW.hs]=GawB}pnr[MD237]/TM3, P{w[+mC]=UAS-y.C}MC2, Ser[1]	ect	104650/KK	3	22	1.5	2
y[1] w[1118]; P{w[+mW.hs]=GawB}pnr[MD237]/TM3, P{w[+mC]=UAS-y.C}MC2, Ser[1]	ect	104650/KK	3	23	1.5	2
y[1] w[1118]; P{w[+mW.hs]=GawB}pnr[MD237]/TM3, P{w[+mC]=UAS-y.C}MC2, Ser[1]	ect	104650/KK	3	24	1.5	2
y[1] w[1118]; P{w[+mW.hs]=GawB}pnr[MD237]/TM3, P{w[+mC]=UAS-y.C}MC2, Ser[1]	ect	104650/KK	3	25	1.5	2
y[1] w[1118]; P{w[+mW.hs]=GawB}pnr[MD237]/TM3, P{w[+mC]=UAS-y.C}MC2, Ser[1]	ect	104650/KK	3	26	1.5	2
y[1] w[1118]; P{w[+mW.hs]=GawB}pnr[MD237]/TM3, P{w[+mC]=UAS-y.C}MC2, Ser[1]	ect	104650/KK	3	27	1.5	2
y[1] w[1118]; P{w[+mW.hs]=GawB}pnr[MD237]/TM3, P{w[+mC]=UAS-y.C}MC2, Ser[1]	ect	104650/KK	3	28	1.5	2
y[1] w[1118]; P{w[+mW.hs]=GawB}pnr[MD237]/TM3, P{w[+mC]=UAS-y.C}MC2, Ser[1]	ect	104650/KK	3	29	1.5	2
y[1] w[1118]; P{w[+mW.hs]=GawB}pnr[MD237]/TM3, P{w[+mC]=UAS-y.C}MC2, Ser[1]	ect	104650/KK	3	30	1.5	2
y[1] w[1118]; P{w[+mW.hs]=GawB}pnr[MD237]/TM3, P{w[+mC]=UAS-y.C}MC2, Ser[1]	ect	104650/KK	3	31	1.5	2
y[1] w[1118]; P{w[+mW.hs]=GawB}pnr[MD237]/TM3, P{w[+mC]=UAS-y.C}MC2, Ser[1]	ect	104650/KK	3	32	1.5	2
y[1] w[1118]; P{w[+mW.hs]=GawB}pnr[MD237]/TM3, P{w[+mC]=UAS-y.C}MC2, Ser[1]	ect	104650/KK	3	33	1.5	2
y[1] w[1118]; P{w[+mW.hs]=GawB}pnr[MD237]/TM3, P{w[+mC]=UAS-y.C}MC2, Ser[1]	ect	104650/KK	3	34	1.5	2
y[1] w[1118]; P{w[+mW.hs]=GawB}pnr[MD237]/TM3, P{w[+mC]=UAS-y.C}MC2, Ser[1]	ect	104650/KK	3	35	1.5	2
y[1] w[1118]; P{w[+mW.hs]=GawB}pnr[MD237]/TM3, P{w[+mC]=UAS-y.C}MC2, Ser[1]	ect	104650/KK	3	36	1.5	2
y[1] w[1118]; P{w[+mW.hs]=GawB}pnr[MD237]/TM3, P{w[+mC]=UAS-y.C}MC2, Ser[1]	ect	104650/KK	3	37	1.5	2
y[1] w[1118]; P{w[+mW.hs]=GawB}pnr[MD237]/TM3, P{w[+mC]=UAS-y.C}MC2, Ser[1]	ect	104650/KK	3	38	1.5	2
y[1] w[1118]; P{w[+mW.hs]=GawB}pnr[MD237]/TM3, P{w[+mC]=UAS-y.C}MC2, Ser[1]	ect	104650/KK	3	39	1.5	2
y[1] w[1118]; P{w[+mW.hs]=GawB}pnr[MD237]/TM3, P{w[+mC]=UAS-y.C}MC2, Ser[1]	ect	104650/KK	3	40	1.5	2
y[1] w[1118]; P{w[+mW.hs]=GawB}pnr[MD237]/TM3, P{w[+mC]=UAS-y.C}MC2, Ser[1]	ect	104650/KK	3	41	1.5	2
y[1] w[1118]; P{w[+mW.hs]=GawB}pnr[MD237]/TM3, P{w[+mC]=UAS-y.C}MC2, Ser[1]	ect	104650/KK	3	42	1.5	2
y[1] w[1118]; P{w[+mW.hs]=GawB}pnr[MD237]/TM3, P{w[+mC]=UAS-y.C}MC2, Ser[1]	ect	104650/KK	3	43	1.5	2
y[1] w[1118]; P{w[+mW.hs]=GawB}pnr[MD237]/TM3, P{w[+mC]=UAS-y.C}MC2, Ser[1]	ect	104650/KK	3	44	1.5	2
y[1] w[1118]; P{w[+mW.hs]=GawB}pnr[MD237]/TM3, P{w[+mC]=UAS-y.C}MC2, Ser[1]	ect	104650/KK	3	45	1.5	2
y[1] w[1118]; P{w[+mW.hs]=GawB}pnr[MD237]/TM3, P{w[+mC]=UAS-y.C}MC2, Ser[1]	ect	104650/KK	3	46	1.5	2
y[1] w[1118]; P{w[+mW.hs]=GawB}pnr[MD237]/TM3, P{w[+mC]=UAS-y.C}MC2, Ser[1]	ect	104650/KK	3	47	1.5	1.5
y[1] w[1118]; P{w[+mW.hs]=GawB}pnr[MD237]/TM3, P{w[+mC]=UAS-y.C}MC2, Ser[1]	ect	104650/KK	3	48	1.5	2
y[1] w[1118]; P{w[+mW.hs]=GawB}pnr[MD237]/TM3, P{w[+mC]=UAS-y.C}MC2, Ser[1]	ect	104650/KK	3	49	1.5	2
y[1] w[1118]; P{w[+mW.hs]=GawB}pnr[MD237]/TM3, P{w[+mC]=UAS-y.C}MC2, Ser[1]	ect	104650/KK	3	50	1.5	2
y[1] w[1118]; P{w[+mW.hs]=GawB}pnr[MD237]/TM3, P{w[+mC]=UAS-y.C}MC2, Ser[1]	CG42340	105046/KK	1	1	1.5	2
y[1] w[1118]; P{w[+mW.hs]=GawB}pnr[MD237]/TM3, P{w[+mC]=UAS-y.C}MC2, Ser[1]	CG42340	105046/KK	1	2	1.5	2
y[1] w[1118]; P{w[+mW.hs]=GawB}pnr[MD237]/TM3, P{w[+mC]=UAS-y.C}MC2, Ser[1]	CG42340	105046/KK	1	3	1.5	2
y[1] w[1118]; P{w[+mW.hs]=GawB}pnr[MD237]/TM3, P{w[+mC]=UAS-y.C}MC2, Ser[1]	CG42340	105046/KK	1	4	1.5	2
y[1] w[1118]; P{w[+mW.hs]=GawB}pnr[MD237]/TM3, P{w[+mC]=UAS-y.C}MC2, Ser[1]	CG42340	105046/KK	1	5	1.5	2
y[1] w[1118]; P{w[+mW.hs]=GawB}pnr[MD237]/TM3, P{w[+mC]=UAS-y.C}MC2, Ser[1]	CG42340	105046/KK	1	6	1.5	2
y[1] w[1118]; P{w[+mW.hs]=GawB}pnr[MD237]/TM3, P{w[+mC]=UAS-y.C}MC2, Ser[1]	CG42340	105046/KK	1	7	1.5	2
y[1] w[1118]; P{w[+mW.hs]=GawB}pnr[MD237]/TM3, P{w[+mC]=UAS-y.C}MC2, Ser[1]	CG42340	105046/KK	1	8	1.5	2
y[1] w[1118]; P{w[+mW.hs]=GawB}pnr[MD237]/TM3, P{w[+mC]=UAS-y.C}MC2, Ser[1]	CG42340	105046/KK	1	9	1.5	2
y[1] w[1118]; P{w[+mW.hs]=GawB}pnr[MD237]/TM3, P{w[+mC]=UAS-y.C}MC2, Ser[1]	CG42340	105046/KK	1	10	1.5	2
y[1] w[1118]; P{w[+mW.hs]=GawB}pnr[MD237]/TM3, P{w[+mC]=UAS-y.C}MC2, Ser[1]	CG42340	105046/KK	1	11	1.5	2
y[1] w[1118]; P{w[+mW.hs]=GawB}pnr[MD237]/TM3, P{w[+mC]=UAS-y.C}MC2, Ser[1]	CG42340	105046/KK	1	12	1.5	2
y[1] w[1118]; P{w[+mW.hs]=GawB}pnr[MD237]/TM3, P{w[+mC]=UAS-y.C}MC2, Ser[1]	CG42340	105046/KK	1	13	1.5	2
y[1] w[1118]; P{w[+mW.hs]=GawB}pnr[MD237]/TM3, P{w[+mC]=UAS-y.C}MC2, Ser[1]	CG42340	105046/KK	1	14	1.5	2
y[1] w[1118]; P{w[+mW.hs]=GawB}pnr[MD237]/TM3, P{w[+mC]=UAS-y.C}MC2, Ser[1]	CG42340	105046/KK	1	15	1.5	2
y[1] w[1118]; P{w[+mW.hs]=GawB}pnr[MD237]/TM3, P{w[+mC]=UAS-y.C}MC2, Ser[1]	CG42340	105046/KK	1	16	1.5	2
y[1] w[1118]; P{w[+mW.hs]=GawB}pnr[MD237]/TM3, P{w[+mC]=UAS-y.C}MC2, Ser[1]	CG42340	105046/KK	1	17	1.5	2
y[1] w[1118]; P{w[+mW.hs]=GawB}pnr[MD237]/TM3, P{w[+mC]=UAS-y.C}MC2, Ser[1]	CG42340	105046/KK	1	18	1.5	2
y[1] w[1118]; P{w[+mW.hs]=GawB}pnr[MD237]/TM3, P{w[+mC]=UAS-y.C}MC2, Ser[1]	CG42340	105046/KK	1	19	1.5	2
y[1] w[1118]; P{w[+mW.hs]=GawB}pnr[MD237]/TM3, P{w[+mC]=UAS-y.C}MC2, Ser[1]	CG42340	105046/KK	1	20	1.5	2
y[1] w[1118]; P{w[+mW.hs]=GawB}pnr[MD237]/TM3, P{w[+mC]=UAS-y.C}MC2, Ser[1]	CG42340	105046/KK	1	21	1.5	2
y[1] w[1118]; P{w[+mW.hs]=GawB}pnr[MD237]/TM3, P{w[+mC]=UAS-y.C}MC2, Ser[1]	CG42340	105046/KK	1	22	1.5	2
y[1] w[1118]; P{w[+mW.hs]=GawB}pnr[MD237]/TM3, P{w[+mC]=UAS-y.C}MC2, Ser[1]	CG42340	105046/KK	1	23	1.5	2
y[1] w[1118]; P{w[+mW.hs]=GawB}pnr[MD237]/TM3, P{w[+mC]=UAS-y.C}MC2, Ser[1]	CG42340	105046/KK	1	24	1.5	2
y[1] w[1118]; P{w[+mW.hs]=GawB}pnr[MD237]/TM3, P{w[+mC]=UAS-y.C}MC2, Ser[1]	CG42340	105046/KK	1	25	1.5	2
y[1] w[1118]; P{w[+mW.hs]=GawB}pnr[MD237]/TM3, P{w[+mC]=UAS-y.C}MC2, Ser[1]	CG42340	105046/KK	1	26	1.5	2
y[1] w[1118]; P{w[+mW.hs]=GawB}pnr[MD237]/TM3, P{w[+mC]=UAS-y.C}MC2, Ser[1]	CG42340	105046/KK	1	27	1.5	2
y[1] w[1118]; P{w[+mW.hs]=GawB}pnr[MD237]/TM3, P{w[+mC]=UAS-y.C}MC2, Ser[1]	CG42340	105046/KK	1	28	1.5	2
y[1] w[1118]; P{w[+mW.hs]=GawB}pnr[MD237]/TM3, P{w[+mC]=UAS-y.C}MC2, Ser[1]	CG42340	105046/KK	1	29	1.5	2
y[1] w[1118]; P{w[+mW.hs]=GawB}pnr[MD237]/TM3, P{w[+mC]=UAS-y.C}MC2, Ser[1]	CG42340	105046/KK	1	30	1.5	1.5
y[1] w[1118]; P{w[+mW.hs]=GawB}pnr[MD237]/TM3, P{w[+mC]=UAS-y.C}MC2, Ser[1]	CG42340	105046/KK	1	31	1.5	2
y[1] w[1118]; P{w[+mW.hs]=GawB}pnr[MD237]/TM3, P{w[+mC]=UAS-y.C}MC2, Ser[1]	CG42340	105046/KK	1	32	1.5	2
y[1] w[1118]; P{w[+mW.hs]=GawB}pnr[MD237]/TM3, P{w[+mC]=UAS-y.C}MC2, Ser[1]	CG42340	105046/KK	1	33	1.5	2
y[1] w[1118]; P{w[+mW.hs]=GawB}pnr[MD237]/TM3, P{w[+mC]=UAS-y.C}MC2, Ser[1]	CG42340	105046/KK	1	34	1.5	2
y[1] w[1118]; P{w[+mW.hs]=GawB}pnr[MD237]/TM3, P{w[+mC]=UAS-y.C}MC2, Ser[1]	CG42340	105046/KK	1	35	1.5	2
y[1] w[1118]; P{w[+mW.hs]=GawB}pnr[MD237]/TM3, P{w[+mC]=UAS-y.C}MC2, Ser[1]	CG42340	105046/KK	1	36	1.5	2
y[1] w[1118]; P{w[+mW.hs]=GawB}pnr[MD237]/TM3, P{w[+mC]=UAS-y.C}MC2, Ser[1]	CG42340	105046/KK	1	37	1.5	2
y[1] w[1118]; P{w[+mW.hs]=GawB}pnr[MD237]/TM3, P{w[+mC]=UAS-y.C}MC2, Ser[1]	CG42340	105046/KK	1	38	1.5	2
y[1] w[1118]; P{w[+mW.hs]=GawB}pnr[MD237]/TM3, P{w[+mC]=UAS-y.C}MC2, Ser[1]	CG42340	105046/KK	1	39	1.5	2
y[1] w[1118]; P{w[+mW.hs]=GawB}pnr[MD237]/TM3, P{w[+mC]=UAS-y.C}MC2, Ser[1]	CG42340	105046/KK	1	40	1.5	2
y[1] w[1118]; P{w[+mW.hs]=GawB}pnr[MD237]/TM3, P{w[+mC]=UAS-y.C}MC2, Ser[1]	CG42340	105046/KK	1	41	1.5	2
y[1] w[1118]; P{w[+mW.hs]=GawB}pnr[MD237]/TM3, P{w[+mC]=UAS-y.C}MC2, Ser[1]	CG42340	105046/KK	1	42	1.5	2
y[1] w[1118]; P{w[+mW.hs]=GawB}pnr[MD237]/TM3, P{w[+mC]=UAS-y.C}MC2, Ser[1]	CG42340	105046/KK	1	43	1.5	2
y[1] w[1118]; P{w[+mW.hs]=GawB}pnr[MD237]/TM3, P{w[+mC]=UAS-y.C}MC2, Ser[1]	CG42340	105046/KK	1	44	1.5	2
y[1] w[1118]; P{w[+mW.hs]=GawB}pnr[MD237]/TM3, P{w[+mC]=UAS-y.C}MC2, Ser[1]	CG42340	105046/KK	1	45	1.5	2
y[1] w[1118]; P{w[+mW.hs]=GawB}pnr[MD237]/TM3, P{w[+mC]=UAS-y.C}MC2, Ser[1]	CG42340	105046/KK	1	46	1.5	2
y[1] w[1118]; P{w[+mW.hs]=GawB}pnr[MD237]/TM3, P{w[+mC]=UAS-y.C}MC2, Ser[1]	CG42340	105046/KK	1	47	1.5	2
y[1] w[1118]; P{w[+mW.hs]=GawB}pnr[MD237]/TM3, P{w[+mC]=UAS-y.C}MC2, Ser[1]	CG42340	105046/KK	1	48	1.5	2
y[1] w[1118]; P{w[+mW.hs]=GawB}pnr[MD237]/TM3, P{w[+mC]=UAS-y.C}MC2, Ser[1]	CG42340	105046/KK	1	49	1.5	2
y[1] w[1118]; P{w[+mW.hs]=GawB}pnr[MD237]/TM3, P{w[+mC]=UAS-y.C}MC2, Ser[1]	CG42340	105046/KK	1	50	1.5	2
y[1] w[1118]; P{w[+mW.hs]=GawB}pnr[MD237]/TM3, P{w[+mC]=UAS-y.C}MC2, Ser[1]	CG42340	105046/KK	2	1	1.5	2
y[1] w[1118]; P{w[+mW.hs]=GawB}pnr[MD237]/TM3, P{w[+mC]=UAS-y.C}MC2, Ser[1]	CG42340	105046/KK	2	2	1.5	2
y[1] w[1118]; P{w[+mW.hs]=GawB}pnr[MD237]/TM3, P{w[+mC]=UAS-y.C}MC2, Ser[1]	CG42340	105046/KK	2	3	1.5	2
y[1] w[1118]; P{w[+mW.hs]=GawB}pnr[MD237]/TM3, P{w[+mC]=UAS-y.C}MC2, Ser[1]	CG42340	105046/KK	2	4	1.5	2
y[1] w[1118]; P{w[+mW.hs]=GawB}pnr[MD237]/TM3, P{w[+mC]=UAS-y.C}MC2, Ser[1]	CG42340	105046/KK	2	5	1.5	2
y[1] w[1118]; P{w[+mW.hs]=GawB}pnr[MD237]/TM3, P{w[+mC]=UAS-y.C}MC2, Ser[1]	CG42340	105046/KK	2	6	1.5	2
y[1] w[1118]; P{w[+mW.hs]=GawB}pnr[MD237]/TM3, P{w[+mC]=UAS-y.C}MC2, Ser[1]	CG42340	105046/KK	2	7	1.5	2
y[1] w[1118]; P{w[+mW.hs]=GawB}pnr[MD237]/TM3, P{w[+mC]=UAS-y.C}MC2, Ser[1]	CG42340	105046/KK	2	8	1.5	2
y[1] w[1118]; P{w[+mW.hs]=GawB}pnr[MD237]/TM3, P{w[+mC]=UAS-y.C}MC2, Ser[1]	CG42340	105046/KK	2	9	1.5	2
y[1] w[1118]; P{w[+mW.hs]=GawB}pnr[MD237]/TM3, P{w[+mC]=UAS-y.C}MC2, Ser[1]	CG42340	105046/KK	2	10	1.5	2
y[1] w[1118]; P{w[+mW.hs]=GawB}pnr[MD237]/TM3, P{w[+mC]=UAS-y.C}MC2, Ser[1]	CG42340	105046/KK	2	11	1.5	2
y[1] w[1118]; P{w[+mW.hs]=GawB}pnr[MD237]/TM3, P{w[+mC]=UAS-y.C}MC2, Ser[1]	CG42340	105046/KK	2	12	1.5	2
y[1] w[1118]; P{w[+mW.hs]=GawB}pnr[MD237]/TM3, P{w[+mC]=UAS-y.C}MC2, Ser[1]	CG42340	105046/KK	2	13	1.5	2
y[1] w[1118]; P{w[+mW.hs]=GawB}pnr[MD237]/TM3, P{w[+mC]=UAS-y.C}MC2, Ser[1]	CG42340	105046/KK	2	14	1.5	2
y[1] w[1118]; P{w[+mW.hs]=GawB}pnr[MD237]/TM3, P{w[+mC]=UAS-y.C}MC2, Ser[1]	CG42340	105046/KK	2	15	1.5	2
y[1] w[1118]; P{w[+mW.hs]=GawB}pnr[MD237]/TM3, P{w[+mC]=UAS-y.C}MC2, Ser[1]	CG42340	105046/KK	2	16	1.5	2
y[1] w[1118]; P{w[+mW.hs]=GawB}pnr[MD237]/TM3, P{w[+mC]=UAS-y.C}MC2, Ser[1]	CG42340	105046/KK	2	17	1.5	2
y[1] w[1118]; P{w[+mW.hs]=GawB}pnr[MD237]/TM3, P{w[+mC]=UAS-y.C}MC2, Ser[1]	CG42340	105046/KK	2	18	1.5	2
y[1] w[1118]; P{w[+mW.hs]=GawB}pnr[MD237]/TM3, P{w[+mC]=UAS-y.C}MC2, Ser[1]	CG42340	105046/KK	2	19	1.5	2
y[1] w[1118]; P{w[+mW.hs]=GawB}pnr[MD237]/TM3, P{w[+mC]=UAS-y.C}MC2, Ser[1]	CG42340	105046/KK	2	20	1.5	2
y[1] w[1118]; P{w[+mW.hs]=GawB}pnr[MD237]/TM3, P{w[+mC]=UAS-y.C}MC2, Ser[1]	CG42340	105046/KK	2	21	1.5	2
y[1] w[1118]; P{w[+mW.hs]=GawB}pnr[MD237]/TM3, P{w[+mC]=UAS-y.C}MC2, Ser[1]	CG42340	105046/KK	2	22	1.5	2
y[1] w[1118]; P{w[+mW.hs]=GawB}pnr[MD237]/TM3, P{w[+mC]=UAS-y.C}MC2, Ser[1]	CG42340	105046/KK	2	23	1.5	2
y[1] w[1118]; P{w[+mW.hs]=GawB}pnr[MD237]/TM3, P{w[+mC]=UAS-y.C}MC2, Ser[1]	CG42340	105046/KK	2	24	1.5	2
y[1] w[1118]; P{w[+mW.hs]=GawB}pnr[MD237]/TM3, P{w[+mC]=UAS-y.C}MC2, Ser[1]	CG42340	105046/KK	2	25	1.5	2
y[1] w[1118]; P{w[+mW.hs]=GawB}pnr[MD237]/TM3, P{w[+mC]=UAS-y.C}MC2, Ser[1]	CG42340	105046/KK	2	26	1.5	2
y[1] w[1118]; P{w[+mW.hs]=GawB}pnr[MD237]/TM3, P{w[+mC]=UAS-y.C}MC2, Ser[1]	CG42340	105046/KK	2	27	1.5	2
y[1] w[1118]; P{w[+mW.hs]=GawB}pnr[MD237]/TM3, P{w[+mC]=UAS-y.C}MC2, Ser[1]	CG42340	105046/KK	2	28	1.5	2
y[1] w[1118]; P{w[+mW.hs]=GawB}pnr[MD237]/TM3, P{w[+mC]=UAS-y.C}MC2, Ser[1]	CG42340	105046/KK	2	29	1.5	2
y[1] w[1118]; P{w[+mW.hs]=GawB}pnr[MD237]/TM3, P{w[+mC]=UAS-y.C}MC2, Ser[1]	CG42340	105046/KK	2	30	1.5	2
y[1] w[1118]; P{w[+mW.hs]=GawB}pnr[MD237]/TM3, P{w[+mC]=UAS-y.C}MC2, Ser[1]	CG42340	105046/KK	2	31	1.5	2
y[1] w[1118]; P{w[+mW.hs]=GawB}pnr[MD237]/TM3, P{w[+mC]=UAS-y.C}MC2, Ser[1]	CG42340	105046/KK	2	32	1.5	1.5
y[1] w[1118]; P{w[+mW.hs]=GawB}pnr[MD237]/TM3, P{w[+mC]=UAS-y.C}MC2, Ser[1]	CG42340	105046/KK	2	33	1.5	2
y[1] w[1118]; P{w[+mW.hs]=GawB}pnr[MD237]/TM3, P{w[+mC]=UAS-y.C}MC2, Ser[1]	CG42340	105046/KK	2	34	1.5	2
y[1] w[1118]; P{w[+mW.hs]=GawB}pnr[MD237]/TM3, P{w[+mC]=UAS-y.C}MC2, Ser[1]	CG42340	105046/KK	2	35	1.5	2
y[1] w[1118]; P{w[+mW.hs]=GawB}pnr[MD237]/TM3, P{w[+mC]=UAS-y.C}MC2, Ser[1]	CG42340	105046/KK	2	36	1.5	2
y[1] w[1118]; P{w[+mW.hs]=GawB}pnr[MD237]/TM3, P{w[+mC]=UAS-y.C}MC2, Ser[1]	CG42340	105046/KK	2	37	1.5	2
y[1] w[1118]; P{w[+mW.hs]=GawB}pnr[MD237]/TM3, P{w[+mC]=UAS-y.C}MC2, Ser[1]	CG42340	105046/KK	2	38	1.5	2
y[1] w[1118]; P{w[+mW.hs]=GawB}pnr[MD237]/TM3, P{w[+mC]=UAS-y.C}MC2, Ser[1]	CG42340	105046/KK	2	39	1.5	2
y[1] w[1118]; P{w[+mW.hs]=GawB}pnr[MD237]/TM3, P{w[+mC]=UAS-y.C}MC2, Ser[1]	CG42340	105046/KK	2	40	1.5	2
y[1] w[1118]; P{w[+mW.hs]=GawB}pnr[MD237]/TM3, P{w[+mC]=UAS-y.C}MC2, Ser[1]	CG42340	105046/KK	2	41	1.5	2
y[1] w[1118]; P{w[+mW.hs]=GawB}pnr[MD237]/TM3, P{w[+mC]=UAS-y.C}MC2, Ser[1]	CG42340	105046/KK	2	42	1.5	2
y[1] w[1118]; P{w[+mW.hs]=GawB}pnr[MD237]/TM3, P{w[+mC]=UAS-y.C}MC2, Ser[1]	CG42340	105046/KK	2	43	1.5	2
y[1] w[1118]; P{w[+mW.hs]=GawB}pnr[MD237]/TM3, P{w[+mC]=UAS-y.C}MC2, Ser[1]	CG42340	105046/KK	2	44	1.5	2
y[1] w[1118]; P{w[+mW.hs]=GawB}pnr[MD237]/TM3, P{w[+mC]=UAS-y.C}MC2, Ser[1]	CG42340	105046/KK	2	45	1.5	2
y[1] w[1118]; P{w[+mW.hs]=GawB}pnr[MD237]/TM3, P{w[+mC]=UAS-y.C}MC2, Ser[1]	CG42340	105046/KK	2	46	1.5	2
y[1] w[1118]; P{w[+mW.hs]=GawB}pnr[MD237]/TM3, P{w[+mC]=UAS-y.C}MC2, Ser[1]	CG42340	105046/KK	2	47	1.5	2
y[1] w[1118]; P{w[+mW.hs]=GawB}pnr[MD237]/TM3, P{w[+mC]=UAS-y.C}MC2, Ser[1]	CG42340	105046/KK	2	48	1.5	2
y[1] w[1118]; P{w[+mW.hs]=GawB}pnr[MD237]/TM3, P{w[+mC]=UAS-y.C}MC2, Ser[1]	CG42340	105046/KK	2	49	1.5	2
y[1] w[1118]; P{w[+mW.hs]=GawB}pnr[MD237]/TM3, P{w[+mC]=UAS-y.C}MC2, Ser[1]	CG42340	105046/KK	2	50	1.5	2
y[1] w[1118]; P{w[+mW.hs]=GawB}pnr[MD237]/TM3, P{w[+mC]=UAS-y.C}MC2, Ser[1]	CG32052	105824/KK	1	1	1.5	2
y[1] w[1118]; P{w[+mW.hs]=GawB}pnr[MD237]/TM3, P{w[+mC]=UAS-y.C}MC2, Ser[1]	CG32052	105824/KK	1	2	1.5	2
y[1] w[1118]; P{w[+mW.hs]=GawB}pnr[MD237]/TM3, P{w[+mC]=UAS-y.C}MC2, Ser[1]	CG32052	105824/KK	1	3	1.5	2
y[1] w[1118]; P{w[+mW.hs]=GawB}pnr[MD237]/TM3, P{w[+mC]=UAS-y.C}MC2, Ser[1]	CG32052	105824/KK	1	4	1.5	2
y[1] w[1118]; P{w[+mW.hs]=GawB}pnr[MD237]/TM3, P{w[+mC]=UAS-y.C}MC2, Ser[1]	CG32052	105824/KK	1	5	1.5	1.5
y[1] w[1118]; P{w[+mW.hs]=GawB}pnr[MD237]/TM3, P{w[+mC]=UAS-y.C}MC2, Ser[1]	CG32052	105824/KK	1	6	1.5	2
y[1] w[1118]; P{w[+mW.hs]=GawB}pnr[MD237]/TM3, P{w[+mC]=UAS-y.C}MC2, Ser[1]	CG32052	105824/KK	1	7	1.5	2
y[1] w[1118]; P{w[+mW.hs]=GawB}pnr[MD237]/TM3, P{w[+mC]=UAS-y.C}MC2, Ser[1]	CG32052	105824/KK	1	8	1.5	2
y[1] w[1118]; P{w[+mW.hs]=GawB}pnr[MD237]/TM3, P{w[+mC]=UAS-y.C}MC2, Ser[1]	CG32052	105824/KK	1	9	1.5	2
y[1] w[1118]; P{w[+mW.hs]=GawB}pnr[MD237]/TM3, P{w[+mC]=UAS-y.C}MC2, Ser[1]	CG32052	105824/KK	1	10	1.5	2
y[1] w[1118]; P{w[+mW.hs]=GawB}pnr[MD237]/TM3, P{w[+mC]=UAS-y.C}MC2, Ser[1]	CG32052	105824/KK	1	11	1.5	2
y[1] w[1118]; P{w[+mW.hs]=GawB}pnr[MD237]/TM3, P{w[+mC]=UAS-y.C}MC2, Ser[1]	CG32052	105824/KK	1	12	1.5	2
y[1] w[1118]; P{w[+mW.hs]=GawB}pnr[MD237]/TM3, P{w[+mC]=UAS-y.C}MC2, Ser[1]	CG32052	105824/KK	1	13	1.5	2
y[1] w[1118]; P{w[+mW.hs]=GawB}pnr[MD237]/TM3, P{w[+mC]=UAS-y.C}MC2, Ser[1]	CG32052	105824/KK	1	14	1.5	1.5
y[1] w[1118]; P{w[+mW.hs]=GawB}pnr[MD237]/TM3, P{w[+mC]=UAS-y.C}MC2, Ser[1]	CG32052	105824/KK	1	15	1.5	2
y[1] w[1118]; P{w[+mW.hs]=GawB}pnr[MD237]/TM3, P{w[+mC]=UAS-y.C}MC2, Ser[1]	CG32052	105824/KK	1	16	1.5	2
y[1] w[1118]; P{w[+mW.hs]=GawB}pnr[MD237]/TM3, P{w[+mC]=UAS-y.C}MC2, Ser[1]	CG32052	105824/KK	1	17	1.5	2
y[1] w[1118]; P{w[+mW.hs]=GawB}pnr[MD237]/TM3, P{w[+mC]=UAS-y.C}MC2, Ser[1]	CG32052	105824/KK	1	18	1.5	2
y[1] w[1118]; P{w[+mW.hs]=GawB}pnr[MD237]/TM3, P{w[+mC]=UAS-y.C}MC2, Ser[1]	CG32052	105824/KK	1	19	1.5	2
y[1] w[1118]; P{w[+mW.hs]=GawB}pnr[MD237]/TM3, P{w[+mC]=UAS-y.C}MC2, Ser[1]	CG32052	105824/KK	1	20	1.5	2
y[1] w[1118]; P{w[+mW.hs]=GawB}pnr[MD237]/TM3, P{w[+mC]=UAS-y.C}MC2, Ser[1]	CG32052	105824/KK	1	21	1.5	2
y[1] w[1118]; P{w[+mW.hs]=GawB}pnr[MD237]/TM3, P{w[+mC]=UAS-y.C}MC2, Ser[1]	CG32052	105824/KK	1	22	1.5	2
y[1] w[1118]; P{w[+mW.hs]=GawB}pnr[MD237]/TM3, P{w[+mC]=UAS-y.C}MC2, Ser[1]	CG32052	105824/KK	1	23	1.5	2
y[1] w[1118]; P{w[+mW.hs]=GawB}pnr[MD237]/TM3, P{w[+mC]=UAS-y.C}MC2, Ser[1]	CG32052	105824/KK	1	24	1.5	2
y[1] w[1118]; P{w[+mW.hs]=GawB}pnr[MD237]/TM3, P{w[+mC]=UAS-y.C}MC2, Ser[1]	CG32052	105824/KK	1	25	1.5	2
y[1] w[1118]; P{w[+mW.hs]=GawB}pnr[MD237]/TM3, P{w[+mC]=UAS-y.C}MC2, Ser[1]	CG32052	105824/KK	1	26	1.5	2
y[1] w[1118]; P{w[+mW.hs]=GawB}pnr[MD237]/TM3, P{w[+mC]=UAS-y.C}MC2, Ser[1]	CG32052	105824/KK	1	27	1.5	2
y[1] w[1118]; P{w[+mW.hs]=GawB}pnr[MD237]/TM3, P{w[+mC]=UAS-y.C}MC2, Ser[1]	CG32052	105824/KK	1	28	1.5	2
y[1] w[1118]; P{w[+mW.hs]=GawB}pnr[MD237]/TM3, P{w[+mC]=UAS-y.C}MC2, Ser[1]	CG32052	105824/KK	1	29	1.5	2
y[1] w[1118]; P{w[+mW.hs]=GawB}pnr[MD237]/TM3, P{w[+mC]=UAS-y.C}MC2, Ser[1]	CG32052	105824/KK	1	30	1.5	2
y[1] w[1118]; P{w[+mW.hs]=GawB}pnr[MD237]/TM3, P{w[+mC]=UAS-y.C}MC2, Ser[1]	CG32052	105824/KK	1	31	1.5	2
y[1] w[1118]; P{w[+mW.hs]=GawB}pnr[MD237]/TM3, P{w[+mC]=UAS-y.C}MC2, Ser[1]	CG32052	105824/KK	1	32	1.5	2
y[1] w[1118]; P{w[+mW.hs]=GawB}pnr[MD237]/TM3, P{w[+mC]=UAS-y.C}MC2, Ser[1]	CG32052	105824/KK	1	33	1.5	2
y[1] w[1118]; P{w[+mW.hs]=GawB}pnr[MD237]/TM3, P{w[+mC]=UAS-y.C}MC2, Ser[1]	CG32052	105824/KK	1	34	1.5	2
y[1] w[1118]; P{w[+mW.hs]=GawB}pnr[MD237]/TM3, P{w[+mC]=UAS-y.C}MC2, Ser[1]	CG32052	105824/KK	1	35	1.5	2
y[1] w[1118]; P{w[+mW.hs]=GawB}pnr[MD237]/TM3, P{w[+mC]=UAS-y.C}MC2, Ser[1]	CG32052	105824/KK	1	36	1.5	2
y[1] w[1118]; P{w[+mW.hs]=GawB}pnr[MD237]/TM3, P{w[+mC]=UAS-y.C}MC2, Ser[1]	CG32052	105824/KK	1	37	1.5	2
y[1] w[1118]; P{w[+mW.hs]=GawB}pnr[MD237]/TM3, P{w[+mC]=UAS-y.C}MC2, Ser[1]	CG32052	105824/KK	1	38	1.5	2
y[1] w[1118]; P{w[+mW.hs]=GawB}pnr[MD237]/TM3, P{w[+mC]=UAS-y.C}MC2, Ser[1]	CG32052	105824/KK	1	39	1.5	2
y[1] w[1118]; P{w[+mW.hs]=GawB}pnr[MD237]/TM3, P{w[+mC]=UAS-y.C}MC2, Ser[1]	CG32052	105824/KK	1	40	1.5	2
y[1] w[1118]; P{w[+mW.hs]=GawB}pnr[MD237]/TM3, P{w[+mC]=UAS-y.C}MC2, Ser[1]	CG32052	105824/KK	1	41	1.5	2
y[1] w[1118]; P{w[+mW.hs]=GawB}pnr[MD237]/TM3, P{w[+mC]=UAS-y.C}MC2, Ser[1]	CG32052	105824/KK	1	42	1.5	2
y[1] w[1118]; P{w[+mW.hs]=GawB}pnr[MD237]/TM3, P{w[+mC]=UAS-y.C}MC2, Ser[1]	CG32052	105824/KK	1	43	1.5	2
y[1] w[1118]; P{w[+mW.hs]=GawB}pnr[MD237]/TM3, P{w[+mC]=UAS-y.C}MC2, Ser[1]	CG32052	105824/KK	1	44	1.5	2
y[1] w[1118]; P{w[+mW.hs]=GawB}pnr[MD237]/TM3, P{w[+mC]=UAS-y.C}MC2, Ser[1]	CG32052	105824/KK	1	45	1.5	2
y[1] w[1118]; P{w[+mW.hs]=GawB}pnr[MD237]/TM3, P{w[+mC]=UAS-y.C}MC2, Ser[1]	CG32052	105824/KK	1	46	1.5	2
y[1] w[1118]; P{w[+mW.hs]=GawB}pnr[MD237]/TM3, P{w[+mC]=UAS-y.C}MC2, Ser[1]	CG32052	105824/KK	1	47	1.5	2
y[1] w[1118]; P{w[+mW.hs]=GawB}pnr[MD237]/TM3, P{w[+mC]=UAS-y.C}MC2, Ser[1]	CG32052	105824/KK	1	48	1.5	2
y[1] w[1118]; P{w[+mW.hs]=GawB}pnr[MD237]/TM3, P{w[+mC]=UAS-y.C}MC2, Ser[1]	CG32052	105824/KK	1	49	1.5	2
y[1] w[1118]; P{w[+mW.hs]=GawB}pnr[MD237]/TM3, P{w[+mC]=UAS-y.C}MC2, Ser[1]	CG32052	105824/KK	1	50	1.5	1.5
y[1] w[1118]; P{w[+mW.hs]=GawB}pnr[MD237]/TM3, P{w[+mC]=UAS-y.C}MC2, Ser[1]	CG32052	105824/KK	2	1	1.5	2
y[1] w[1118]; P{w[+mW.hs]=GawB}pnr[MD237]/TM3, P{w[+mC]=UAS-y.C}MC2, Ser[1]	CG32052	105824/KK	2	2	1.5	2
y[1] w[1118]; P{w[+mW.hs]=GawB}pnr[MD237]/TM3, P{w[+mC]=UAS-y.C}MC2, Ser[1]	CG32052	105824/KK	2	3	1.5	2
y[1] w[1118]; P{w[+mW.hs]=GawB}pnr[MD237]/TM3, P{w[+mC]=UAS-y.C}MC2, Ser[1]	CG32052	105824/KK	2	4	1.5	2
y[1] w[1118]; P{w[+mW.hs]=GawB}pnr[MD237]/TM3, P{w[+mC]=UAS-y.C}MC2, Ser[1]	CG32052	105824/KK	2	5	1.5	2
y[1] w[1118]; P{w[+mW.hs]=GawB}pnr[MD237]/TM3, P{w[+mC]=UAS-y.C}MC2, Ser[1]	CG32052	105824/KK	2	6	1.5	2
y[1] w[1118]; P{w[+mW.hs]=GawB}pnr[MD237]/TM3, P{w[+mC]=UAS-y.C}MC2, Ser[1]	CG32052	105824/KK	2	7	1.5	2
y[1] w[1118]; P{w[+mW.hs]=GawB}pnr[MD237]/TM3, P{w[+mC]=UAS-y.C}MC2, Ser[1]	CG32052	105824/KK	2	8	1.5	2
y[1] w[1118]; P{w[+mW.hs]=GawB}pnr[MD237]/TM3, P{w[+mC]=UAS-y.C}MC2, Ser[1]	CG32052	105824/KK	2	9	1.5	2
y[1] w[1118]; P{w[+mW.hs]=GawB}pnr[MD237]/TM3, P{w[+mC]=UAS-y.C}MC2, Ser[1]	CG32052	105824/KK	2	10	1.5	2
y[1] w[1118]; P{w[+mW.hs]=GawB}pnr[MD237]/TM3, P{w[+mC]=UAS-y.C}MC2, Ser[1]	CG32052	105824/KK	2	11	1.5	2
y[1] w[1118]; P{w[+mW.hs]=GawB}pnr[MD237]/TM3, P{w[+mC]=UAS-y.C}MC2, Ser[1]	CG32052	105824/KK	2	12	1.5	2
y[1] w[1118]; P{w[+mW.hs]=GawB}pnr[MD237]/TM3, P{w[+mC]=UAS-y.C}MC2, Ser[1]	CG32052	105824/KK	2	13	1.5	2
y[1] w[1118]; P{w[+mW.hs]=GawB}pnr[MD237]/TM3, P{w[+mC]=UAS-y.C}MC2, Ser[1]	CG32052	105824/KK	2	14	1.5	2
y[1] w[1118]; P{w[+mW.hs]=GawB}pnr[MD237]/TM3, P{w[+mC]=UAS-y.C}MC2, Ser[1]	CG32052	105824/KK	2	15	1.5	2
y[1] w[1118]; P{w[+mW.hs]=GawB}pnr[MD237]/TM3, P{w[+mC]=UAS-y.C}MC2, Ser[1]	CG32052	105824/KK	2	16	1.5	2
y[1] w[1118]; P{w[+mW.hs]=GawB}pnr[MD237]/TM3, P{w[+mC]=UAS-y.C}MC2, Ser[1]	CG32052	105824/KK	2	17	1.5	2
y[1] w[1118]; P{w[+mW.hs]=GawB}pnr[MD237]/TM3, P{w[+mC]=UAS-y.C}MC2, Ser[1]	CG32052	105824/KK	2	18	1.5	2
y[1] w[1118]; P{w[+mW.hs]=GawB}pnr[MD237]/TM3, P{w[+mC]=UAS-y.C}MC2, Ser[1]	CG32052	105824/KK	2	19	1.5	2
y[1] w[1118]; P{w[+mW.hs]=GawB}pnr[MD237]/TM3, P{w[+mC]=UAS-y.C}MC2, Ser[1]	CG32052	105824/KK	2	20	1.5	2
y[1] w[1118]; P{w[+mW.hs]=GawB}pnr[MD237]/TM3, P{w[+mC]=UAS-y.C}MC2, Ser[1]	CG32052	105824/KK	2	21	1.5	2
y[1] w[1118]; P{w[+mW.hs]=GawB}pnr[MD237]/TM3, P{w[+mC]=UAS-y.C}MC2, Ser[1]	CG32052	105824/KK	2	22	1.5	2
y[1] w[1118]; P{w[+mW.hs]=GawB}pnr[MD237]/TM3, P{w[+mC]=UAS-y.C}MC2, Ser[1]	CG32052	105824/KK	2	23	1.5	2
y[1] w[1118]; P{w[+mW.hs]=GawB}pnr[MD237]/TM3, P{w[+mC]=UAS-y.C}MC2, Ser[1]	CG32052	105824/KK	2	24	1.5	2
y[1] w[1118]; P{w[+mW.hs]=GawB}pnr[MD237]/TM3, P{w[+mC]=UAS-y.C}MC2, Ser[1]	CG32052	105824/KK	2	25	1.5	2
y[1] w[1118]; P{w[+mW.hs]=GawB}pnr[MD237]/TM3, P{w[+mC]=UAS-y.C}MC2, Ser[1]	CG32052	105824/KK	2	26	1.5	2
y[1] w[1118]; P{w[+mW.hs]=GawB}pnr[MD237]/TM3, P{w[+mC]=UAS-y.C}MC2, Ser[1]	CG32052	105824/KK	2	27	1.5	2
y[1] w[1118]; P{w[+mW.hs]=GawB}pnr[MD237]/TM3, P{w[+mC]=UAS-y.C}MC2, Ser[1]	CG32052	105824/KK	2	28	1.5	2
y[1] w[1118]; P{w[+mW.hs]=GawB}pnr[MD237]/TM3, P{w[+mC]=UAS-y.C}MC2, Ser[1]	CG32052	105824/KK	2	29	1.5	2
y[1] w[1118]; P{w[+mW.hs]=GawB}pnr[MD237]/TM3, P{w[+mC]=UAS-y.C}MC2, Ser[1]	CG32052	105824/KK	2	30	1.5	2
y[1] w[1118]; P{w[+mW.hs]=GawB}pnr[MD237]/TM3, P{w[+mC]=UAS-y.C}MC2, Ser[1]	CG32052	105824/KK	2	31	1.5	2
y[1] w[1118]; P{w[+mW.hs]=GawB}pnr[MD237]/TM3, P{w[+mC]=UAS-y.C}MC2, Ser[1]	CG32052	105824/KK	2	32	1.5	2
y[1] w[1118]; P{w[+mW.hs]=GawB}pnr[MD237]/TM3, P{w[+mC]=UAS-y.C}MC2, Ser[1]	CG32052	105824/KK	2	33	1.5	2
y[1] w[1118]; P{w[+mW.hs]=GawB}pnr[MD237]/TM3, P{w[+mC]=UAS-y.C}MC2, Ser[1]	CG32052	105824/KK	2	34	1.5	2.5
y[1] w[1118]; P{w[+mW.hs]=GawB}pnr[MD237]/TM3, P{w[+mC]=UAS-y.C}MC2, Ser[1]	CG32052	105824/KK	2	35	1.5	2
y[1] w[1118]; P{w[+mW.hs]=GawB}pnr[MD237]/TM3, P{w[+mC]=UAS-y.C}MC2, Ser[1]	CG32052	105824/KK	2	36	1.5	2
y[1] w[1118]; P{w[+mW.hs]=GawB}pnr[MD237]/TM3, P{w[+mC]=UAS-y.C}MC2, Ser[1]	CG32052	105824/KK	2	37	1.5	2
y[1] w[1118]; P{w[+mW.hs]=GawB}pnr[MD237]/TM3, P{w[+mC]=UAS-y.C}MC2, Ser[1]	CG32052	105824/KK	2	38	1.5	2
y[1] w[1118]; P{w[+mW.hs]=GawB}pnr[MD237]/TM3, P{w[+mC]=UAS-y.C}MC2, Ser[1]	CG32052	105824/KK	2	39	1.5	2
y[1] w[1118]; P{w[+mW.hs]=GawB}pnr[MD237]/TM3, P{w[+mC]=UAS-y.C}MC2, Ser[1]	CG32052	105824/KK	2	40	1.5	2
y[1] w[1118]; P{w[+mW.hs]=GawB}pnr[MD237]/TM3, P{w[+mC]=UAS-y.C}MC2, Ser[1]	CG32052	105824/KK	2	41	1.5	2
y[1] w[1118]; P{w[+mW.hs]=GawB}pnr[MD237]/TM3, P{w[+mC]=UAS-y.C}MC2, Ser[1]	CG32052	105824/KK	2	42	1.5	2
y[1] w[1118]; P{w[+mW.hs]=GawB}pnr[MD237]/TM3, P{w[+mC]=UAS-y.C}MC2, Ser[1]	CG32052	105824/KK	2	43	1.5	2
y[1] w[1118]; P{w[+mW.hs]=GawB}pnr[MD237]/TM3, P{w[+mC]=UAS-y.C}MC2, Ser[1]	CG32052	105824/KK	2	44	1.5	2
y[1] w[1118]; P{w[+mW.hs]=GawB}pnr[MD237]/TM3, P{w[+mC]=UAS-y.C}MC2, Ser[1]	CG32052	105824/KK	2	45	1.5	2
y[1] w[1118]; P{w[+mW.hs]=GawB}pnr[MD237]/TM3, P{w[+mC]=UAS-y.C}MC2, Ser[1]	CG32052	105824/KK	2	46	1.5	2
y[1] w[1118]; P{w[+mW.hs]=GawB}pnr[MD237]/TM3, P{w[+mC]=UAS-y.C}MC2, Ser[1]	CG32052	105824/KK	2	47	1.5	2
y[1] w[1118]; P{w[+mW.hs]=GawB}pnr[MD237]/TM3, P{w[+mC]=UAS-y.C}MC2, Ser[1]	CG32052	105824/KK	2	48	1.5	2
y[1] w[1118]; P{w[+mW.hs]=GawB}pnr[MD237]/TM3, P{w[+mC]=UAS-y.C}MC2, Ser[1]	CG32052	105824/KK	2	49	1.5	2
y[1] w[1118]; P{w[+mW.hs]=GawB}pnr[MD237]/TM3, P{w[+mC]=UAS-y.C}MC2, Ser[1]	CG32052	105824/KK	2	50	1.5	2
y[1] w[1118]; P{w[+mW.hs]=GawB}pnr[MD237]/TM3, P{w[+mC]=UAS-y.C}MC2, Ser[1]	CG32052	105824/KK	3	1	1.5	2
y[1] w[1118]; P{w[+mW.hs]=GawB}pnr[MD237]/TM3, P{w[+mC]=UAS-y.C}MC2, Ser[1]	CG32052	105824/KK	3	2	1.5	2
y[1] w[1118]; P{w[+mW.hs]=GawB}pnr[MD237]/TM3, P{w[+mC]=UAS-y.C}MC2, Ser[1]	CG32052	105824/KK	3	3	1.5	2
y[1] w[1118]; P{w[+mW.hs]=GawB}pnr[MD237]/TM3, P{w[+mC]=UAS-y.C}MC2, Ser[1]	CG32052	105824/KK	3	4	1.5	2
y[1] w[1118]; P{w[+mW.hs]=GawB}pnr[MD237]/TM3, P{w[+mC]=UAS-y.C}MC2, Ser[1]	CG32052	105824/KK	3	5	1.5	2
y[1] w[1118]; P{w[+mW.hs]=GawB}pnr[MD237]/TM3, P{w[+mC]=UAS-y.C}MC2, Ser[1]	CG32052	105824/KK	3	6	1.5	2
y[1] w[1118]; P{w[+mW.hs]=GawB}pnr[MD237]/TM3, P{w[+mC]=UAS-y.C}MC2, Ser[1]	CG32052	105824/KK	3	7	1.5	2
y[1] w[1118]; P{w[+mW.hs]=GawB}pnr[MD237]/TM3, P{w[+mC]=UAS-y.C}MC2, Ser[1]	CG32052	105824/KK	3	8	1.5	2
y[1] w[1118]; P{w[+mW.hs]=GawB}pnr[MD237]/TM3, P{w[+mC]=UAS-y.C}MC2, Ser[1]	CG32052	105824/KK	3	9	1.5	2
y[1] w[1118]; P{w[+mW.hs]=GawB}pnr[MD237]/TM3, P{w[+mC]=UAS-y.C}MC2, Ser[1]	CG32052	105824/KK	3	10	1.5	2
y[1] w[1118]; P{w[+mW.hs]=GawB}pnr[MD237]/TM3, P{w[+mC]=UAS-y.C}MC2, Ser[1]	CG32052	105824/KK	3	11	1.5	2
y[1] w[1118]; P{w[+mW.hs]=GawB}pnr[MD237]/TM3, P{w[+mC]=UAS-y.C}MC2, Ser[1]	CG32052	105824/KK	3	12	1.5	2
y[1] w[1118]; P{w[+mW.hs]=GawB}pnr[MD237]/TM3, P{w[+mC]=UAS-y.C}MC2, Ser[1]	CG32052	105824/KK	3	13	1.5	2
y[1] w[1118]; P{w[+mW.hs]=GawB}pnr[MD237]/TM3, P{w[+mC]=UAS-y.C}MC2, Ser[1]	CG32052	105824/KK	3	14	1.5	2
y[1] w[1118]; P{w[+mW.hs]=GawB}pnr[MD237]/TM3, P{w[+mC]=UAS-y.C}MC2, Ser[1]	CG32052	105824/KK	3	15	1.5	2
y[1] w[1118]; P{w[+mW.hs]=GawB}pnr[MD237]/TM3, P{w[+mC]=UAS-y.C}MC2, Ser[1]	CG32052	105824/KK	3	16	1.5	2
y[1] w[1118]; P{w[+mW.hs]=GawB}pnr[MD237]/TM3, P{w[+mC]=UAS-y.C}MC2, Ser[1]	CG32052	105824/KK	3	17	1.5	2
y[1] w[1118]; P{w[+mW.hs]=GawB}pnr[MD237]/TM3, P{w[+mC]=UAS-y.C}MC2, Ser[1]	CG32052	105824/KK	3	18	1.5	2
y[1] w[1118]; P{w[+mW.hs]=GawB}pnr[MD237]/TM3, P{w[+mC]=UAS-y.C}MC2, Ser[1]	CG32052	105824/KK	3	19	1.5	2
y[1] w[1118]; P{w[+mW.hs]=GawB}pnr[MD237]/TM3, P{w[+mC]=UAS-y.C}MC2, Ser[1]	CG32052	105824/KK	3	20	1.5	2
y[1] w[1118]; P{w[+mW.hs]=GawB}pnr[MD237]/TM3, P{w[+mC]=UAS-y.C}MC2, Ser[1]	CG32052	105824/KK	3	21	1.5	2
y[1] w[1118]; P{w[+mW.hs]=GawB}pnr[MD237]/TM3, P{w[+mC]=UAS-y.C}MC2, Ser[1]	CG32052	105824/KK	3	22	1.5	2
y[1] w[1118]; P{w[+mW.hs]=GawB}pnr[MD237]/TM3, P{w[+mC]=UAS-y.C}MC2, Ser[1]	CG32052	105824/KK	3	23	1.5	2
y[1] w[1118]; P{w[+mW.hs]=GawB}pnr[MD237]/TM3, P{w[+mC]=UAS-y.C}MC2, Ser[1]	CG32052	105824/KK	3	24	1.5	2
y[1] w[1118]; P{w[+mW.hs]=GawB}pnr[MD237]/TM3, P{w[+mC]=UAS-y.C}MC2, Ser[1]	CG32052	105824/KK	3	25	1.5	2
y[1] w[1118]; P{w[+mW.hs]=GawB}pnr[MD237]/TM3, P{w[+mC]=UAS-y.C}MC2, Ser[1]	CG32052	105824/KK	3	26	1.5	2
y[1] w[1118]; P{w[+mW.hs]=GawB}pnr[MD237]/TM3, P{w[+mC]=UAS-y.C}MC2, Ser[1]	CG32052	105824/KK	3	27	1.5	2
y[1] w[1118]; P{w[+mW.hs]=GawB}pnr[MD237]/TM3, P{w[+mC]=UAS-y.C}MC2, Ser[1]	CG32052	105824/KK	3	28	1.5	2
y[1] w[1118]; P{w[+mW.hs]=GawB}pnr[MD237]/TM3, P{w[+mC]=UAS-y.C}MC2, Ser[1]	CG32052	105824/KK	3	29	1.5	2
y[1] w[1118]; P{w[+mW.hs]=GawB}pnr[MD237]/TM3, P{w[+mC]=UAS-y.C}MC2, Ser[1]	CG32052	105824/KK	3	30	1.5	2
y[1] w[1118]; P{w[+mW.hs]=GawB}pnr[MD237]/TM3, P{w[+mC]=UAS-y.C}MC2, Ser[1]	CG32052	105824/KK	3	31	1.5	2
y[1] w[1118]; P{w[+mW.hs]=GawB}pnr[MD237]/TM3, P{w[+mC]=UAS-y.C}MC2, Ser[1]	CG32052	105824/KK	3	32	1.5	1.5
y[1] w[1118]; P{w[+mW.hs]=GawB}pnr[MD237]/TM3, P{w[+mC]=UAS-y.C}MC2, Ser[1]	CG32052	105824/KK	3	33	1.5	2
y[1] w[1118]; P{w[+mW.hs]=GawB}pnr[MD237]/TM3, P{w[+mC]=UAS-y.C}MC2, Ser[1]	CG32052	105824/KK	3	34	1.5	2
y[1] w[1118]; P{w[+mW.hs]=GawB}pnr[MD237]/TM3, P{w[+mC]=UAS-y.C}MC2, Ser[1]	CG32052	105824/KK	3	35	1.5	2
y[1] w[1118]; P{w[+mW.hs]=GawB}pnr[MD237]/TM3, P{w[+mC]=UAS-y.C}MC2, Ser[1]	CG32052	105824/KK	3	36	1.5	2
y[1] w[1118]; P{w[+mW.hs]=GawB}pnr[MD237]/TM3, P{w[+mC]=UAS-y.C}MC2, Ser[1]	CG32052	105824/KK	3	37	1.5	1.5
y[1] w[1118]; P{w[+mW.hs]=GawB}pnr[MD237]/TM3, P{w[+mC]=UAS-y.C}MC2, Ser[1]	CG32052	105824/KK	3	38	1.5	2
y[1] w[1118]; P{w[+mW.hs]=GawB}pnr[MD237]/TM3, P{w[+mC]=UAS-y.C}MC2, Ser[1]	CG32052	105824/KK	3	39	1.5	2
y[1] w[1118]; P{w[+mW.hs]=GawB}pnr[MD237]/TM3, P{w[+mC]=UAS-y.C}MC2, Ser[1]	CG32052	105824/KK	3	40	1.5	2
y[1] w[1118]; P{w[+mW.hs]=GawB}pnr[MD237]/TM3, P{w[+mC]=UAS-y.C}MC2, Ser[1]	CG32052	105824/KK	3	41	1.5	2
y[1] w[1118]; P{w[+mW.hs]=GawB}pnr[MD237]/TM3, P{w[+mC]=UAS-y.C}MC2, Ser[1]	CG32052	105824/KK	3	42	1.5	2
y[1] w[1118]; P{w[+mW.hs]=GawB}pnr[MD237]/TM3, P{w[+mC]=UAS-y.C}MC2, Ser[1]	CG32052	105824/KK	3	43	1.5	2
y[1] w[1118]; P{w[+mW.hs]=GawB}pnr[MD237]/TM3, P{w[+mC]=UAS-y.C}MC2, Ser[1]	CG32052	105824/KK	3	44	1.5	2
y[1] w[1118]; P{w[+mW.hs]=GawB}pnr[MD237]/TM3, P{w[+mC]=UAS-y.C}MC2, Ser[1]	CG32052	105824/KK	3	45	1.5	2
y[1] w[1118]; P{w[+mW.hs]=GawB}pnr[MD237]/TM3, P{w[+mC]=UAS-y.C}MC2, Ser[1]	CG32052	105824/KK	3	46	1.5	2
y[1] w[1118]; P{w[+mW.hs]=GawB}pnr[MD237]/TM3, P{w[+mC]=UAS-y.C}MC2, Ser[1]	CG32052	105824/KK	3	47	1.5	2
y[1] w[1118]; P{w[+mW.hs]=GawB}pnr[MD237]/TM3, P{w[+mC]=UAS-y.C}MC2, Ser[1]	CG32052	105824/KK	3	48	1.5	2
y[1] w[1118]; P{w[+mW.hs]=GawB}pnr[MD237]/TM3, P{w[+mC]=UAS-y.C}MC2, Ser[1]	CG32052	105824/KK	3	49	1.5	1.5
y[1] w[1118]; P{w[+mW.hs]=GawB}pnr[MD237]/TM3, P{w[+mC]=UAS-y.C}MC2, Ser[1]	CG32052	105824/KK	3	50	1.5	2
y[1] w[1118]; P{w[+mW.hs]=GawB}pnr[MD237]/TM3, P{w[+mC]=UAS-y.C}MC2, Ser[1]	e	106278/KK	1	1	2	3
y[1] w[1118]; P{w[+mW.hs]=GawB}pnr[MD237]/TM3, P{w[+mC]=UAS-y.C}MC2, Ser[1]	e	106278/KK	1	2	2	3
y[1] w[1118]; P{w[+mW.hs]=GawB}pnr[MD237]/TM3, P{w[+mC]=UAS-y.C}MC2, Ser[1]	e	106278/KK	1	3	2	3
y[1] w[1118]; P{w[+mW.hs]=GawB}pnr[MD237]/TM3, P{w[+mC]=UAS-y.C}MC2, Ser[1]	e	106278/KK	1	4	2	3
y[1] w[1118]; P{w[+mW.hs]=GawB}pnr[MD237]/TM3, P{w[+mC]=UAS-y.C}MC2, Ser[1]	e	106278/KK	1	5	2	3
y[1] w[1118]; P{w[+mW.hs]=GawB}pnr[MD237]/TM3, P{w[+mC]=UAS-y.C}MC2, Ser[1]	e	106278/KK	1	6	2	3
y[1] w[1118]; P{w[+mW.hs]=GawB}pnr[MD237]/TM3, P{w[+mC]=UAS-y.C}MC2, Ser[1]	e	106278/KK	1	7	2	3
y[1] w[1118]; P{w[+mW.hs]=GawB}pnr[MD237]/TM3, P{w[+mC]=UAS-y.C}MC2, Ser[1]	e	106278/KK	1	8	2	3
y[1] w[1118]; P{w[+mW.hs]=GawB}pnr[MD237]/TM3, P{w[+mC]=UAS-y.C}MC2, Ser[1]	e	106278/KK	1	9	2	3
y[1] w[1118]; P{w[+mW.hs]=GawB}pnr[MD237]/TM3, P{w[+mC]=UAS-y.C}MC2, Ser[1]	e	106278/KK	1	10	2	3
y[1] w[1118]; P{w[+mW.hs]=GawB}pnr[MD237]/TM3, P{w[+mC]=UAS-y.C}MC2, Ser[1]	e	106278/KK	1	11	2	3
y[1] w[1118]; P{w[+mW.hs]=GawB}pnr[MD237]/TM3, P{w[+mC]=UAS-y.C}MC2, Ser[1]	e	106278/KK	1	12	2	3
y[1] w[1118]; P{w[+mW.hs]=GawB}pnr[MD237]/TM3, P{w[+mC]=UAS-y.C}MC2, Ser[1]	e	106278/KK	1	13	2	3
y[1] w[1118]; P{w[+mW.hs]=GawB}pnr[MD237]/TM3, P{w[+mC]=UAS-y.C}MC2, Ser[1]	e	106278/KK	1	14	2	3
y[1] w[1118]; P{w[+mW.hs]=GawB}pnr[MD237]/TM3, P{w[+mC]=UAS-y.C}MC2, Ser[1]	e	106278/KK	1	15	2	3
y[1] w[1118]; P{w[+mW.hs]=GawB}pnr[MD237]/TM3, P{w[+mC]=UAS-y.C}MC2, Ser[1]	e	106278/KK	1	16	2	3
y[1] w[1118]; P{w[+mW.hs]=GawB}pnr[MD237]/TM3, P{w[+mC]=UAS-y.C}MC2, Ser[1]	e	106278/KK	1	17	2	3
y[1] w[1118]; P{w[+mW.hs]=GawB}pnr[MD237]/TM3, P{w[+mC]=UAS-y.C}MC2, Ser[1]	e	106278/KK	1	18	2	3
y[1] w[1118]; P{w[+mW.hs]=GawB}pnr[MD237]/TM3, P{w[+mC]=UAS-y.C}MC2, Ser[1]	e	106278/KK	1	19	2	3
y[1] w[1118]; P{w[+mW.hs]=GawB}pnr[MD237]/TM3, P{w[+mC]=UAS-y.C}MC2, Ser[1]	e	106278/KK	1	20	2	3
y[1] w[1118]; P{w[+mW.hs]=GawB}pnr[MD237]/TM3, P{w[+mC]=UAS-y.C}MC2, Ser[1]	e	106278/KK	1	21	2	3
y[1] w[1118]; P{w[+mW.hs]=GawB}pnr[MD237]/TM3, P{w[+mC]=UAS-y.C}MC2, Ser[1]	e	106278/KK	1	22	2	3
y[1] w[1118]; P{w[+mW.hs]=GawB}pnr[MD237]/TM3, P{w[+mC]=UAS-y.C}MC2, Ser[1]	e	106278/KK	1	23	2	3
y[1] w[1118]; P{w[+mW.hs]=GawB}pnr[MD237]/TM3, P{w[+mC]=UAS-y.C}MC2, Ser[1]	e	106278/KK	1	24	2	3
y[1] w[1118]; P{w[+mW.hs]=GawB}pnr[MD237]/TM3, P{w[+mC]=UAS-y.C}MC2, Ser[1]	e	106278/KK	1	25	2	3
y[1] w[1118]; P{w[+mW.hs]=GawB}pnr[MD237]/TM3, P{w[+mC]=UAS-y.C}MC2, Ser[1]	e	106278/KK	1	26	2	3
y[1] w[1118]; P{w[+mW.hs]=GawB}pnr[MD237]/TM3, P{w[+mC]=UAS-y.C}MC2, Ser[1]	e	106278/KK	1	27	2	3
y[1] w[1118]; P{w[+mW.hs]=GawB}pnr[MD237]/TM3, P{w[+mC]=UAS-y.C}MC2, Ser[1]	e	106278/KK	1	28	2	3
y[1] w[1118]; P{w[+mW.hs]=GawB}pnr[MD237]/TM3, P{w[+mC]=UAS-y.C}MC2, Ser[1]	e	106278/KK	1	29	2	3
y[1] w[1118]; P{w[+mW.hs]=GawB}pnr[MD237]/TM3, P{w[+mC]=UAS-y.C}MC2, Ser[1]	e	106278/KK	1	30	2	3
y[1] w[1118]; P{w[+mW.hs]=GawB}pnr[MD237]/TM3, P{w[+mC]=UAS-y.C}MC2, Ser[1]	e	106278/KK	1	31	2	3
y[1] w[1118]; P{w[+mW.hs]=GawB}pnr[MD237]/TM3, P{w[+mC]=UAS-y.C}MC2, Ser[1]	e	106278/KK	1	32	2	3
y[1] w[1118]; P{w[+mW.hs]=GawB}pnr[MD237]/TM3, P{w[+mC]=UAS-y.C}MC2, Ser[1]	e	106278/KK	1	33	2	3
y[1] w[1118]; P{w[+mW.hs]=GawB}pnr[MD237]/TM3, P{w[+mC]=UAS-y.C}MC2, Ser[1]	e	106278/KK	1	34	2	3
y[1] w[1118]; P{w[+mW.hs]=GawB}pnr[MD237]/TM3, P{w[+mC]=UAS-y.C}MC2, Ser[1]	e	106278/KK	1	35	2	3
y[1] w[1118]; P{w[+mW.hs]=GawB}pnr[MD237]/TM3, P{w[+mC]=UAS-y.C}MC2, Ser[1]	e	106278/KK	1	36	2	3
y[1] w[1118]; P{w[+mW.hs]=GawB}pnr[MD237]/TM3, P{w[+mC]=UAS-y.C}MC2, Ser[1]	e	106278/KK	1	37	2	3
y[1] w[1118]; P{w[+mW.hs]=GawB}pnr[MD237]/TM3, P{w[+mC]=UAS-y.C}MC2, Ser[1]	e	106278/KK	1	38	2	3
y[1] w[1118]; P{w[+mW.hs]=GawB}pnr[MD237]/TM3, P{w[+mC]=UAS-y.C}MC2, Ser[1]	e	106278/KK	1	39	2	3
y[1] w[1118]; P{w[+mW.hs]=GawB}pnr[MD237]/TM3, P{w[+mC]=UAS-y.C}MC2, Ser[1]	e	106278/KK	1	40	2	3
y[1] w[1118]; P{w[+mW.hs]=GawB}pnr[MD237]/TM3, P{w[+mC]=UAS-y.C}MC2, Ser[1]	e	106278/KK	1	41	2	3
y[1] w[1118]; P{w[+mW.hs]=GawB}pnr[MD237]/TM3, P{w[+mC]=UAS-y.C}MC2, Ser[1]	e	106278/KK	1	42	2	3
y[1] w[1118]; P{w[+mW.hs]=GawB}pnr[MD237]/TM3, P{w[+mC]=UAS-y.C}MC2, Ser[1]	e	106278/KK	1	43	2	3
y[1] w[1118]; P{w[+mW.hs]=GawB}pnr[MD237]/TM3, P{w[+mC]=UAS-y.C}MC2, Ser[1]	e	106278/KK	1	44	2	3
y[1] w[1118]; P{w[+mW.hs]=GawB}pnr[MD237]/TM3, P{w[+mC]=UAS-y.C}MC2, Ser[1]	e	106278/KK	1	45	2	3
y[1] w[1118]; P{w[+mW.hs]=GawB}pnr[MD237]/TM3, P{w[+mC]=UAS-y.C}MC2, Ser[1]	e	106278/KK	1	46	2	3
y[1] w[1118]; P{w[+mW.hs]=GawB}pnr[MD237]/TM3, P{w[+mC]=UAS-y.C}MC2, Ser[1]	e	106278/KK	1	47	2	3
y[1] w[1118]; P{w[+mW.hs]=GawB}pnr[MD237]/TM3, P{w[+mC]=UAS-y.C}MC2, Ser[1]	e	106278/KK	1	48	2	3
y[1] w[1118]; P{w[+mW.hs]=GawB}pnr[MD237]/TM3, P{w[+mC]=UAS-y.C}MC2, Ser[1]	e	106278/KK	1	49	2	3
y[1] w[1118]; P{w[+mW.hs]=GawB}pnr[MD237]/TM3, P{w[+mC]=UAS-y.C}MC2, Ser[1]	e	106278/KK	1	50	2	3
y[1] w[1118]; P{w[+mW.hs]=GawB}pnr[MD237]/TM3, P{w[+mC]=UAS-y.C}MC2, Ser[1]	e	106278/KK	2	1	2	3
y[1] w[1118]; P{w[+mW.hs]=GawB}pnr[MD237]/TM3, P{w[+mC]=UAS-y.C}MC2, Ser[1]	e	106278/KK	2	2	2	3
y[1] w[1118]; P{w[+mW.hs]=GawB}pnr[MD237]/TM3, P{w[+mC]=UAS-y.C}MC2, Ser[1]	e	106278/KK	2	3	2	3
y[1] w[1118]; P{w[+mW.hs]=GawB}pnr[MD237]/TM3, P{w[+mC]=UAS-y.C}MC2, Ser[1]	e	106278/KK	2	4	2	3
y[1] w[1118]; P{w[+mW.hs]=GawB}pnr[MD237]/TM3, P{w[+mC]=UAS-y.C}MC2, Ser[1]	e	106278/KK	2	5	2	3
y[1] w[1118]; P{w[+mW.hs]=GawB}pnr[MD237]/TM3, P{w[+mC]=UAS-y.C}MC2, Ser[1]	e	106278/KK	2	6	2	3
y[1] w[1118]; P{w[+mW.hs]=GawB}pnr[MD237]/TM3, P{w[+mC]=UAS-y.C}MC2, Ser[1]	e	106278/KK	2	7	2	3
y[1] w[1118]; P{w[+mW.hs]=GawB}pnr[MD237]/TM3, P{w[+mC]=UAS-y.C}MC2, Ser[1]	e	106278/KK	2	8	2	3
y[1] w[1118]; P{w[+mW.hs]=GawB}pnr[MD237]/TM3, P{w[+mC]=UAS-y.C}MC2, Ser[1]	e	106278/KK	2	9	2	3
y[1] w[1118]; P{w[+mW.hs]=GawB}pnr[MD237]/TM3, P{w[+mC]=UAS-y.C}MC2, Ser[1]	e	106278/KK	2	10	2	3
y[1] w[1118]; P{w[+mW.hs]=GawB}pnr[MD237]/TM3, P{w[+mC]=UAS-y.C}MC2, Ser[1]	e	106278/KK	2	11	2	3
y[1] w[1118]; P{w[+mW.hs]=GawB}pnr[MD237]/TM3, P{w[+mC]=UAS-y.C}MC2, Ser[1]	e	106278/KK	2	12	2	3
y[1] w[1118]; P{w[+mW.hs]=GawB}pnr[MD237]/TM3, P{w[+mC]=UAS-y.C}MC2, Ser[1]	e	106278/KK	2	13	2	3
y[1] w[1118]; P{w[+mW.hs]=GawB}pnr[MD237]/TM3, P{w[+mC]=UAS-y.C}MC2, Ser[1]	e	106278/KK	2	14	2	3
y[1] w[1118]; P{w[+mW.hs]=GawB}pnr[MD237]/TM3, P{w[+mC]=UAS-y.C}MC2, Ser[1]	e	106278/KK	2	15	2	3
y[1] w[1118]; P{w[+mW.hs]=GawB}pnr[MD237]/TM3, P{w[+mC]=UAS-y.C}MC2, Ser[1]	e	106278/KK	2	16	2	3
y[1] w[1118]; P{w[+mW.hs]=GawB}pnr[MD237]/TM3, P{w[+mC]=UAS-y.C}MC2, Ser[1]	e	106278/KK	2	17	2	3
y[1] w[1118]; P{w[+mW.hs]=GawB}pnr[MD237]/TM3, P{w[+mC]=UAS-y.C}MC2, Ser[1]	e	106278/KK	2	18	2	3
y[1] w[1118]; P{w[+mW.hs]=GawB}pnr[MD237]/TM3, P{w[+mC]=UAS-y.C}MC2, Ser[1]	e	106278/KK	2	19	2	3
y[1] w[1118]; P{w[+mW.hs]=GawB}pnr[MD237]/TM3, P{w[+mC]=UAS-y.C}MC2, Ser[1]	e	106278/KK	2	20	2	3
y[1] w[1118]; P{w[+mW.hs]=GawB}pnr[MD237]/TM3, P{w[+mC]=UAS-y.C}MC2, Ser[1]	e	106278/KK	2	21	2	3
y[1] w[1118]; P{w[+mW.hs]=GawB}pnr[MD237]/TM3, P{w[+mC]=UAS-y.C}MC2, Ser[1]	e	106278/KK	2	22	2	3
y[1] w[1118]; P{w[+mW.hs]=GawB}pnr[MD237]/TM3, P{w[+mC]=UAS-y.C}MC2, Ser[1]	e	106278/KK	2	23	2	3
y[1] w[1118]; P{w[+mW.hs]=GawB}pnr[MD237]/TM3, P{w[+mC]=UAS-y.C}MC2, Ser[1]	e	106278/KK	2	24	2	3
y[1] w[1118]; P{w[+mW.hs]=GawB}pnr[MD237]/TM3, P{w[+mC]=UAS-y.C}MC2, Ser[1]	e	106278/KK	2	25	2	3
y[1] w[1118]; P{w[+mW.hs]=GawB}pnr[MD237]/TM3, P{w[+mC]=UAS-y.C}MC2, Ser[1]	e	106278/KK	2	26	2	3
y[1] w[1118]; P{w[+mW.hs]=GawB}pnr[MD237]/TM3, P{w[+mC]=UAS-y.C}MC2, Ser[1]	e	106278/KK	2	27	2	3
y[1] w[1118]; P{w[+mW.hs]=GawB}pnr[MD237]/TM3, P{w[+mC]=UAS-y.C}MC2, Ser[1]	e	106278/KK	2	28	2	3
y[1] w[1118]; P{w[+mW.hs]=GawB}pnr[MD237]/TM3, P{w[+mC]=UAS-y.C}MC2, Ser[1]	e	106278/KK	2	29	2	3
y[1] w[1118]; P{w[+mW.hs]=GawB}pnr[MD237]/TM3, P{w[+mC]=UAS-y.C}MC2, Ser[1]	e	106278/KK	2	30	2	3
y[1] w[1118]; P{w[+mW.hs]=GawB}pnr[MD237]/TM3, P{w[+mC]=UAS-y.C}MC2, Ser[1]	e	106278/KK	2	31	2	3
y[1] w[1118]; P{w[+mW.hs]=GawB}pnr[MD237]/TM3, P{w[+mC]=UAS-y.C}MC2, Ser[1]	e	106278/KK	2	32	2	3
y[1] w[1118]; P{w[+mW.hs]=GawB}pnr[MD237]/TM3, P{w[+mC]=UAS-y.C}MC2, Ser[1]	e	106278/KK	2	33	2	3
y[1] w[1118]; P{w[+mW.hs]=GawB}pnr[MD237]/TM3, P{w[+mC]=UAS-y.C}MC2, Ser[1]	e	106278/KK	2	34	2	3
y[1] w[1118]; P{w[+mW.hs]=GawB}pnr[MD237]/TM3, P{w[+mC]=UAS-y.C}MC2, Ser[1]	e	106278/KK	2	35	2	3
y[1] w[1118]; P{w[+mW.hs]=GawB}pnr[MD237]/TM3, P{w[+mC]=UAS-y.C}MC2, Ser[1]	e	106278/KK	2	36	2	3
y[1] w[1118]; P{w[+mW.hs]=GawB}pnr[MD237]/TM3, P{w[+mC]=UAS-y.C}MC2, Ser[1]	e	106278/KK	2	37	2	3
y[1] w[1118]; P{w[+mW.hs]=GawB}pnr[MD237]/TM3, P{w[+mC]=UAS-y.C}MC2, Ser[1]	e	106278/KK	2	38	2	3
y[1] w[1118]; P{w[+mW.hs]=GawB}pnr[MD237]/TM3, P{w[+mC]=UAS-y.C}MC2, Ser[1]	e	106278/KK	2	39	2	3
y[1] w[1118]; P{w[+mW.hs]=GawB}pnr[MD237]/TM3, P{w[+mC]=UAS-y.C}MC2, Ser[1]	e	106278/KK	2	40	2	3
y[1] w[1118]; P{w[+mW.hs]=GawB}pnr[MD237]/TM3, P{w[+mC]=UAS-y.C}MC2, Ser[1]	e	106278/KK	2	41	2	3
y[1] w[1118]; P{w[+mW.hs]=GawB}pnr[MD237]/TM3, P{w[+mC]=UAS-y.C}MC2, Ser[1]	e	106278/KK	2	42	2	3
y[1] w[1118]; P{w[+mW.hs]=GawB}pnr[MD237]/TM3, P{w[+mC]=UAS-y.C}MC2, Ser[1]	e	106278/KK	2	43	2	3
y[1] w[1118]; P{w[+mW.hs]=GawB}pnr[MD237]/TM3, P{w[+mC]=UAS-y.C}MC2, Ser[1]	e	106278/KK	2	44	2	3
y[1] w[1118]; P{w[+mW.hs]=GawB}pnr[MD237]/TM3, P{w[+mC]=UAS-y.C}MC2, Ser[1]	e	106278/KK	2	45	2	3
y[1] w[1118]; P{w[+mW.hs]=GawB}pnr[MD237]/TM3, P{w[+mC]=UAS-y.C}MC2, Ser[1]	e	106278/KK	2	46	2	3
y[1] w[1118]; P{w[+mW.hs]=GawB}pnr[MD237]/TM3, P{w[+mC]=UAS-y.C}MC2, Ser[1]	e	106278/KK	2	47	2	3
y[1] w[1118]; P{w[+mW.hs]=GawB}pnr[MD237]/TM3, P{w[+mC]=UAS-y.C}MC2, Ser[1]	e	106278/KK	2	48	2	3
y[1] w[1118]; P{w[+mW.hs]=GawB}pnr[MD237]/TM3, P{w[+mC]=UAS-y.C}MC2, Ser[1]	e	106278/KK	2	49	2	3
y[1] w[1118]; P{w[+mW.hs]=GawB}pnr[MD237]/TM3, P{w[+mC]=UAS-y.C}MC2, Ser[1]	e	106278/KK	2	50	2	3
y[1] w[1118]; P{w[+mW.hs]=GawB}pnr[MD237]/TM3, P{w[+mC]=UAS-y.C}MC2, Ser[1]	e	106278/KK	3	1	2	3
y[1] w[1118]; P{w[+mW.hs]=GawB}pnr[MD237]/TM3, P{w[+mC]=UAS-y.C}MC2, Ser[1]	e	106278/KK	3	2	2	3
y[1] w[1118]; P{w[+mW.hs]=GawB}pnr[MD237]/TM3, P{w[+mC]=UAS-y.C}MC2, Ser[1]	e	106278/KK	3	3	2	3
y[1] w[1118]; P{w[+mW.hs]=GawB}pnr[MD237]/TM3, P{w[+mC]=UAS-y.C}MC2, Ser[1]	e	106278/KK	3	4	2	3
y[1] w[1118]; P{w[+mW.hs]=GawB}pnr[MD237]/TM3, P{w[+mC]=UAS-y.C}MC2, Ser[1]	e	106278/KK	3	5	2.5	3
y[1] w[1118]; P{w[+mW.hs]=GawB}pnr[MD237]/TM3, P{w[+mC]=UAS-y.C}MC2, Ser[1]	e	106278/KK	3	6	2	3
y[1] w[1118]; P{w[+mW.hs]=GawB}pnr[MD237]/TM3, P{w[+mC]=UAS-y.C}MC2, Ser[1]	e	106278/KK	3	7	2	3
y[1] w[1118]; P{w[+mW.hs]=GawB}pnr[MD237]/TM3, P{w[+mC]=UAS-y.C}MC2, Ser[1]	e	106278/KK	3	8	2	3
y[1] w[1118]; P{w[+mW.hs]=GawB}pnr[MD237]/TM3, P{w[+mC]=UAS-y.C}MC2, Ser[1]	e	106278/KK	3	9	2	3
y[1] w[1118]; P{w[+mW.hs]=GawB}pnr[MD237]/TM3, P{w[+mC]=UAS-y.C}MC2, Ser[1]	e	106278/KK	3	10	2	3
y[1] w[1118]; P{w[+mW.hs]=GawB}pnr[MD237]/TM3, P{w[+mC]=UAS-y.C}MC2, Ser[1]	e	106278/KK	3	11	2	3
y[1] w[1118]; P{w[+mW.hs]=GawB}pnr[MD237]/TM3, P{w[+mC]=UAS-y.C}MC2, Ser[1]	e	106278/KK	3	12	2	3
y[1] w[1118]; P{w[+mW.hs]=GawB}pnr[MD237]/TM3, P{w[+mC]=UAS-y.C}MC2, Ser[1]	e	106278/KK	3	13	2	3
y[1] w[1118]; P{w[+mW.hs]=GawB}pnr[MD237]/TM3, P{w[+mC]=UAS-y.C}MC2, Ser[1]	e	106278/KK	3	14	2	3
y[1] w[1118]; P{w[+mW.hs]=GawB}pnr[MD237]/TM3, P{w[+mC]=UAS-y.C}MC2, Ser[1]	e	106278/KK	3	15	2	3
y[1] w[1118]; P{w[+mW.hs]=GawB}pnr[MD237]/TM3, P{w[+mC]=UAS-y.C}MC2, Ser[1]	e	106278/KK	3	16	2	3
y[1] w[1118]; P{w[+mW.hs]=GawB}pnr[MD237]/TM3, P{w[+mC]=UAS-y.C}MC2, Ser[1]	e	106278/KK	3	17	2	3
y[1] w[1118]; P{w[+mW.hs]=GawB}pnr[MD237]/TM3, P{w[+mC]=UAS-y.C}MC2, Ser[1]	e	106278/KK	3	18	2	3
y[1] w[1118]; P{w[+mW.hs]=GawB}pnr[MD237]/TM3, P{w[+mC]=UAS-y.C}MC2, Ser[1]	e	106278/KK	3	19	2	3
y[1] w[1118]; P{w[+mW.hs]=GawB}pnr[MD237]/TM3, P{w[+mC]=UAS-y.C}MC2, Ser[1]	e	106278/KK	3	20	2	3
y[1] w[1118]; P{w[+mW.hs]=GawB}pnr[MD237]/TM3, P{w[+mC]=UAS-y.C}MC2, Ser[1]	e	106278/KK	3	21	2	3
y[1] w[1118]; P{w[+mW.hs]=GawB}pnr[MD237]/TM3, P{w[+mC]=UAS-y.C}MC2, Ser[1]	e	106278/KK	3	22	2	3
y[1] w[1118]; P{w[+mW.hs]=GawB}pnr[MD237]/TM3, P{w[+mC]=UAS-y.C}MC2, Ser[1]	e	106278/KK	3	23	2	3
y[1] w[1118]; P{w[+mW.hs]=GawB}pnr[MD237]/TM3, P{w[+mC]=UAS-y.C}MC2, Ser[1]	e	106278/KK	3	24	2	3
y[1] w[1118]; P{w[+mW.hs]=GawB}pnr[MD237]/TM3, P{w[+mC]=UAS-y.C}MC2, Ser[1]	e	106278/KK	3	25	2	3
y[1] w[1118]; P{w[+mW.hs]=GawB}pnr[MD237]/TM3, P{w[+mC]=UAS-y.C}MC2, Ser[1]	e	106278/KK	3	26	2	3
y[1] w[1118]; P{w[+mW.hs]=GawB}pnr[MD237]/TM3, P{w[+mC]=UAS-y.C}MC2, Ser[1]	e	106278/KK	3	27	2	3
y[1] w[1118]; P{w[+mW.hs]=GawB}pnr[MD237]/TM3, P{w[+mC]=UAS-y.C}MC2, Ser[1]	e	106278/KK	3	28	2	3
y[1] w[1118]; P{w[+mW.hs]=GawB}pnr[MD237]/TM3, P{w[+mC]=UAS-y.C}MC2, Ser[1]	e	106278/KK	3	29	2	3
y[1] w[1118]; P{w[+mW.hs]=GawB}pnr[MD237]/TM3, P{w[+mC]=UAS-y.C}MC2, Ser[1]	e	106278/KK	3	30	2	3
y[1] w[1118]; P{w[+mW.hs]=GawB}pnr[MD237]/TM3, P{w[+mC]=UAS-y.C}MC2, Ser[1]	e	106278/KK	3	31	2	3
y[1] w[1118]; P{w[+mW.hs]=GawB}pnr[MD237]/TM3, P{w[+mC]=UAS-y.C}MC2, Ser[1]	e	106278/KK	3	32	2	3
y[1] w[1118]; P{w[+mW.hs]=GawB}pnr[MD237]/TM3, P{w[+mC]=UAS-y.C}MC2, Ser[1]	e	106278/KK	3	33	2	3
y[1] w[1118]; P{w[+mW.hs]=GawB}pnr[MD237]/TM3, P{w[+mC]=UAS-y.C}MC2, Ser[1]	e	106278/KK	3	34	2	3
y[1] w[1118]; P{w[+mW.hs]=GawB}pnr[MD237]/TM3, P{w[+mC]=UAS-y.C}MC2, Ser[1]	e	106278/KK	3	35	2	3
y[1] w[1118]; P{w[+mW.hs]=GawB}pnr[MD237]/TM3, P{w[+mC]=UAS-y.C}MC2, Ser[1]	e	106278/KK	3	36	2	3
y[1] w[1118]; P{w[+mW.hs]=GawB}pnr[MD237]/TM3, P{w[+mC]=UAS-y.C}MC2, Ser[1]	e	106278/KK	3	37	2	3
y[1] w[1118]; P{w[+mW.hs]=GawB}pnr[MD237]/TM3, P{w[+mC]=UAS-y.C}MC2, Ser[1]	e	106278/KK	3	38	2	3
y[1] w[1118]; P{w[+mW.hs]=GawB}pnr[MD237]/TM3, P{w[+mC]=UAS-y.C}MC2, Ser[1]	e	106278/KK	3	39	2.5	3
y[1] w[1118]; P{w[+mW.hs]=GawB}pnr[MD237]/TM3, P{w[+mC]=UAS-y.C}MC2, Ser[1]	e	106278/KK	3	40	2	3
y[1] w[1118]; P{w[+mW.hs]=GawB}pnr[MD237]/TM3, P{w[+mC]=UAS-y.C}MC2, Ser[1]	e	106278/KK	3	41	2	3
y[1] w[1118]; P{w[+mW.hs]=GawB}pnr[MD237]/TM3, P{w[+mC]=UAS-y.C}MC2, Ser[1]	e	106278/KK	3	42	2	3
y[1] w[1118]; P{w[+mW.hs]=GawB}pnr[MD237]/TM3, P{w[+mC]=UAS-y.C}MC2, Ser[1]	e	106278/KK	3	43	2	3
y[1] w[1118]; P{w[+mW.hs]=GawB}pnr[MD237]/TM3, P{w[+mC]=UAS-y.C}MC2, Ser[1]	e	106278/KK	3	44	2	3
y[1] w[1118]; P{w[+mW.hs]=GawB}pnr[MD237]/TM3, P{w[+mC]=UAS-y.C}MC2, Ser[1]	e	106278/KK	3	45	2	3
y[1] w[1118]; P{w[+mW.hs]=GawB}pnr[MD237]/TM3, P{w[+mC]=UAS-y.C}MC2, Ser[1]	e	106278/KK	3	46	2	3
y[1] w[1118]; P{w[+mW.hs]=GawB}pnr[MD237]/TM3, P{w[+mC]=UAS-y.C}MC2, Ser[1]	e	106278/KK	3	47	2	3
y[1] w[1118]; P{w[+mW.hs]=GawB}pnr[MD237]/TM3, P{w[+mC]=UAS-y.C}MC2, Ser[1]	e	106278/KK	3	48	2	3
y[1] w[1118]; P{w[+mW.hs]=GawB}pnr[MD237]/TM3, P{w[+mC]=UAS-y.C}MC2, Ser[1]	e	106278/KK	3	49	2	3
y[1] w[1118]; P{w[+mW.hs]=GawB}pnr[MD237]/TM3, P{w[+mC]=UAS-y.C}MC2, Ser[1]	e	106278/KK	3	50	2	3
y[1] w[1118]; P{w[+mW.hs]=GawB}pnr[MD237]/TM3, P{w[+mC]=UAS-y.C}MC2, Ser[1]	CG9134	108295/KK	1	1	1.5	2
y[1] w[1118]; P{w[+mW.hs]=GawB}pnr[MD237]/TM3, P{w[+mC]=UAS-y.C}MC2, Ser[1]	CG9134	108295/KK	1	2	1.5	2
y[1] w[1118]; P{w[+mW.hs]=GawB}pnr[MD237]/TM3, P{w[+mC]=UAS-y.C}MC2, Ser[1]	CG9134	108295/KK	1	3	1.5	2
y[1] w[1118]; P{w[+mW.hs]=GawB}pnr[MD237]/TM3, P{w[+mC]=UAS-y.C}MC2, Ser[1]	CG9134	108295/KK	1	4	1.5	2
y[1] w[1118]; P{w[+mW.hs]=GawB}pnr[MD237]/TM3, P{w[+mC]=UAS-y.C}MC2, Ser[1]	CG9134	108295/KK	1	5	1.5	2
y[1] w[1118]; P{w[+mW.hs]=GawB}pnr[MD237]/TM3, P{w[+mC]=UAS-y.C}MC2, Ser[1]	CG9134	108295/KK	1	6	1.5	2
y[1] w[1118]; P{w[+mW.hs]=GawB}pnr[MD237]/TM3, P{w[+mC]=UAS-y.C}MC2, Ser[1]	CG9134	108295/KK	1	7	1.5	2
y[1] w[1118]; P{w[+mW.hs]=GawB}pnr[MD237]/TM3, P{w[+mC]=UAS-y.C}MC2, Ser[1]	CG9134	108295/KK	1	8	1.5	2
y[1] w[1118]; P{w[+mW.hs]=GawB}pnr[MD237]/TM3, P{w[+mC]=UAS-y.C}MC2, Ser[1]	CG9134	108295/KK	1	9	1.5	2
y[1] w[1118]; P{w[+mW.hs]=GawB}pnr[MD237]/TM3, P{w[+mC]=UAS-y.C}MC2, Ser[1]	CG9134	108295/KK	1	10	1.5	2
y[1] w[1118]; P{w[+mW.hs]=GawB}pnr[MD237]/TM3, P{w[+mC]=UAS-y.C}MC2, Ser[1]	CG9134	108295/KK	1	11	1.5	2
y[1] w[1118]; P{w[+mW.hs]=GawB}pnr[MD237]/TM3, P{w[+mC]=UAS-y.C}MC2, Ser[1]	CG9134	108295/KK	1	12	1.5	2
y[1] w[1118]; P{w[+mW.hs]=GawB}pnr[MD237]/TM3, P{w[+mC]=UAS-y.C}MC2, Ser[1]	CG9134	108295/KK	1	13	1.5	2
y[1] w[1118]; P{w[+mW.hs]=GawB}pnr[MD237]/TM3, P{w[+mC]=UAS-y.C}MC2, Ser[1]	CG9134	108295/KK	1	14	1.5	2
y[1] w[1118]; P{w[+mW.hs]=GawB}pnr[MD237]/TM3, P{w[+mC]=UAS-y.C}MC2, Ser[1]	CG9134	108295/KK	1	15	1.5	2
y[1] w[1118]; P{w[+mW.hs]=GawB}pnr[MD237]/TM3, P{w[+mC]=UAS-y.C}MC2, Ser[1]	CG9134	108295/KK	1	16	1.5	2
y[1] w[1118]; P{w[+mW.hs]=GawB}pnr[MD237]/TM3, P{w[+mC]=UAS-y.C}MC2, Ser[1]	CG9134	108295/KK	1	17	1.5	2
y[1] w[1118]; P{w[+mW.hs]=GawB}pnr[MD237]/TM3, P{w[+mC]=UAS-y.C}MC2, Ser[1]	CG9134	108295/KK	1	18	1	2
y[1] w[1118]; P{w[+mW.hs]=GawB}pnr[MD237]/TM3, P{w[+mC]=UAS-y.C}MC2, Ser[1]	CG9134	108295/KK	1	19	1.5	2
y[1] w[1118]; P{w[+mW.hs]=GawB}pnr[MD237]/TM3, P{w[+mC]=UAS-y.C}MC2, Ser[1]	CG9134	108295/KK	1	20	1.5	2
y[1] w[1118]; P{w[+mW.hs]=GawB}pnr[MD237]/TM3, P{w[+mC]=UAS-y.C}MC2, Ser[1]	CG9134	108295/KK	1	21	1.5	2
y[1] w[1118]; P{w[+mW.hs]=GawB}pnr[MD237]/TM3, P{w[+mC]=UAS-y.C}MC2, Ser[1]	CG9134	108295/KK	1	22	1.5	2
y[1] w[1118]; P{w[+mW.hs]=GawB}pnr[MD237]/TM3, P{w[+mC]=UAS-y.C}MC2, Ser[1]	CG9134	108295/KK	1	23	1.5	2
y[1] w[1118]; P{w[+mW.hs]=GawB}pnr[MD237]/TM3, P{w[+mC]=UAS-y.C}MC2, Ser[1]	CG9134	108295/KK	1	24	1.5	2
y[1] w[1118]; P{w[+mW.hs]=GawB}pnr[MD237]/TM3, P{w[+mC]=UAS-y.C}MC2, Ser[1]	CG9134	108295/KK	1	25	1.5	2
y[1] w[1118]; P{w[+mW.hs]=GawB}pnr[MD237]/TM3, P{w[+mC]=UAS-y.C}MC2, Ser[1]	CG9134	108295/KK	1	26	1.5	2
y[1] w[1118]; P{w[+mW.hs]=GawB}pnr[MD237]/TM3, P{w[+mC]=UAS-y.C}MC2, Ser[1]	CG9134	108295/KK	1	27	1.5	2
y[1] w[1118]; P{w[+mW.hs]=GawB}pnr[MD237]/TM3, P{w[+mC]=UAS-y.C}MC2, Ser[1]	CG9134	108295/KK	1	28	1.5	2
y[1] w[1118]; P{w[+mW.hs]=GawB}pnr[MD237]/TM3, P{w[+mC]=UAS-y.C}MC2, Ser[1]	CG9134	108295/KK	1	29	1.5	2
y[1] w[1118]; P{w[+mW.hs]=GawB}pnr[MD237]/TM3, P{w[+mC]=UAS-y.C}MC2, Ser[1]	CG9134	108295/KK	1	30	1.5	2
y[1] w[1118]; P{w[+mW.hs]=GawB}pnr[MD237]/TM3, P{w[+mC]=UAS-y.C}MC2, Ser[1]	CG9134	108295/KK	1	31	1.5	2
y[1] w[1118]; P{w[+mW.hs]=GawB}pnr[MD237]/TM3, P{w[+mC]=UAS-y.C}MC2, Ser[1]	CG9134	108295/KK	1	32	1.5	2
y[1] w[1118]; P{w[+mW.hs]=GawB}pnr[MD237]/TM3, P{w[+mC]=UAS-y.C}MC2, Ser[1]	CG9134	108295/KK	1	33	1.5	2
y[1] w[1118]; P{w[+mW.hs]=GawB}pnr[MD237]/TM3, P{w[+mC]=UAS-y.C}MC2, Ser[1]	CG9134	108295/KK	1	34	1.5	2
y[1] w[1118]; P{w[+mW.hs]=GawB}pnr[MD237]/TM3, P{w[+mC]=UAS-y.C}MC2, Ser[1]	CG9134	108295/KK	1	35	1.5	2
y[1] w[1118]; P{w[+mW.hs]=GawB}pnr[MD237]/TM3, P{w[+mC]=UAS-y.C}MC2, Ser[1]	CG9134	108295/KK	1	36	1.5	2
y[1] w[1118]; P{w[+mW.hs]=GawB}pnr[MD237]/TM3, P{w[+mC]=UAS-y.C}MC2, Ser[1]	CG9134	108295/KK	1	37	1.5	2
y[1] w[1118]; P{w[+mW.hs]=GawB}pnr[MD237]/TM3, P{w[+mC]=UAS-y.C}MC2, Ser[1]	CG9134	108295/KK	1	38	1.5	2
y[1] w[1118]; P{w[+mW.hs]=GawB}pnr[MD237]/TM3, P{w[+mC]=UAS-y.C}MC2, Ser[1]	CG9134	108295/KK	1	39	1.5	2
y[1] w[1118]; P{w[+mW.hs]=GawB}pnr[MD237]/TM3, P{w[+mC]=UAS-y.C}MC2, Ser[1]	CG9134	108295/KK	1	40	1.5	2
y[1] w[1118]; P{w[+mW.hs]=GawB}pnr[MD237]/TM3, P{w[+mC]=UAS-y.C}MC2, Ser[1]	CG9134	108295/KK	1	41	1.5	2
y[1] w[1118]; P{w[+mW.hs]=GawB}pnr[MD237]/TM3, P{w[+mC]=UAS-y.C}MC2, Ser[1]	CG9134	108295/KK	1	42	1.5	2
y[1] w[1118]; P{w[+mW.hs]=GawB}pnr[MD237]/TM3, P{w[+mC]=UAS-y.C}MC2, Ser[1]	CG9134	108295/KK	1	43	1.5	2
y[1] w[1118]; P{w[+mW.hs]=GawB}pnr[MD237]/TM3, P{w[+mC]=UAS-y.C}MC2, Ser[1]	CG9134	108295/KK	1	44	1.5	2
y[1] w[1118]; P{w[+mW.hs]=GawB}pnr[MD237]/TM3, P{w[+mC]=UAS-y.C}MC2, Ser[1]	CG9134	108295/KK	1	45	1.5	2
y[1] w[1118]; P{w[+mW.hs]=GawB}pnr[MD237]/TM3, P{w[+mC]=UAS-y.C}MC2, Ser[1]	CG9134	108295/KK	1	46	1.5	2
y[1] w[1118]; P{w[+mW.hs]=GawB}pnr[MD237]/TM3, P{w[+mC]=UAS-y.C}MC2, Ser[1]	CG9134	108295/KK	1	47	1.5	2
y[1] w[1118]; P{w[+mW.hs]=GawB}pnr[MD237]/TM3, P{w[+mC]=UAS-y.C}MC2, Ser[1]	CG9134	108295/KK	1	48	1.5	2
y[1] w[1118]; P{w[+mW.hs]=GawB}pnr[MD237]/TM3, P{w[+mC]=UAS-y.C}MC2, Ser[1]	CG9134	108295/KK	1	49	1.5	2
y[1] w[1118]; P{w[+mW.hs]=GawB}pnr[MD237]/TM3, P{w[+mC]=UAS-y.C}MC2, Ser[1]	CG9134	108295/KK	1	50	1.5	2
y[1] w[1118]; P{w[+mW.hs]=GawB}pnr[MD237]/TM3, P{w[+mC]=UAS-y.C}MC2, Ser[1]	CG9134	108295/KK	2	1	1.5	2
y[1] w[1118]; P{w[+mW.hs]=GawB}pnr[MD237]/TM3, P{w[+mC]=UAS-y.C}MC2, Ser[1]	CG9134	108295/KK	2	2	1.5	2
y[1] w[1118]; P{w[+mW.hs]=GawB}pnr[MD237]/TM3, P{w[+mC]=UAS-y.C}MC2, Ser[1]	CG9134	108295/KK	2	3	1.5	2
y[1] w[1118]; P{w[+mW.hs]=GawB}pnr[MD237]/TM3, P{w[+mC]=UAS-y.C}MC2, Ser[1]	CG9134	108295/KK	2	4	1.5	2
y[1] w[1118]; P{w[+mW.hs]=GawB}pnr[MD237]/TM3, P{w[+mC]=UAS-y.C}MC2, Ser[1]	CG9134	108295/KK	2	5	1.5	2
y[1] w[1118]; P{w[+mW.hs]=GawB}pnr[MD237]/TM3, P{w[+mC]=UAS-y.C}MC2, Ser[1]	CG9134	108295/KK	2	6	1.5	2
y[1] w[1118]; P{w[+mW.hs]=GawB}pnr[MD237]/TM3, P{w[+mC]=UAS-y.C}MC2, Ser[1]	CG9134	108295/KK	2	7	1.5	2
y[1] w[1118]; P{w[+mW.hs]=GawB}pnr[MD237]/TM3, P{w[+mC]=UAS-y.C}MC2, Ser[1]	CG9134	108295/KK	2	8	1.5	2
y[1] w[1118]; P{w[+mW.hs]=GawB}pnr[MD237]/TM3, P{w[+mC]=UAS-y.C}MC2, Ser[1]	CG9134	108295/KK	2	9	1.5	2
y[1] w[1118]; P{w[+mW.hs]=GawB}pnr[MD237]/TM3, P{w[+mC]=UAS-y.C}MC2, Ser[1]	CG9134	108295/KK	2	10	1.5	2
y[1] w[1118]; P{w[+mW.hs]=GawB}pnr[MD237]/TM3, P{w[+mC]=UAS-y.C}MC2, Ser[1]	CG9134	108295/KK	2	11	1.5	2
y[1] w[1118]; P{w[+mW.hs]=GawB}pnr[MD237]/TM3, P{w[+mC]=UAS-y.C}MC2, Ser[1]	CG9134	108295/KK	2	12	1.5	2
y[1] w[1118]; P{w[+mW.hs]=GawB}pnr[MD237]/TM3, P{w[+mC]=UAS-y.C}MC2, Ser[1]	CG9134	108295/KK	2	13	1.5	2
y[1] w[1118]; P{w[+mW.hs]=GawB}pnr[MD237]/TM3, P{w[+mC]=UAS-y.C}MC2, Ser[1]	CG9134	108295/KK	2	14	1.5	2
y[1] w[1118]; P{w[+mW.hs]=GawB}pnr[MD237]/TM3, P{w[+mC]=UAS-y.C}MC2, Ser[1]	CG9134	108295/KK	2	15	1.5	2
y[1] w[1118]; P{w[+mW.hs]=GawB}pnr[MD237]/TM3, P{w[+mC]=UAS-y.C}MC2, Ser[1]	CG9134	108295/KK	2	16	1.5	2
y[1] w[1118]; P{w[+mW.hs]=GawB}pnr[MD237]/TM3, P{w[+mC]=UAS-y.C}MC2, Ser[1]	CG9134	108295/KK	2	17	1.5	2
y[1] w[1118]; P{w[+mW.hs]=GawB}pnr[MD237]/TM3, P{w[+mC]=UAS-y.C}MC2, Ser[1]	CG9134	108295/KK	2	18	1.5	2
y[1] w[1118]; P{w[+mW.hs]=GawB}pnr[MD237]/TM3, P{w[+mC]=UAS-y.C}MC2, Ser[1]	CG9134	108295/KK	2	19	1.5	2
y[1] w[1118]; P{w[+mW.hs]=GawB}pnr[MD237]/TM3, P{w[+mC]=UAS-y.C}MC2, Ser[1]	CG9134	108295/KK	2	20	1.5	2
y[1] w[1118]; P{w[+mW.hs]=GawB}pnr[MD237]/TM3, P{w[+mC]=UAS-y.C}MC2, Ser[1]	CG9134	108295/KK	2	21	1.5	2
y[1] w[1118]; P{w[+mW.hs]=GawB}pnr[MD237]/TM3, P{w[+mC]=UAS-y.C}MC2, Ser[1]	CG9134	108295/KK	2	22	1.5	2
y[1] w[1118]; P{w[+mW.hs]=GawB}pnr[MD237]/TM3, P{w[+mC]=UAS-y.C}MC2, Ser[1]	CG9134	108295/KK	2	23	1.5	2
y[1] w[1118]; P{w[+mW.hs]=GawB}pnr[MD237]/TM3, P{w[+mC]=UAS-y.C}MC2, Ser[1]	CG9134	108295/KK	2	24	1.5	2
y[1] w[1118]; P{w[+mW.hs]=GawB}pnr[MD237]/TM3, P{w[+mC]=UAS-y.C}MC2, Ser[1]	CG9134	108295/KK	2	25	1.5	2
y[1] w[1118]; P{w[+mW.hs]=GawB}pnr[MD237]/TM3, P{w[+mC]=UAS-y.C}MC2, Ser[1]	CG9134	108295/KK	2	26	1.5	2
y[1] w[1118]; P{w[+mW.hs]=GawB}pnr[MD237]/TM3, P{w[+mC]=UAS-y.C}MC2, Ser[1]	CG9134	108295/KK	2	27	1.5	2
y[1] w[1118]; P{w[+mW.hs]=GawB}pnr[MD237]/TM3, P{w[+mC]=UAS-y.C}MC2, Ser[1]	CG9134	108295/KK	2	28	1.5	2
y[1] w[1118]; P{w[+mW.hs]=GawB}pnr[MD237]/TM3, P{w[+mC]=UAS-y.C}MC2, Ser[1]	CG9134	108295/KK	2	29	1.5	2
y[1] w[1118]; P{w[+mW.hs]=GawB}pnr[MD237]/TM3, P{w[+mC]=UAS-y.C}MC2, Ser[1]	CG9134	108295/KK	2	30	1.5	2
y[1] w[1118]; P{w[+mW.hs]=GawB}pnr[MD237]/TM3, P{w[+mC]=UAS-y.C}MC2, Ser[1]	CG9134	108295/KK	2	31	1.5	2
y[1] w[1118]; P{w[+mW.hs]=GawB}pnr[MD237]/TM3, P{w[+mC]=UAS-y.C}MC2, Ser[1]	CG9134	108295/KK	2	32	1.5	2
y[1] w[1118]; P{w[+mW.hs]=GawB}pnr[MD237]/TM3, P{w[+mC]=UAS-y.C}MC2, Ser[1]	CG9134	108295/KK	2	33	1.5	2
y[1] w[1118]; P{w[+mW.hs]=GawB}pnr[MD237]/TM3, P{w[+mC]=UAS-y.C}MC2, Ser[1]	CG9134	108295/KK	2	34	1.5	2
y[1] w[1118]; P{w[+mW.hs]=GawB}pnr[MD237]/TM3, P{w[+mC]=UAS-y.C}MC2, Ser[1]	CG9134	108295/KK	2	35	1.5	2
y[1] w[1118]; P{w[+mW.hs]=GawB}pnr[MD237]/TM3, P{w[+mC]=UAS-y.C}MC2, Ser[1]	CG9134	108295/KK	2	36	1.5	2
y[1] w[1118]; P{w[+mW.hs]=GawB}pnr[MD237]/TM3, P{w[+mC]=UAS-y.C}MC2, Ser[1]	CG9134	108295/KK	2	37	1.5	2
y[1] w[1118]; P{w[+mW.hs]=GawB}pnr[MD237]/TM3, P{w[+mC]=UAS-y.C}MC2, Ser[1]	CG9134	108295/KK	2	38	1.5	2
y[1] w[1118]; P{w[+mW.hs]=GawB}pnr[MD237]/TM3, P{w[+mC]=UAS-y.C}MC2, Ser[1]	CG9134	108295/KK	2	39	1.5	1.5
y[1] w[1118]; P{w[+mW.hs]=GawB}pnr[MD237]/TM3, P{w[+mC]=UAS-y.C}MC2, Ser[1]	CG9134	108295/KK	2	40	1.5	2
y[1] w[1118]; P{w[+mW.hs]=GawB}pnr[MD237]/TM3, P{w[+mC]=UAS-y.C}MC2, Ser[1]	CG9134	108295/KK	2	41	1.5	2
y[1] w[1118]; P{w[+mW.hs]=GawB}pnr[MD237]/TM3, P{w[+mC]=UAS-y.C}MC2, Ser[1]	CG9134	108295/KK	2	42	1.5	2
y[1] w[1118]; P{w[+mW.hs]=GawB}pnr[MD237]/TM3, P{w[+mC]=UAS-y.C}MC2, Ser[1]	CG9134	108295/KK	2	43	1.5	2
y[1] w[1118]; P{w[+mW.hs]=GawB}pnr[MD237]/TM3, P{w[+mC]=UAS-y.C}MC2, Ser[1]	CG9134	108295/KK	2	44	1.5	1.5
y[1] w[1118]; P{w[+mW.hs]=GawB}pnr[MD237]/TM3, P{w[+mC]=UAS-y.C}MC2, Ser[1]	CG9134	108295/KK	2	45	1.5	2
y[1] w[1118]; P{w[+mW.hs]=GawB}pnr[MD237]/TM3, P{w[+mC]=UAS-y.C}MC2, Ser[1]	CG9134	108295/KK	2	46	1.5	2
y[1] w[1118]; P{w[+mW.hs]=GawB}pnr[MD237]/TM3, P{w[+mC]=UAS-y.C}MC2, Ser[1]	CG9134	108295/KK	2	47	1.5	2
y[1] w[1118]; P{w[+mW.hs]=GawB}pnr[MD237]/TM3, P{w[+mC]=UAS-y.C}MC2, Ser[1]	CG9134	108295/KK	2	48	1.5	2
y[1] w[1118]; P{w[+mW.hs]=GawB}pnr[MD237]/TM3, P{w[+mC]=UAS-y.C}MC2, Ser[1]	CG9134	108295/KK	2	49	1.5	2
[truncated: 551 more rows]

## Sheet: E. pnr-GAL4 x VDRC UAS GD
GAL-4 line	UAS line	VDRC Transformant ID	Replicate	Individual	T5	T6
y[1] w[1118]; P{w[+mW.hs]=GawB}pnr[MD237]/TM3, P{w[+mC]=UAS-y.C}MC2, Ser[1]	dally	14136/GD	1	1	1.5	2
y[1] w[1118]; P{w[+mW.hs]=GawB}pnr[MD237]/TM3, P{w[+mC]=UAS-y.C}MC2, Ser[1]	dally	14136/GD	1	2	1.5	2
y[1] w[1118]; P{w[+mW.hs]=GawB}pnr[MD237]/TM3, P{w[+mC]=UAS-y.C}MC2, Ser[1]	dally	14136/GD	1	3	1.5	2
y[1] w[1118]; P{w[+mW.hs]=GawB}pnr[MD237]/TM3, P{w[+mC]=UAS-y.C}MC2, Ser[1]	dally	14136/GD	1	4	1.5	2
y[1] w[1118]; P{w[+mW.hs]=GawB}pnr[MD237]/TM3, P{w[+mC]=UAS-y.C}MC2, Ser[1]	dally	14136/GD	1	5	1.5	2
y[1] w[1118]; P{w[+mW.hs]=GawB}pnr[MD237]/TM3, P{w[+mC]=UAS-y.C}MC2, Ser[1]	dally	14136/GD	1	6	1.5	2
y[1] w[1118]; P{w[+mW.hs]=GawB}pnr[MD237]/TM3, P{w[+mC]=UAS-y.C}MC2, Ser[1]	dally	14136/GD	1	7	1.5	2
y[1] w[1118]; P{w[+mW.hs]=GawB}pnr[MD237]/TM3, P{w[+mC]=UAS-y.C}MC2, Ser[1]	dally	14136/GD	1	8	1.5	2
y[1] w[1118]; P{w[+mW.hs]=GawB}pnr[MD237]/TM3, P{w[+mC]=UAS-y.C}MC2, Ser[1]	dally	14136/GD	1	9	1.5	2
y[1] w[1118]; P{w[+mW.hs]=GawB}pnr[MD237]/TM3, P{w[+mC]=UAS-y.C}MC2, Ser[1]	dally	14136/GD	1	10	1.5	2
y[1] w[1118]; P{w[+mW.hs]=GawB}pnr[MD237]/TM3, P{w[+mC]=UAS-y.C}MC2, Ser[1]	dally	14136/GD	1	11	1.5	2
y[1] w[1118]; P{w[+mW.hs]=GawB}pnr[MD237]/TM3, P{w[+mC]=UAS-y.C}MC2, Ser[1]	dally	14136/GD	1	12	1.5	2
y[1] w[1118]; P{w[+mW.hs]=GawB}pnr[MD237]/TM3, P{w[+mC]=UAS-y.C}MC2, Ser[1]	dally	14136/GD	1	13	1.5	2
y[1] w[1118]; P{w[+mW.hs]=GawB}pnr[MD237]/TM3, P{w[+mC]=UAS-y.C}MC2, Ser[1]	dally	14136/GD	1	14	1.5	2
y[1] w[1118]; P{w[+mW.hs]=GawB}pnr[MD237]/TM3, P{w[+mC]=UAS-y.C}MC2, Ser[1]	dally	14136/GD	1	15	1.5	2
y[1] w[1118]; P{w[+mW.hs]=GawB}pnr[MD237]/TM3, P{w[+mC]=UAS-y.C}MC2, Ser[1]	dally	14136/GD	1	16	1.5	2
y[1] w[1118]; P{w[+mW.hs]=GawB}pnr[MD237]/TM3, P{w[+mC]=UAS-y.C}MC2, Ser[1]	dally	14136/GD	1	17	1.5	2
y[1] w[1118]; P{w[+mW.hs]=GawB}pnr[MD237]/TM3, P{w[+mC]=UAS-y.C}MC2, Ser[1]	dally	14136/GD	1	18	1.5	2
y[1] w[1118]; P{w[+mW.hs]=GawB}pnr[MD237]/TM3, P{w[+mC]=UAS-y.C}MC2, Ser[1]	dally	14136/GD	1	19	1.5	2
y[1] w[1118]; P{w[+mW.hs]=GawB}pnr[MD237]/TM3, P{w[+mC]=UAS-y.C}MC2, Ser[1]	dally	14136/GD	1	20	1.5	2
y[1] w[1118]; P{w[+mW.hs]=GawB}pnr[MD237]/TM3, P{w[+mC]=UAS-y.C}MC2, Ser[1]	dally	14136/GD	1	21	1.5	2
y[1] w[1118]; P{w[+mW.hs]=GawB}pnr[MD237]/TM3, P{w[+mC]=UAS-y.C}MC2, Ser[1]	dally	14136/GD	1	22	1.5	2
y[1] w[1118]; P{w[+mW.hs]=GawB}pnr[MD237]/TM3, P{w[+mC]=UAS-y.C}MC2, Ser[1]	dally	14136/GD	1	23	1.5	2
y[1] w[1118]; P{w[+mW.hs]=GawB}pnr[MD237]/TM3, P{w[+mC]=UAS-y.C}MC2, Ser[1]	dally	14136/GD	1	24	1.5	2
y[1] w[1118]; P{w[+mW.hs]=GawB}pnr[MD237]/TM3, P{w[+mC]=UAS-y.C}MC2, Ser[1]	dally	14136/GD	1	25	1.5	2
y[1] w[1118]; P{w[+mW.hs]=GawB}pnr[MD237]/TM3, P{w[+mC]=UAS-y.C}MC2, Ser[1]	dally	14136/GD	1	26	1.5	2.5
y[1] w[1118]; P{w[+mW.hs]=GawB}pnr[MD237]/TM3, P{w[+mC]=UAS-y.C}MC2, Ser[1]	dally	14136/GD	1	27	1.5	2
y[1] w[1118]; P{w[+mW.hs]=GawB}pnr[MD237]/TM3, P{w[+mC]=UAS-y.C}MC2, Ser[1]	dally	14136/GD	1	28	1.5	2.5
y[1] w[1118]; P{w[+mW.hs]=GawB}pnr[MD237]/TM3, P{w[+mC]=UAS-y.C}MC2, Ser[1]	dally	14136/GD	1	29	1.5	2
y[1] w[1118]; P{w[+mW.hs]=GawB}pnr[MD237]/TM3, P{w[+mC]=UAS-y.C}MC2, Ser[1]	dally	14136/GD	1	30	1.5	2
y[1] w[1118]; P{w[+mW.hs]=GawB}pnr[MD237]/TM3, P{w[+mC]=UAS-y.C}MC2, Ser[1]	dally	14136/GD	1	31	1.5	2.5
y[1] w[1118]; P{w[+mW.hs]=GawB}pnr[MD237]/TM3, P{w[+mC]=UAS-y.C}MC2, Ser[1]	dally	14136/GD	1	32	1.5	2
y[1] w[1118]; P{w[+mW.hs]=GawB}pnr[MD237]/TM3, P{w[+mC]=UAS-y.C}MC2, Ser[1]	dally	14136/GD	1	33	1.5	2
y[1] w[1118]; P{w[+mW.hs]=GawB}pnr[MD237]/TM3, P{w[+mC]=UAS-y.C}MC2, Ser[1]	dally	14136/GD	1	34	1.5	2
y[1] w[1118]; P{w[+mW.hs]=GawB}pnr[MD237]/TM3, P{w[+mC]=UAS-y.C}MC2, Ser[1]	dally	14136/GD	1	35	1.5	2
y[1] w[1118]; P{w[+mW.hs]=GawB}pnr[MD237]/TM3, P{w[+mC]=UAS-y.C}MC2, Ser[1]	dally	14136/GD	1	36	1.5	2
y[1] w[1118]; P{w[+mW.hs]=GawB}pnr[MD237]/TM3, P{w[+mC]=UAS-y.C}MC2, Ser[1]	dally	14136/GD	1	37	1.5	2
y[1] w[1118]; P{w[+mW.hs]=GawB}pnr[MD237]/TM3, P{w[+mC]=UAS-y.C}MC2, Ser[1]	dally	14136/GD	1	38	1.5	2
y[1] w[1118]; P{w[+mW.hs]=GawB}pnr[MD237]/TM3, P{w[+mC]=UAS-y.C}MC2, Ser[1]	dally	14136/GD	1	39	1.5	2
y[1] w[1118]; P{w[+mW.hs]=GawB}pnr[MD237]/TM3, P{w[+mC]=UAS-y.C}MC2, Ser[1]	dally	14136/GD	1	40	1.5	2
y[1] w[1118]; P{w[+mW.hs]=GawB}pnr[MD237]/TM3, P{w[+mC]=UAS-y.C}MC2, Ser[1]	dally	14136/GD	1	41	1.5	2
y[1] w[1118]; P{w[+mW.hs]=GawB}pnr[MD237]/TM3, P{w[+mC]=UAS-y.C}MC2, Ser[1]	dally	14136/GD	1	42	1.5	2
y[1] w[1118]; P{w[+mW.hs]=GawB}pnr[MD237]/TM3, P{w[+mC]=UAS-y.C}MC2, Ser[1]	dally	14136/GD	1	43	1.5	2
y[1] w[1118]; P{w[+mW.hs]=GawB}pnr[MD237]/TM3, P{w[+mC]=UAS-y.C}MC2, Ser[1]	dally	14136/GD	1	44	1.5	2
y[1] w[1118]; P{w[+mW.hs]=GawB}pnr[MD237]/TM3, P{w[+mC]=UAS-y.C}MC2, Ser[1]	dally	14136/GD	1	45	1.5	2
y[1] w[1118]; P{w[+mW.hs]=GawB}pnr[MD237]/TM3, P{w[+mC]=UAS-y.C}MC2, Ser[1]	dally	14136/GD	1	46	1.5	2.5
y[1] w[1118]; P{w[+mW.hs]=GawB}pnr[MD237]/TM3, P{w[+mC]=UAS-y.C}MC2, Ser[1]	dally	14136/GD	1	47	1.5	2
y[1] w[1118]; P{w[+mW.hs]=GawB}pnr[MD237]/TM3, P{w[+mC]=UAS-y.C}MC2, Ser[1]	dally	14136/GD	1	48	1.5	2
y[1] w[1118]; P{w[+mW.hs]=GawB}pnr[MD237]/TM3, P{w[+mC]=UAS-y.C}MC2, Ser[1]	dally	14136/GD	1	49	1.5	2
y[1] w[1118]; P{w[+mW.hs]=GawB}pnr[MD237]/TM3, P{w[+mC]=UAS-y.C}MC2, Ser[1]	dally	14136/GD	1	50	1.5	2
y[1] w[1118]; P{w[+mW.hs]=GawB}pnr[MD237]/TM3, P{w[+mC]=UAS-y.C}MC2, Ser[1]	dally	14136/GD	2	1	1.5	2
y[1] w[1118]; P{w[+mW.hs]=GawB}pnr[MD237]/TM3, P{w[+mC]=UAS-y.C}MC2, Ser[1]	dally	14136/GD	2	2	1.5	2
y[1] w[1118]; P{w[+mW.hs]=GawB}pnr[MD237]/TM3, P{w[+mC]=UAS-y.C}MC2, Ser[1]	dally	14136/GD	2	3	1.5	2
y[1] w[1118]; P{w[+mW.hs]=GawB}pnr[MD237]/TM3, P{w[+mC]=UAS-y.C}MC2, Ser[1]	dally	14136/GD	2	4	1.5	2.5
y[1] w[1118]; P{w[+mW.hs]=GawB}pnr[MD237]/TM3, P{w[+mC]=UAS-y.C}MC2, Ser[1]	dally	14136/GD	2	5	1.5	2
y[1] w[1118]; P{w[+mW.hs]=GawB}pnr[MD237]/TM3, P{w[+mC]=UAS-y.C}MC2, Ser[1]	dally	14136/GD	2	6	1.5	2
y[1] w[1118]; P{w[+mW.hs]=GawB}pnr[MD237]/TM3, P{w[+mC]=UAS-y.C}MC2, Ser[1]	dally	14136/GD	2	7	1.5	2
y[1] w[1118]; P{w[+mW.hs]=GawB}pnr[MD237]/TM3, P{w[+mC]=UAS-y.C}MC2, Ser[1]	dally	14136/GD	2	8	1.5	2
y[1] w[1118]; P{w[+mW.hs]=GawB}pnr[MD237]/TM3, P{w[+mC]=UAS-y.C}MC2, Ser[1]	dally	14136/GD	2	9	1.5	2
y[1] w[1118]; P{w[+mW.hs]=GawB}pnr[MD237]/TM3, P{w[+mC]=UAS-y.C}MC2, Ser[1]	dally	14136/GD	2	10	1.5	2
y[1] w[1118]; P{w[+mW.hs]=GawB}pnr[MD237]/TM3, P{w[+mC]=UAS-y.C}MC2, Ser[1]	dally	14136/GD	2	11	1.5	2.5
y[1] w[1118]; P{w[+mW.hs]=GawB}pnr[MD237]/TM3, P{w[+mC]=UAS-y.C}MC2, Ser[1]	dally	14136/GD	2	12	1.5	2.5
y[1] w[1118]; P{w[+mW.hs]=GawB}pnr[MD237]/TM3, P{w[+mC]=UAS-y.C}MC2, Ser[1]	dally	14136/GD	2	13	1.5	2
y[1] w[1118]; P{w[+mW.hs]=GawB}pnr[MD237]/TM3, P{w[+mC]=UAS-y.C}MC2, Ser[1]	dally	14136/GD	2	14	1.5	2
y[1] w[1118]; P{w[+mW.hs]=GawB}pnr[MD237]/TM3, P{w[+mC]=UAS-y.C}MC2, Ser[1]	dally	14136/GD	2	15	1.5	2
y[1] w[1118]; P{w[+mW.hs]=GawB}pnr[MD237]/TM3, P{w[+mC]=UAS-y.C}MC2, Ser[1]	dally	14136/GD	2	16	1.5	2
y[1] w[1118]; P{w[+mW.hs]=GawB}pnr[MD237]/TM3, P{w[+mC]=UAS-y.C}MC2, Ser[1]	dally	14136/GD	2	17	1.5	2
y[1] w[1118]; P{w[+mW.hs]=GawB}pnr[MD237]/TM3, P{w[+mC]=UAS-y.C}MC2, Ser[1]	dally	14136/GD	2	18	1.5	2
y[1] w[1118]; P{w[+mW.hs]=GawB}pnr[MD237]/TM3, P{w[+mC]=UAS-y.C}MC2, Ser[1]	dally	14136/GD	2	19	1.5	2.5
y[1] w[1118]; P{w[+mW.hs]=GawB}pnr[MD237]/TM3, P{w[+mC]=UAS-y.C}MC2, Ser[1]	dally	14136/GD	2	20	1.5	2.5
y[1] w[1118]; P{w[+mW.hs]=GawB}pnr[MD237]/TM3, P{w[+mC]=UAS-y.C}MC2, Ser[1]	dally	14136/GD	2	21	1.5	2.5
y[1] w[1118]; P{w[+mW.hs]=GawB}pnr[MD237]/TM3, P{w[+mC]=UAS-y.C}MC2, Ser[1]	dally	14136/GD	2	22	1.5	2
y[1] w[1118]; P{w[+mW.hs]=GawB}pnr[MD237]/TM3, P{w[+mC]=UAS-y.C}MC2, Ser[1]	dally	14136/GD	2	23	1.5	2
y[1] w[1118]; P{w[+mW.hs]=GawB}pnr[MD237]/TM3, P{w[+mC]=UAS-y.C}MC2, Ser[1]	dally	14136/GD	2	24	1.5	2
y[1] w[1118]; P{w[+mW.hs]=GawB}pnr[MD237]/TM3, P{w[+mC]=UAS-y.C}MC2, Ser[1]	dally	14136/GD	2	25	1.5	2
y[1] w[1118]; P{w[+mW.hs]=GawB}pnr[MD237]/TM3, P{w[+mC]=UAS-y.C}MC2, Ser[1]	dally	14136/GD	2	26	1.5	2
y[1] w[1118]; P{w[+mW.hs]=GawB}pnr[MD237]/TM3, P{w[+mC]=UAS-y.C}MC2, Ser[1]	dally	14136/GD	2	27	1.5	2.5
y[1] w[1118]; P{w[+mW.hs]=GawB}pnr[MD237]/TM3, P{w[+mC]=UAS-y.C}MC2, Ser[1]	dally	14136/GD	2	28	1.5	2
y[1] w[1118]; P{w[+mW.hs]=GawB}pnr[MD237]/TM3, P{w[+mC]=UAS-y.C}MC2, Ser[1]	dally	14136/GD	2	29	1.5	2
y[1] w[1118]; P{w[+mW.hs]=GawB}pnr[MD237]/TM3, P{w[+mC]=UAS-y.C}MC2, Ser[1]	dally	14136/GD	2	30	1.5	2
y[1] w[1118]; P{w[+mW.hs]=GawB}pnr[MD237]/TM3, P{w[+mC]=UAS-y.C}MC2, Ser[1]	dally	14136/GD	2	31	1.5	2
[truncated: 1,643 more rows]

## Sheet: F. ubi-GAL4 x VDRC UAS KK
GAL-4 line	UAS line	VDRC Transformant ID	Replicate	Individual	T5	T6
[truncated: 240 more rows]

[truncated: 1 more sheets: G. ubi-GAL4 x VDRC UAS GD]
